# Supplementary material for: Proteomic and metabolomic analyses of the human adult myocardium reveal ventricle-specific regulation in end-stage cardiomyopathies
Source: Commun Biol. 2024 Dec 19;7:1666. doi: 10.1038/s42003-024-07306-y (PMC11659555; doi:10.1038/s42003-024-07306-y)
Supplement: Supplementary file 4 — Supplementary Data [file 42003_2024_7306_MOESM4_ESM.xls]

## Sheet: Source data table
Supplementary Data #	Description
Supplementary Data 1	Proteomics data log2 transformed and normalised
Supplementary Data 2	Proteomics sample metadata
Supplementary Data 3	Proteomic donor LV vs RV differential expression analysis
Supplementary Data 4	Proteomic KEGG pathway analysis from donor LV vs RV differential expression results
Supplementary Data 5	Proteomic donor LV male vs female differential expression analysis
Supplementary Data 6	Proteomic donor RV male vs female differential expression analysis
Supplementary Data 7	Proteomic heart failure (ICM and DCM combined) LV vs RV differential expression analysis
Supplementary Data 8	Proteomic LV vs RV differential expression result comparision between donor and heart failure (ICM and DCM combined) conditions
Supplementary Data 9	Proteomic non-ischaemic dilated cardiomyopathy (DCM) LV vs RV differential expression analysis
Supplementary Data 10	Proteomic LV vs RV differential expression result comparision between donor and DCM conditions
Supplementary Data 11	Proteomic ischaemic cardiomyopathy (ICM) LV vs RV differential expression analysis
Supplementary Data 12	Proteomic KEGG pathway analysis from ICM LV vs RV differential expression results
Supplementary Data 13	Proteomic LV vs RV differential expression result comparision between donor and ICM conditions
Supplementary Data 14	Metabolomics data log2 transformed and normalised
Supplementary Data 15	Metabolomics sample metadata
Supplementary Data 16	Metabolomic donor LV vs RV differential abundance analysis
Supplementary Data 17	Metabolomic KEGG pathway analysis from donor LV vs RV differential abundance results
Supplementary Data 18	Metabolomic donor LV male vs female differential abundance analysis
Supplementary Data 19	Metabolomic donor RV male vs female differential abundance analysis
Supplementary Data 20	Metabolomic heart failure (ICM and DCM combined) LV vs RV differential abundance analysis
Supplementary Data 21	Metabolomic LV vs RV differential abundance result comparision between donor and heart failure (ICM and DCM combined) conditions
Supplementary Data 22	Metabolomic non-ischaemic dilated cardiomyopathy (DCM) LV vs RV differential abundance analysis
Supplementary Data 23	Metabolomic LV vs RV differential abundance result comparision between donor and DCM conditions
Supplementary Data 24	Metabolomic ischaemic cardiomyopathy (ICM) LV vs RV differential expression analysis
Supplementary Data 25	Metabolomic LV vs RV differential abundance result comparision between donor and ICM conditions
Supplementary Data 26	Proteomic raw meta data for analysis
Supplementary Data 27	Proteomic raw sample ID to merged ID and indivdual demographic data for analysis
Supplementary Data 28	Metabolomic raw meta data for analysis
Supplementary Data 29	Metabolomic raw sample ID to merged ID and indivdual demographic data for analysis
Supplementary Data 30	Proteomic 2018 MS raw data IDs and link to raw data files from PRIDE

## Sheet: Supplementary Data 1
Supplementary Data 1. Proteomics data log2 transformed and normalised.
Gene symbol	Sample1	Sample2	Sample3	Sample4	Sample5	Sample6	Sample7	Sample8	Sample9	Sample10	Sample11	Sample12	Sample13	Sample14	Sample15	Sample16	Sample17	Sample18	Sample19	Sample20	Sample21	Sample22	Sample23	Sample24	Sample25	Sample26	Sample27	Sample28	Sample29	Sample30	Sample31	Sample32	Sample33	Sample34	Sample35	Sample36	Sample37	Sample38	Sample39	Sample40	Sample41	Sample42	Sample43	Sample44	Sample45	Sample46	Sample47	Sample48	Sample49
HDGFL3	18.9835	18.149	18.5644	18.6574	17.7802	18.6033	18.095	18.4889	18.7875	18.7241	18.2388	19.0916	18.7353	18.4859	18.565	18.9052	18.3905	18.5295	18.5654	18.7993	18.9178	18.7227	18.477	19.2746	18.9445	19.3208	19.6915	19.491	19.2519	19.1675	19.779	19.1128	19.6324	19.2543	20.0276	19.5629	18.9148	19.4417	19.6025	19.0312	19.3986	19.6323	19.7965	19.0618	18.6298	18.4958	18.8913	19.0077	19.9309
DNPEP	19.4147	19.1999	18.8758	19.4865	19.2039	18.8407	19.2655	19.2937	19.5398	18.9219	19.0894	19.3014	19.1779	19.1125	19.2339	19.303	19.279	19.4785	19.1185	19.1481	19.3835	19.1719	18.9374	19.4083	19.1629	19.0741	19.1874	19.2063	18.966	18.9491	19.1047	18.751	19.2074	19.1223	19.0656	18.9134	19.9045	19.0773	18.9284	19.2544	19.0004	18.9601	18.9485	19.2528	18.9459	19.9856	18.8312	19.179	19.2417
HDLBP	18.2938	NA	15.5384	16.824	16.7021	NA	NA	15.3192	18.5291	15.4458	NA	NA	15.9309	17.1133	NA	NA	17.0784	15.5487	15.8322	NA	17.349	NA	16.0268	14.9928	NA	NA	16.5561	16.2686	NA	15.6976	16.0271	NA	16.2648	16.3373	17.1042	16.5825	16.4673	NA	16.151	16.2063	NA	15.9537	NA	19.8244	16.2004	17.1787	NA	17.8209	15.9067
TMEM120A	17.8074	16.9643	16.2366	17.1628	17.4319	17.1095	17.0315	NA	17.1072	16.7916	17.0359	16.9246	17.4488	17.4284	16.8708	17.5514	17.6883	16.5404	16.9024	17.2638	17.2293	16.9099	17.6968	17.2269	17.6399	16.0558	17.2766	17.3908	16.6475	NA	17.5517	17.5242	17.1445	17.1279	NA	NA	17.2436	16.4143	16.8469	17.466	17.9391	16.9927	17.1431	17.6231	16.9264	NA	17.728	16.8125	16.7619
RPS9	21.375	21.284	21.2219	21.357	21.377	21.3004	21.5168	21.4176	21.3229	21.4964	21.6453	21.3762	21.4318	21.3658	21.4677	21.5258	21.3787	21.3668	21.4449	21.177	21.4195	21.2835	21.2542	21.5598	21.5487	21.341	21.438	21.341	21.3027	21.2962	21.4283	21.4458	21.1946	21.3784	21.3526	21.1585	21.1627	21.1285	21.0248	21.1755	21.1121	21.1524	21.2275	21.3063	21.2008	21.3456	21.2931	21.2158	21.3111
EHD1	18.2652	18.0395	18.1899	18.3486	18.064	18.2813	18.2539	18.3183	18.5368	18.4556	18.1041	18.203	18.4505	17.8499	18.1815	18.2892	18.3068	17.8689	18.2543	18.0527	18.2387	18.0333	18.3452	18.1159	18.2795	18.2491	18.2207	18.445	18.27	18.2649	18.3096	18.4408	18.6968	18.597	18.5696	18.4304	18.2656	18.1623	18.5098	17.9693	18.1479	18.1175	18.3856	18.4482	18.0216	18.1841	17.8894	18.206	18.0235
PSMA2	19.6208	19.9742	19.9858	19.8178	20.1067	20.1589	20.1663	20.1253	19.9504	20.0334	20.2798	20.1276	20.0528	20.0807	20.2321	19.9766	19.9947	20.0363	19.9298	20.2609	19.8232	20.0985	20.172	20.1315	20.1382	20.1113	20.0085	19.8911	20.1786	20.0648	20.0429	20.1377	20.045	20.1215	20.1408	19.933	20.0321	20.021	20.1459	20.0862	20.0905	20.1953	20.2751	19.9223	20.0003	19.9241	19.9784	20.1412	20.0064
BAG6	17.0449	15.4245	15.6773	16.0792	15.8812	NA	17.2459	15.9602	17.4276	NA	15.8997	16.8166	15.9067	18.1555	14.9304	NA	17.9264	NA	16.211	17.8493	17.3173	17.6371	17.8772	16.6744	NA	17.4577	19.1795	18.0532	19.3867	17.8827	18.4433	17.9074	18.8663	18.7222	21.7898	20.5149	19.1421	19.3522	20.0324	18.3977	18.9582	19.9928	18.6233	19.5796	18.1867	23.1328	17.3801	17.4634	18.4792
NOSIP	NA	15.109	16.4158	15.6047	16.4899	14.5364	NA	14.9456	14.5608	NA	NA	NA	NA	15.9991	17.0243	NA	15.9524	NA	NA	NA	16.6339	NA	16.4575	NA	NA	NA	NA	NA	14.8107	15.2734	15.0305	NA	15.3406	NA	NA	16.3632	16.1296	16.6966	15.4799	15.9594	16.293	NA	NA	18.9924	NA	14.9899	15.3802	16.8184	15.0332
FILIP1	18.911	19.8711	19.2348	19.7892	19.8004	19.3613	19.1188	19.1642	18.6161	19.758	19.2595	18.9677	19.7192	19.3453	19.9601	20.4159	19.0607	19.5176	19.3087	19.4326	19.3826	19.6578	19.5718	19.9141	19.8195	18.647	18.2574	18.1808	17.4943	18.9369	18.8208	19.2906	17.4487	18.1762	NA	16.5125	19.031	17.6289	17.7665	18.722	18.1598	17.1006	18.8134	18.0142	18.4891	19.0124	19.2666	18.6885	17.7484
IGLV8-61	17.1055	15.6425	NA	NA	17.7418	NA	20.1256	NA	18.3083	NA	NA	NA	NA	18.5463	NA	NA	16.0077	NA	NA	19.222	NA	17.8843	NA	NA	NA	17.8194	NA	17.1383	NA	NA	NA	NA	18.7308	NA	22.8045	NA	NA	NA	20.2879	16.8912	NA	19.5767	NA	18.3968	17.7073	21.369	NA	18.2448	18.5496
IGLV3-9	14.5985	15.4564	15.0921	15.0664	14.7393	15.6596	17.2064	15.249	15.5133	14.9784	14.2884	15.6626	14.8353	14.2965	15.0447	15.0814	14.6958	13.7929	14.8866	15.0769	15.0899	14.7725	15.196	15.4315	14.8352	15.0557	15.1458	15.4901	16.4017	15.3276	15.1374	14.0967	16.126	14.4261	17.3609	14.8158	15.7296	15.1824	17.1904	16.8886	15.8932	15.8335	17.7444	14.2348	15.7655	15.863	15.584	14.5248	14.1674
IGKV2D-29	18.8434	19.2538	18.4847	17.5304	18.8331	19.8853	18.4597	19.1775	19.208	18.6154	17.9351	18.6618	17.6703	19.2632	17.3051	17.844	17.3954	18.5146	18.921	18.2156	17.8074	18.488	18.0908	17.9068	17.8727	18.0625	18.7909	18.1946	19.7341	18.3007	18.87	18.3621	18.5179	18.3686	18.1405	18.197	18.7697	17.332	18.8873	19.2269	19.1787	16.8565	18.0124	18.1307	18.3408	18.246	19.6661	18.6427	18.3255
RELCH	16.4559	15.2238	13.562	17.0641	24.733	15.1282	16.8295	NA	NA	NA	NA	NA	12.7264	15.6796	NA	NA	15.4247	13.4293	NA	23.8451	16.898	NA	NA	NA	13.3406	14.3368	17.2454	16.3291	NA	15.4138	15.6216	15.699	NA	15.261	15.9901	15.4417	15.3467	13.6553	NA	14.743	NA	NA	NA	19.4696	17.2763	15.5123	16.781	17.3	16.1622
NUCB2	18.5075	17.8934	18.2706	18.4672	18.3587	17.9416	18.6074	18.0197	18.5174	18.6814	17.557	18.7851	18.8385	18.4992	18.0155	18.6607	18.7814	18.2317	17.8418	17.8954	18.3766	17.5418	17.9711	18.6186	18.3529	18.2608	18.6018	18.4819	19.083	18.6554	18.7662	18.6966	18.2469	18.4704	18.98	18.9225	18.3767	18.9406	18.693	18.4934	18.9377	17.7645	18.2925	18.8539	18.2086	18.6977	18.7399	18.5486	19.0421
TXNRD1	18.9903	18.4387	18.2842	18.3581	18.8722	18.4132	17.734	18.7039	18.3389	18.0992	18.6957	18.72	18.1431	18.6578	18.4063	18.6752	18.4309	18.0484	17.6753	18.241	18.2383	17.7179	18.8544	17.501	18.2966	18.9966	18.6655	18.1173	18.7958	18.8311	17.6683	17.8262	17.9099	18.4122	18.8922	18.5101	18.0101	19.4841	18.1653	18.2159	18.0175	17.9334	18.1935	18.4472	18.7187	18.5298	18.7757	18.1463	19.1338
CPB2	NA	15.4046	16.2955	14.6086	16.4161	16.1293	17.0296	15.5862	16.0603	16.1824	14.6813	16.4378	16.017	16.2761	NA	NA	14.9601	15.8442	15.6626	17.6432	15.8971	16.56	16.6765	NA	NA	17.4021	16.2688	16.731	16.7681	16.0352	NA	16.0522	17.1855	15.727	16.8138	17.2631	15.7263	16.4271	17.3761	16.6268	15.4046	16.6819	16.8888	17.1284	NA	15.8595	16.6505	17.2143	16.4941
GPX4	19.2331	19.2511	19.5282	18.839	19.7332	19.3112	19.4659	19.208	19.1158	18.9273	19.1883	17.9968	19.174	19.2503	19.1544	18.9945	18.7566	19.1269	19.5134	19.5526	18.8877	19.8879	18.9069	18.8734	18.8734	19.2954	19.1441	19.2958	19.2225	18.8795	19.4875	19.0484	19.5102	19.1613	18.788	18.7237	18.9611	19.4939	19.1046	19.1587	19.1392	19.4213	18.791	19.3029	19.1248	19.024	19.3862	19.2588	19.2615
HMOX2	19.9459	17.9676	18.472	18.4219	18.5108	NA	19.7982	18.6878	18.9394	18.9144	18.6123	18.2639	18.7228	19.24	19.5081	NA	18.0591	18.79	18.1847	20.1471	20.4807	17.9235	16.7146	19.096	18.7035	17.5136	NA	16.659	16.9244	17.714	NA	17.1269	NA	NA	NA	NA	NA	NA	17.6807	NA	17.8261	NA	NA	19.9669	16.7642	17.8279	16.5084	17.5977	16.7252
TNNI1	19.26	20.7305	17.4137	18.9888	16.1848	18.2734	19.352	21.4646	20.4816	20.9513	19.5301	22.5114	19.9799	18.6087	20.0259	19.5791	20.3352	18.9609	19.1461	20.2324	21.6479	NA	18.4296	19.4013	18.4791	19.4233	18.1351	16.9175	19.0683	19.1062	18.9664	16.4275	17.7281	19.1686	19.0517	18.9099	17.6047	17.152	19.7371	19.8796	19.251	17.9885	19.4848	19.3774	17.5037	17.6607	NA	18.0773	21.4829
SLC1A3	16.3294	17.4675	15.8791	17.1817	16.5779	16.6438	16.5282	16.7803	15.4743	15.8377	17.0899	17.0984	15.6933	16.831	16.1381	16.5195	15.7269	15.9414	16.5301	16.8539	17.6695	15.5275	15.5102	15.0316	17.094	15.5291	16.1057	15.5752	NA	NA	16.0533	NA	15.3647	15.0598	15.1766	14.1817	14.886	NA	15.9067	15.2507	NA	14.5265	14.8402	16.5455	15.7	16.5483	15.4798	16.2444	15.1289
C11orf54	18.8474	18.0847	19.1199	20.0982	19.2424	19.2931	19.5266	19.845	19.4941	19.6425	18.704	19.6862	17.8446	18.0162	17.4138	17.5846	19.4005	18.6058	NA	18.9163	18.6983	17.1764	18.2572	NA	NA	19.8131	18.1203	17.6214	20.2671	18.3854	19.3966	18.9279	17.5071	18.1784	20.6212	16.7656	16.8327	NA	19.7764	18.7222	19.5459	19.3879	17.0988	19.5902	20.2549	19.902	19.1293	18.3465	19.3699
COL1A2	23.6145	23.1555	24.1311	23.9865	23.6057	23.9477	24.257	23.946	24.195	24.0983	24.0759	23.8596	23.8866	23.5464	24.5715	24.0943	23.5474	24.0507	24.3716	23.5383	22.6141	23.8579	23.7486	25.1789	24.541	23.4137	24.2885	24.009	24.8175	23.4099	23.9545	24.4838	23.6631	24.1467	23.8091	24.6685	24.5926	25.0468	24.25	23.4487	24.6941	23.6306	23.5795	23.7856	24.1856	23.3983	23.7348	24.3768	23.5287
KHSRP	18.6897	18.496	18.4416	18.649	18.5554	18.6365	18.9096	19.0212	18.7091	18.5656	18.414	18.2794	18.7951	18.412	18.7388	18.8418	18.1683	18.6481	18.8358	18.6669	18.6194	18.7134	19.3746	19.0769	19.0853	18.9811	18.4753	18.5472	18.8663	18.9802	18.8577	18.4407	18.8476	18.5802	18.4339	18.4031	18.4796	18.773	18.7985	18.3464	18.4464	18.6245	18.4645	18.8104	18.5774	18.636	18.8888	18.8876	18.7589
PABPC1	16.0689	16.2123	15.4406	15.917	15.4743	15.5568	15.2883	16.1465	15.6618	15.8313	15.6986	15.8606	15.5189	15.9307	15.3762	16.6605	16.1322	16.4463	15.2143	15.4253	16.529	14.4885	15.701	15.8974	15.51	15.3721	15.7432	15.4852	15.5073	15.8721	15.6958	15.7351	15.6361	15.4493	15.5878	15.251	15.8476	15.2184	15.6972	15.6957	15.9324	15.4798	14.6675	15.5734	15.5819	15.6251	15.6178	15.62	15.476
MAGT1	16.9977	16.0744	15.9727	14.814	16.66	NA	16.4597	NA	14.9618	15.7481	15.7793	16.1505	15.8491	16.2408	15.4115	14.748	16.7561	16.1484	14.4511	15.0749	17.2098	16.5899	16.5713	NA	NA	15.943	16.4151	14.2848	NA	14.0011	15.622	14.3275	14.2559	15.4182	NA	15.2632	14.7585	14.9545	14.9062	15.7228	15.5357	15.0896	NA	17.0253	15.6117	16.2706	15.5407	16.2167	16.106
SPCS2	16.8295	16.6156	NA	16.4463	16.6392	16.798	16.5853	16.585	16.8189	16.6449	16.7929	16.8129	16.9403	16.6282	16.6526	16.2805	16.454	16.8673	NA	16.716	17.0012	16.7879	16.9187	17.3631	17.0306	16.8279	16.7111	16.7155	16.1598	16.6315	16.8576	16.6267	16.5949	NA	16.6609	16.4173	16.6227	16.5026	16.7482	16.8054	16.9463	16.9045	16.9232	16.6026	16.6658	17.08	16.8406	16.5755	16.3063
HNRNPDL	20.2807	20.1356	20.1955	19.7113	20.1015	19.9989	20.5151	20.2862	20.6025	20.6453	20.0062	20.4395	20.453	20.1941	20.1405	20.1576	20.4624	20.6812	20.3564	20.3302	20.0822	20.2477	20.3021	21.0727	21.1609	20.5869	20.6039	20.2676	20.1566	20.4301	20.3984	20.1602	20.4023	20.2288	20.3811	20.0728	20.4789	20.3673	19.7056	19.5431	20.4891	20.5524	20.5334	20.2557	20.3404	20.4146	20.1972	20.267	20.511
SLIRP	21.1947	20.6804	21.2715	20.9978	20.741	20.938	20.991	20.7962	21.3127	21.1162	21.057	20.9036	21.0781	20.7817	21.1735	20.9978	21.3555	20.9984	21.0943	20.7524	20.9662	21.1043	21.1705	21.0102	20.9822	20.9756	20.7494	21.3225	20.6524	21.1456	21.0448	21.2765	21.4501	21.2992	21.7263	21.1777	21.1586	21.5222	21.5153	21.465	21.2452	21.5499	21.5222	21.2594	19.9657	20.9707	21.1321	21.2409	20.8774
GPX1	19.7988	19.9087	19.6876	19.7563	20.0557	19.753	19.8558	19.9595	19.4493	19.7201	19.6761	19.5705	19.4568	19.6376	19.9438	20.0528	19.6661	19.6744	19.592	19.7482	19.4142	19.599	19.8906	19.4999	19.5813	19.9114	19.6555	20.1266	20.0446	19.6431	19.647	20.0473	19.7996	20.0007	19.8849	19.9351	19.5685	19.4619	19.4734	19.7267	19.5294	19.8028	19.6342	19.8981	20.1348	20.2901	19.6943	19.7293	19.6441
RPS24	20.3345	19.9916	19.7214	20.2674	20.2047	19.9766	19.3734	19.9105	19.9032	20.038	20.3026	19.7973	19.9848	19.6632	19.8315	19.8731	20.0035	20.3808	19.9388	19.7137	19.9386	19.2377	20.1095	19.6578	19.2724	19.867	20.5186	20.5225	19.6512	19.3849	20.3887	20.4993	20.02	20.5154	20.6791	20.4105	20.6892	19.6017	19.3586	19.5712	19.8942	20.0883	19.8579	20.3608	19.8868	20.2601	20.0567	19.8067	20.1005
EIF5B	17.6874	17.637	17.3958	17.4267	17.4801	18.2126	16.6025	18.0506	17.3091	17.2049	16.8668	16.4672	17.6574	17.2998	17.6643	17.6731	17.5465	17.39	17.7882	16.9693	17.6579	16.9922	16.6123	17.2478	16.9018	16.5724	16.7849	16.6054	17.2042	16.7727	16.7969	16.3503	16.8181	15.5707	16.5837	16.6019	15.4425	16.6767	16.1311	16.386	16.6796	16.1045	15.2877	16.6909	16.3751	17.3278	17.1973	17.519	16.0515
ARL15	14.7791	14.4466	14.4359	15.1744	14.374	NA	14.3586	NA	14.457	14.7199	14.6657	14.6894	14.5271	14.3835	14.5367	NA	NA	14.8954	14.7943	14.7861	14.7073	14.4644	14.1884	NA	14.8675	14.8197	14.5147	14.3705	14.1579	14.9941	14.7795	14.6298	14.6572	14.6203	NA	NA	NA	14.3907	NA	NA	14.7651	14.6476	14.7432	NA	14.3706	14.749	14.9781	14.6585	14.5271
FDPS	19.8265	19.7486	19.4598	18.6074	20.1433	NA	20.5827	19.6915	19.6653	19.7612	18.0526	19.0248	18.2809	19.2311	19.0984	18.8022	17.0887	19.2943	19.3763	19.5661	20.2048	18.8365	18.4323	17.6959	18.8342	19.5816	18.78	18.8247	18.9956	18.4661	19.3362	18.7122	18.3591	17.971	17.586	18.2237	NA	18.3679	18.3959	18.067	NA	17.165	NA	18.8053	17.7597	18.4042	19.0341	19.6953	18.9815
CLTC	18.9032	19.0733	19.1629	19.1804	19.1944	19.0636	19.1677	19.0906	19.0425	19.1001	19.406	18.9777	19.1548	19.276	19.1372	19.0734	19.4148	19.0983	19.0996	19.1477	18.926	19.3308	19.3392	19.2269	19.2604	19.116	19.2789	19.2381	19.0017	19.1471	19.1468	19.3027	19.2659	19.3853	19.1181	19.0911	19.264	19.1169	19.1021	19.3357	19.2976	19.463	19.3115	19.0946	19.2581	19.4371	18.9971	19.075	19.3488
UBE2D1	16.7088	16.7919	16.7196	16.5493	16.7955	16.6574	16.8327	16.8088	16.8303	16.6477	16.598	16.6156	16.614	17.2446	16.6612	16.6066	16.421	16.8398	16.6599	16.7205	16.5858	16.923	17.3965	16.5918	16.5913	16.7304	16.6077	16.5498	16.4236	16.5435	16.4831	16.7957	16.6131	16.6113	16.3283	16.5692	16.7864	16.5219	16.5078	16.6654	16.4545	16.6484	16.2482	16.6578	16.5577	16.5788	16.9189	16.8141	16.5103
SH3GLB1	16.91	16.7148	16.8983	16.908	16.7408	16.6978	16.5419	16.8023	16.731	16.8233	16.9232	16.8593	16.6922	16.68	16.8374	16.6932	17.1493	16.8701	16.6991	16.6356	16.8696	16.8715	17.0379	17.027	16.9422	16.6248	16.8744	16.731	17.0074	16.7345	16.8088	16.7044	16.7268	16.743	16.9045	16.7751	16.8014	16.8294	16.6482	16.8167	17.0854	16.9223	16.8723	16.5582	16.8627	16.906	16.7611	16.7059	16.6996
CHMP2B	18.5528	17.8723	16.7097	17.984	18.3217	17.5185	17.9856	17.5661	16.683	17.5103	18.1061	17.9645	17.4952	17.2164	17.5335	18.0682	18.8223	17.5982	NA	16.7057	18.5563	16.3479	NA	17.4235	17.329	16.6354	NA	NA	NA	15.9033	16.7906	16.8406	15.2739	16.1757	16.2151	16.17	16.5823	15.8105	NA	16.3175	16.4395	14.7021	15.2534	16.7869	16.8378	16.8415	17.4507	16.7379	15.7648
PRODH	13.2847	14.5175	13.1596	NA	13.3628	13.4882	NA	13.8589	13.5354	13.0852	NA	12.6037	13.8298	13.1508	12.762	12.0365	13.084	13.4451	13.7298	NA	11.7644	12.8311	NA	12.7612	NA	12.6159	NA	13.4174	NA	NA	12.0817	13.1596	NA	NA	NA	NA	NA	11.6886	11.4315	12.8569	NA	NA	NA	NA	13.9998	NA	13.5641	12.614	14.0662
STX4	17.6941	16.376	15.2675	15.9555	17.2068	15.2251	17.4915	15.1889	19.5241	NA	15.8435	15.8919	15.0809	18.9714	15.0939	NA	NA	15.6647	NA	17.0258	18.8518	NA	NA	15.9241	15.9887	15.8402	15.9679	15.4088	NA	15.9861	16.6048	15.3732	NA	15.4374	NA	NA	NA	NA	NA	15.2448	15.3941	NA	NA	18.4895	15.2547	15.611	16.2017	16.8462	15.4746
SELENOW	18.4176	18.8654	18.9612	19.2167	18.8234	19.0452	18.9261	18.841	19.0136	18.6559	18.1759	18.7005	18.8843	18.0956	18.5911	17.8753	18.219	18.5684	19.0817	18.9792	18.8841	19.0529	18.593	18.6014	18.5606	18.591	19.1242	18.6314	18.9875	18.8197	19.0874	19.1294	18.5597	19.0989	19.1154	18.8904	19.0693	19.1249	19.1495	18.5819	18.8454	19.3003	18.8916	18.8672	18.5182	19.0777	18.8876	18.7767	18.6566
NDUFA10	22.3789	22.2113	22.4624	22.4002	22.3067	22.5484	22.5448	22.4705	22.456	22.4887	22.382	22.3165	22.5366	22.5239	22.5941	22.3888	22.2979	22.5381	22.3878	22.3532	22.4058	22.2406	22.675	22.4447	22.5	22.2211	22.0474	22.3278	22.4148	22.2091	22.274	22.4536	22.3695	22.3618	22.039	21.8069	22.3235	22.3978	22.1243	22.2617	22.3133	22.2952	22.3561	22.3752	22.4928	22.3077	22.3445	22.5259	22.4285
VPS11	13.432	14.4557	13.0568	12.9179	21.0983	13.5436	13.4912	12.9149	12.8859	NA	NA	12.2475	NA	13.1167	13.1738	13.29	13.4133	13.263	13.1453	12.7594	12.9313	13.347	13.8778	NA	NA	13.2141	13.2046	13.6178	13.3447	12.7717	13.6083	13.7452	13.148	NA	16.1302	11.9163	NA	NA	12.2723	13.4422	13.8543	12.8195	NA	13.7918	13.5269	12.9781	14.4394	13.3627	12.7722
RPL17	19.9742	20.088	19.9174	19.9962	19.9525	19.8169	19.9609	19.8648	19.9447	20.027	20.2384	20.1533	20.0538	19.8983	20.0875	20.1474	20.1737	20.1385	19.9143	19.9445	20.1221	19.9996	20.1578	20.1035	20.0355	19.947	20.1434	20.0145	19.9953	19.9433	20.0572	20.0905	19.9166	20.0916	19.8897	20.1162	20.1337	19.9329	19.8255	20.0176	20.103	19.9983	19.9254	19.9275	19.9401	20.0487	19.9892	20.0033	19.916
RMND1	15.9877	16.1928	15.9338	14.783	15.4803	15.8148	16.7516	16.841	15.7167	16.0855	14.9423	15.4124	15.9583	15.1027	14.7482	14.9021	14.6834	15.3549	15.5455	16.9687	16.0364	15.6977	15.1934	14.4429	14.8556	16.2093	15.4915	14.8798	16.0676	15.8994	15.976	15.1078	15.1327	14.8162	15.8627	15.6741	14.5741	15.3654	15.4898	13.5079	14.142	15.4411	14.6496	16.2504	15.3416	15.9376	14.7038	16.0528	14.8465
ESYT2	17.0917	17.4983	17.7781	17.6219	17.5999	17.2768	17.806	17.5557	17.7933	17.4763	17.358	17.1699	17.4124	17.1003	17.57	NA	17.2795	17.267	17.2337	17.5976	18.0148	17.7246	16.8452	17.0485	17.6763	17.6121	17.0605	NA	17.5	17.3403	17.2028	17.3325	16.9226	17.1602	17.7579	17.8302	17.6541	17.9389	17.6364	17.0492	17.4285	17.1112	17.2607	17.2688	17.4142	17.6803	17.6834	18.0748	16.7317
PRKAA2	19.6007	19.0723	19.5046	19.5007	18.205	19.1684	19.131	19.7121	19.6635	19.8934	19.5514	19.6069	19.4684	19.5921	19.478	19.6747	19.7532	19.5298	19.1259	19.277	19.552	19.0743	19.2721	19.943	19.6135	19.5803	19.6457	19.2797	19.8431	19.8067	19.3792	19.2216	19.3301	19.6025	19.9142	19.393	19.3475	19.3551	19.2112	19.3447	19.8023	19.393	19.3084	19.3649	19.5781	19.556	19.2618	19.5066	19.3072
AP2M1	18.9412	NA	NA	19.9694	18.486	NA	19.9713	18.4409	20.4508	NA	19.4061	20.1677	18.6847	17.569	NA	NA	18.5188	NA	NA	19.4288	18.6546	NA	NA	NA	NA	18.2874	19.3676	17.2927	19.3887	17.8947	20.0401	NA	17.7959	18.5585	22.0059	NA	18.0951	17.9243	19.0776	17.1359	17.2269	NA	NA	19.9266	NA	24.6182	16.4221	19.0627	18.6624
UBE2D3	19.3028	18.2389	18.501	18.2975	18.7638	18.9693	17.9735	18.6674	18.7222	18.3498	18.0534	18.0085	18.0711	18.0062	17.9669	17.7486	17.8191	18.0498	17.8244	18.3317	17.7106	18.0393	17.666	17.4671	17.5002	18.2644	17.6803	17.8486	18.6678	18.2584	17.7991	17.9426	18.0263	17.5271	17.8151	17.9374	17.7574	18.2027	18.2843	17.5031	17.6952	17.7001	18.1965	19.4014	18.5965	18.5648	18.5838	18.5277	17.7914
APOOL	20.8842	20.9611	20.7202	20.9339	20.6334	20.8462	20.514	20.5286	20.5181	20.5856	20.7446	20.8248	20.7278	20.9146	20.9477	20.8527	21.1148	20.7031	20.9585	20.9057	20.7201	20.8754	21.1044	20.9689	21.1021	20.735	21.0929	20.9028	20.7723	20.9556	21.0559	20.9801	20.9677	20.9472	21.2616	21.1041	20.8021	20.9979	21.1645	20.9627	21.0156	20.9233	21.0543	20.8217	21.0807	21.4463	20.8453	20.7175	20.7751
PTGES3	19.615	19.0994	19.172	19.4387	19.282	19.3168	19.1315	19.3726	18.895	18.9278	18.3386	18.6768	19.1673	19.186	19.1119	18.7273	18.9689	19.0014	19.0967	18.5415	18.8349	19.2199	18.9221	18.9275	18.5193	19.1539	18.9684	19.3362	19.8121	19.4559	18.9519	19.1999	19.2811	18.686	19.0995	19.3042	19.2233	19.1569	19.0287	19.3104	19.17	19.1574	19.6602	19.5832	19.6906	19.3468	19.4906	19.3019	19.3101
TARDBP	18.0714	18.3057	18.3481	17.7912	18.4192	17.1749	17.051	16.9306	17.0962	18.5995	18.1383	19.0732	18.3625	17.1666	18.2684	18.4749	17.1514	17.2357	18.6689	18.2644	17.8281	18.1034	18.4967	16.6085	18.2231	17.3125	17.2946	19.3102	17.1755	17.3572	18.9475	18.8284	17.1057	18.8475	17.6284	18.9817	18.7324	16.8851	18.8538	16.887	18.5865	17.1216	17.1138	17.7004	17.471	17.3353	17.2244	17.6893	17.2377
DHRS11	17.4775	18.3387	18.5333	17.3127	18.6353	NA	18.1071	17.9987	17.9421	18.6827	18.9016	17.3038	17.7733	17.917	19.0243	18.9742	16.7916	18.0523	17.5687	17.2768	18.7329	17.5634	16.9277	17.1612	18.0948	16.0084	15.1143	NA	15.2413	NA	NA	NA	15.3766	15.622	NA	NA	15.8461	NA	NA	16.0956	NA	NA	15.8068	15.8629	NA	16.1366	NA	17.6116	NA
BRCC3	15.0213	14.9424	14.7705	14.8906	15.0241	15.4041	14.3123	14.3333	13.927	14.5563	14.916	14.8183	14.6932	14.6814	14.2997	13.5616	14.7533	14.2129	14.0597	14.3929	14.7901	14.0561	13.4116	12.2292	NA	14.0348	13.7333	13.3667	14.3273	14.6887	13.571	13.9212	13.3734	13.8565	13.4194	13.8715	14.0436	13.6456	13.2084	14.2776	13.0886	NA	12.744	14.1894	14.8755	14.8066	14.9351	14.7219	13.8874
SBDS	19.7608	19.4561	19.6118	19.5574	19.8669	19.3359	19.0273	19.6012	19.8197	19.5662	19.4691	19.531	19.7046	19.5978	19.6447	18.9197	19.626	19.8966	19.6858	19.8783	19.8246	19.7389	19.9872	19.4743	19.6936	19.5842	19.5511	19.7419	19.8328	19.6534	19.6453	19.7968	19.7474	19.6571	19.3032	19.6166	19.7689	19.8202	19.4967	19.7193	19.9197	19.7501	19.5734	19.6781	19.6381	19.5265	19.6915	19.5738	19.6283
WDR13	16.7292	NA	15.748	18.4243	17.3983	17.4276	17.7359	NA	16.9848	17.1163	16.2745	16.756	17.6216	17.0221	16.8438	15.8741	17.5498	16.9066	17.253	18.0879	18.8804	15.6311	NA	NA	NA	16.5355	17.9039	17.4394	17.7873	17.2577	17.3084	18.0408	16.5618	17.1286	NA	NA	16.9542	NA	15.8123	16.8031	NA	NA	NA	18.3034	17.7243	17.9696	17.6077	17.3862	17.8722
NPPA	19.2737	NA	NA	NA	NA	NA	NA	NA	NA	NA	NA	NA	NA	NA	NA	NA	14.3193	NA	NA	NA	18.9097	NA	NA	NA	NA	NA	15.1744	15.7337	NA	NA	NA	NA	17.4952	17.176	16.4426	NA	NA	14.8307	NA	17.5297	NA	17.5974	16.3865	19.6976	14.6906	16.7352	NA	21.4433	17.8226
CTSH	17.8922	NA	NA	NA	19.4577	NA	21.4047	16.3545	16.8573	NA	NA	NA	NA	16.3569	NA	NA	NA	16.3561	NA	18.2014	20.2311	NA	NA	NA	NA	NA	NA	15.4194	NA	NA	NA	NA	15.4133	NA	15.6363	NA	NA	NA	NA	15.4315	NA	NA	NA	20.7559	NA	16.6795	NA	18.5588	NA
COL15A1	20.94	20.9419	20.4962	21.2691	21.1253	20.7877	21.765	21.4177	21.3272	21.2511	21.0614	21.0323	20.8645	20.94	21.196	21.4308	20.6219	21.5888	21.4536	21.1348	21.1431	20.758	20.8127	21.3954	21.9393	21.0419	21.343	20.8302	21.444	21.4927	21.4317	21.1906	20.9236	21.1398	21.7973	21.1811	20.6033	20.8453	20.7865	20.8142	21.4079	21.2151	21.3641	21.3238	20.8139	21.0908	20.9776	21.3077	20.7761
CAB39	16.8206	16.8272	16.8583	17.3264	16.849	16.8892	16.708	16.9907	16.7388	16.9101	16.9989	16.8562	16.9237	16.9486	17.0841	16.8832	16.8859	16.8188	16.7541	16.6668	16.869	16.7267	16.706	16.9107	16.9722	17.503	16.6152	16.5932	16.4651	16.6617	16.6743	16.8357	16.5922	16.6016	16.3908	16.4264	16.8152	16.4632	16.6211	16.5671	16.4681	16.4095	16.36	16.4219	16.7359	16.9779	16.8122	17.2471	16.171
COL6A1	23.5501	22.8418	23.2251	22.6666	23.5377	22.8214	23.4747	22.8451	23.2825	22.9026	22.7507	23.0596	22.9819	23.5966	23.198	22.8394	23.2221	22.9092	22.9994	23.1532	23.0396	23.4085	23.7129	22.9778	23.05	23.4556	23.3155	23.7015	23.319	23.7975	22.9527	23.4964	23.3956	23.3347	24.563	24.6421	23.7261	24.031	23.8638	23.692	23.6076	23.613	23.2123	23.782	23.6488	23.4051	23.2628	23.4391	23.3775
HNRNPM	19.559	19.4152	19.1791	19.509	19.3416	19.5978	19.6326	19.7387	19.7804	19.609	19.4773	19.6424	19.5926	19.3619	19.467	19.8142	19.5925	19.6754	19.548	19.1084	19.6639	19.3109	19.3572	19.8355	19.7895	19.4883	19.5135	19.4719	19.5654	19.7822	19.6575	19.5233	19.5216	19.4087	19.5888	19.3702	19.4695	19.3609	19.2637	19.3182	19.5766	19.4383	19.3983	19.4745	19.3702	19.6103	19.3597	19.4881	19.5485
LRCH4	17.3827	17.7017	17.8899	17.9554	17.7477	17.823	17.9664	18.0351	18.138	18.1189	17.7059	17.6895	17.8191	17.7466	18.0299	17.9406	17.2852	17.6012	17.8683	17.6298	17.8615	18.1918	17.5614	18.0852	18.3075	18.089	17.5909	17.6609	17.7536	17.8998	17.8327	17.5662	17.7699	17.1892	16.9231	17.3225	17.5893	18.0959	17.8917	17.4522	17.5443	17.6576	17.6889	17.5104	17.4828	17.5236	17.7023	17.9221	17.7332
GPX3	21.0234	21.3825	21.5419	21.7857	21.6866	21.4495	21.5938	21.6334	21.7075	21.6954	21.7764	21.2865	21.5041	21.2056	21.5715	21.5136	20.8833	21.6214	21.543	21.6159	21.4498	21.6448	21.9664	21.6752	21.8324	21.4559	21.7583	21.5952	21.6136	21.2533	21.5974	21.2568	21.7365	21.1944	21.4195	21.2486	21.5267	21.3079	21.5373	21.527	21.5794	21.8082	21.5581	21.4862	21.3955	21.2737	21.5014	21.3606	21.832
LYPLA1	20.5475	20.4972	21.0193	20.6412	20.7847	20.7099	20.2893	20.8737	20.5654	20.6111	20.7888	20.4438	20.9153	20.9225	20.9768	20.7859	20.5175	20.7964	20.7259	20.7927	20.5085	20.7218	20.7098	20.7992	20.9683	20.5864	20.6565	20.1617	20.5453	20.6914	20.7862	21.0935	20.4554	20.6144	20.1039	20.5523	20.568	21.0841	20.7818	20.4959	20.7056	20.4457	20.9555	20.7835	20.4347	20.6039	20.433	20.9133	20.6108
PSME2	19.7398	19.7952	19.5457	19.7777	19.6988	19.8491	20.0082	20.2233	20.0239	19.9738	19.915	19.8169	19.9043	20.0295	19.9507	20.1232	19.643	20.223	19.8998	20.1115	20.1386	19.8232	19.8178	20.4833	20.3288	19.7802	19.6622	19.3156	19.8416	19.711	19.5259	19.5099	19.4019	19.5113	20.1789	19.6779	19.2593	19.3948	20.0926	19.384	19.6319	19.2012	19.3344	19.6442	19.395	19.7096	19.4928	19.7791	19.8865
C1S	NA	14.4307	15.1434	15.6588	NA	16.0007	NA	15.2541	15.5908	15.7695	15.3457	15.4934	16.0127	15.6939	15.497	14.9578	NA	14.1054	16.4782	15.7599	NA	NA	14.6395	14.7888	NA	16.0909	15.6862	15.8799	15.4375	16.242	14.7956	14.6618	16.2609	15.8673	16.563	16.1764	14.9344	15.9449	16.4728	15.2716	NA	16.1736	15.0698	15.8992	15.3279	16.0533	14.7493	15.2165	15.8388
WASHC4	12.7582	13.5665	13.5595	14.8477	14.5484	14.1034	14.0065	13.6575	13.6913	NA	NA	NA	NA	19.3351	13.8035	13.4092	13.7415	13.9617	NA	NA	19.2452	13.7436	NA	13.1857	13.1926	14.1156	14.6226	14.6637	13.9584	13.81	NA	14.4122	14.7704	14.9812	15.173	15.3606	14.8403	14.5591	14.4231	14.4357	14.9785	14.779	14.6189	14.7288	13.8314	14.8156	14.162	14.3675	NA
MRPL45	17.2281	15.7916	15.9421	NA	16.4044	16.0247	17.0995	16.7375	16.9484	16.2451	15.8457	15.4096	16.1009	15.815	16.2073	15.7548	16.6985	16.5596	15.3167	17.82	17.9628	16.2069	16.3404	15.912	16.0373	16.9425	16.3995	16.1892	17.149	16.7804	16.0747	16.351	16.4888	15.7565	16.6898	15.3541	16.3762	16.4124	16.5687	16.5702	16.6115	16.6441	16.3583	18.0025	16.5334	15.6536	16.9019	17.0664	16
DDX1	19.3362	19.1381	19.3231	19.4313	19.348	19.4003	19.2089	19.3824	19.2777	19.1154	18.9005	19.1326	19.0702	19.2678	19.1856	19.5999	19.9105	19.8746	19.1897	19.2562	19.3274	19.6391	19.8243	19.5818	19.6946	19.1708	19.1944	19.2867	19.3177	19.3652	19.414	19.5019	19.4663	19.3686	19.4939	19.0596	19.2187	19.191	19.4181	19.4971	19.521	19.4468	19.8532	19.5086	19.1642	19.0083	19.4074	19.1564	19.0065
HECTD1	14.5777	13.9611	14.3026	13.6328	13.1173	14.5975	14.1103	15.4937	14.6368	14.6554	12.7205	14.199	14.0296	13.848	13.4334	14.4472	12.6275	13.3908	13.9578	13.8332	15.8964	13.6387	12.977	14.6174	13.8163	14.2063	13.3701	13.8789	13.7696	13.4961	13.5091	12.9753	13.9477	12.8905	13.9424	13.4682	12.8297	13.6645	14.7758	12.9055	12.1594	13.449	13.579	14.8345	13.1365	14.6784	14.0736	15.0168	16.4357
PSMC6	19.7964	19.3516	19.1095	19.8857	19.2715	19.7708	19.9744	19.7106	19.5679	19.7836	20.0702	19.7178	19.8166	19.7035	19.9791	20.0789	20.0246	19.7215	19.7593	19.6917	19.7886	19.8676	19.6155	20.1934	19.872	19.6917	19.9118	19.4965	19.8387	19.7436	19.8604	19.8734	19.5469	19.8394	19.8314	19.7178	19.9749	19.5169	19.7976	19.8706	19.7337	19.7752	20.0068	19.6597	19.7205	19.5587	19.8451	19.6492	19.8225
ITIH5	14.5572	15.0284	15.713	15.2153	15.157	NA	15.6577	15.0848	16.2284	15.5491	13.5975	15.2482	14.9831	14.3803	14.4409	NA	12.947	15.5935	NA	15.8505	15.233	14.991	14.589	NA	NA	16.5131	15.3003	14.947	15.9546	15.7964	15.0946	15.1882	15.1114	15.1751	15.5659	17.1814	15.0901	16.7016	14.93	14.4804	14.1493	14.8911	NA	15.3227	15.4579	14.3229	15.6757	16.0324	15.3792
ISG15	NA	NA	NA	NA	NA	NA	NA	NA	NA	NA	14.8365	NA	NA	17.3092	NA	14.9871	NA	15.5412	15.1739	16.8789	17.0801	NA	15.1293	19.5974	15.9474	NA	NA	NA	NA	NA	NA	12.1974	NA	NA	16.0669	NA	NA	15.3606	15.4374	15.125	15.5182	15.5467	15.6251	NA	NA	16.3838	NA	17.0661	NA
LAMA4	20.0551	19.9864	19.8254	20.334	19.9739	19.8714	20.3755	20.1881	19.9828	20.1891	19.6335	19.7983	20.1139	19.9847	20.1946	19.812	19.3721	20.4362	20.4319	20.0212	20.2312	19.7876	19.774	20.2719	20.321	19.8795	19.8274	20.0899	20.5485	20.2991	20.2732	19.9871	19.8525	19.6171	19.8453	20.1404	19.712	20.1381	19.6231	19.6374	19.7559	19.4905	19.9998	19.7006	19.9073	20.043	19.8549	20.1486	19.8848
SCLY	14.0087	14.1542	13.5812	13.6014	13.8024	15.0089	14.0206	14.8308	14.5424	14.4305	18.1495	14.005	14.6719	14.4251	14.5709	14.8775	12.6748	13.2558	14.1938	14.6596	14.6008	NA	11.9824	15.666	13.018	13.4913	13.8871	12.3021	13.2241	12.6168	14.3819	12.4237	12.1522	12.4893	12.8774	13.0884	12.2141	12.2905	12.4139	11.7278	11.9919	10.6074	11.2521	15.5142	12.4171	14.0628	13.2676	13.0858	12.6602
SEC11C	19.8405	NA	NA	NA	20.659	NA	NA	NA	20.9457	NA	NA	NA	NA	NA	NA	NA	NA	NA	NA	13.5579	19.988	NA	NA	13.5591	NA	NA	NA	NA	NA	12.541	NA	NA	NA	NA	NA	NA	NA	NA	13.7495	13.4924	NA	NA	NA	16.5779	NA	15.4268	13.8934	20.0254	NA
HNRNPUL1	15.4541	14.5561	14.7666	14.3174	15.2709	NA	15.6134	15.2318	16.4697	15.5709	14.9381	15.2392	15.042	NA	NA	14.6075	14.9661	NA	16.5598	NA	16.755	15.5853	NA	15.357	15.4552	15.6813	15.5374	15.2612	15.9392	14.7388	14.9789	14.7463	15.2657	NA	NA	NA	NA	15.2301	NA	14.5925	14.2151	14.6107	15.6264	16.7258	15.2975	16.0592	15.6214	15.7157	15.4337
GPSM1	17.7998	18.0561	18.3563	18.108	17.9614	18.5178	19.9427	18.5523	17.7382	18.2785	16.7384	17.6211	17.5914	17.3206	17.4176	16.7467	NA	17.2303	18.7951	18.4017	18.7127	18.3198	17.8779	18.4025	17.0148	17.8476	16.7155	17.3332	17.7715	18.884	18.4393	18.6097	18.319	16.024	20.1119	16.9991	18.3249	19.1803	20.3497	16.4115	17.6666	18.6404	19.144	17.7643	17.2635	17.9317	18.5664	18.3325	16.774
PCMT1	21.3698	21.2193	21.3994	21.5836	21.6743	21.1544	21.7129	21.3091	21.4028	21.285	21.152	21.3061	21.3098	21.2515	21.5398	21.2376	21.5066	21.3062	21.277	21.3739	21.5421	21.6343	21.5278	21.331	21.2812	21.3202	21.2421	21.1002	21.2171	21.2534	21.3188	21.4066	21.1347	21.3159	21.2371	21.1609	21.3373	21.2293	21.3663	21.4945	21.3399	21.2727	21.0048	21.4664	21.2444	21.2153	21.1853	21.1772	21.2694
DENND1A	18.1934	17.7243	17.1907	17.9926	17.4865	17.6691	17.9497	18.337	18.0054	17.7418	17.3834	18.0631	18.2713	16.8413	17.7608	17.3702	17.6472	17.9994	17.893	17.7635	18.1768	17.7457	16.7188	18.0534	18.2108	18.3033	17.6851	17.7011	18.1883	17.9123	18.0149	17.4283	18.0275	17.4872	18.121	18.0661	16.8934	17.8651	17.758	17.6547	17.7187	17.6715	17.5994	NA	17.0019	17.4721	17.5731	17.788	17.9802
PRKACB	19.3935	19.0053	19.0513	19.4394	19.1241	19.4724	19.35	19.6008	19.3361	19.1431	19.0374	19.1862	19.2489	19.2276	18.9154	19.5787	19.6615	19.0441	19.0711	19.1779	19.0828	18.9522	19.3184	19.263	19.2955	19.1364	19.5521	19.7673	19.4772	19.17	19.3272	19.5458	19.9937	19.6404	19.7437	19.3936	19.5122	19.1321	19.304	19.3423	19.398	19.4603	19.5758	19.8431	19.4789	19.183	19.1985	19.2987	19.5568
PVR	18.1427	17.9391	17.9507	18.1369	17.9727	17.4287	17.47	17.253	16.6929	17.5275	18.5976	18.4084	15.9269	18.1637	18.5585	18.428	19.085	18.5699	18.2949	17.6437	18.8185	17.5383	19.3245	18.6475	18.7216	16.9647	17.2678	17.3667	NA	17.0576	17.5922	17.8452	16.732	NA	17.0276	17.0343	17.9023	17.5615	17.0111	18.2211	17.9622	17.6162	17.5136	17.3866	17.2909	17.1388	17.6463	16.7952	17.7107
HADH	25.2076	25.1347	25.253	24.9744	25.2189	25.0829	25.2445	25.1011	25.165	25.2147	24.8611	24.9706	25.2368	24.9309	25.1912	24.848	24.8921	25.0734	25.1293	25.0942	25.0308	25.2583	25.2979	25.1069	25.0556	25.4119	25.2002	25.044	24.9914	25.083	25.2885	25.1504	24.9997	25.0159	24.7042	24.8295	25.0342	25.379	25.2292	24.981	25.1096	24.9714	25.1242	25.2504	24.984	25.0917	25.0291	25.2707	24.9081
FHL2	24.9384	24.4678	24.2482	24.7979	23.3747	24.7653	24.4763	24.6496	25.0417	24.7381	24.4125	25.1316	24.8203	24.2444	24.6506	24.8592	24.3207	25.1368	24.9346	24.9922	24.8515	24.4846	24.0053	23.9892	24.56	25.0749	24.8641	24.6369	25.0855	25.0173	25.3352	24.3015	24.9097	24.264	24.5203	24.2414	24.0205	25.1907	24.8257	24.2395	24.1617	24.2648	24.044	24.7006	23.9782	25.3577	24.3305	24.8324	24.9603
EXOC5	19.9556	14.2618	14.8329	NA	17.1731	NA	23.0814	NA	19.4525	13.8544	NA	NA	NA	19.0132	NA	NA	12.9819	13.7868	NA	17.778	20.937	13.0902	NA	NA	NA	14.4548	14.7264	NA	NA	NA	NA	NA	NA	NA	NA	NA	14.2378	NA	NA	NA	14.1948	14.8386	13.7877	16.852	14.1565	13.1892	NA	15.6246	NA
ARHGAP5	12.6952	13.0758	12.2504	12.4152	11.9946	12.0466	11.8223	11.826	12.1377	12.1661	12.3097	12.4412	11.84	11.7942	11.8793	12.8704	12.2766	12.1463	12.0491	11.5885	12.1847	NA	12.1199	12.3431	12.1233	12.0796	12.1612	14.0896	12.0375	12.0035	11.8585	12.0291	11.9485	12.0509	12.012	12.0927	12.1387	12.018	NA	12.0934	12.3049	11.94	11.9375	12.413	12.3361	12.1349	12.3181	11.8865	12.1534
AKR1C3	20.5422	13.936	14.037	NA	21.4037	NA	18.4401	13.6448	23.9784	NA	NA	NA	15.9542	21.3632	NA	NA	NA	NA	NA	23.6851	21.9691	NA	NA	NA	16.3247	13.4898	16.188	NA	14.7829	NA	NA	NA	17.3839	NA	NA	18.5641	NA	NA	NA	NA	NA	NA	17.9958	16.9518	14.0931	15.8804	NA	18.4865	NA
ABCA8	NA	NA	14.4057	15.0575	14.8961	15.9143	15.6932	16.2897	15.5044	14.794	13.0386	15.0703	15.5915	NA	12.9475	NA	NA	15.2899	16.5033	15.5719	15.108	NA	14.7832	15.8004	15.7374	14.5646	15.0982	15.2627	14.5516	15.5603	16.2701	15.07	16.2589	14.7522	16.1307	13.9267	15.0874	15.7288	15.6068	14.5287	15.0279	15.7886	15.2822	15.0163	NA	15.2863	NA	14.5402	NA
C1QB	15.8507	15.6173	16.3107	16.2866	NA	16.6453	18.1595	NA	17.4205	16.3222	NA	16.6292	16.1744	17.4	NA	NA	NA	NA	16.6962	19.0409	17.8319	NA	NA	NA	16.2528	17.5876	16.6144	NA	16.4226	17.4034	NA	15.836	18.305	16.9619	18.23	18.0935	15.8764	17.8416	17.5491	NA	15.9346	17.4544	16.9593	18.6462	16.7462	20.1697	NA	16.4691	17.0386
SCN5A	15.0669	15.8288	13.5314	13.3062	NA	13.0534	NA	NA	NA	NA	13.6176	NA	13.798	15.6767	13.4457	15.5107	NA	NA	NA	NA	NA	13.1581	NA	12.9337	NA	13.7973	15.3573	15.8653	NA	NA	13.107	13.2127	15.2682	15.5915	NA	13.5099	NA	NA	13.5088	NA	12.8234	13.7961	NA	15.2991	15.7823	13.8735	15.7326	15.7732	13.56
ATG4A	12.5157	12.3745	12.2607	12.9902	12.1854	13.4266	12.7115	12.6219	12.4814	12.667	12.7636	12.1302	12.3283	12.1464	12.3326	12.8009	12.3612	11.9306	12.7172	12.0212	11.3731	11.9955	11.7487	12.5336	12.3121	12.3936	13.0329	13.1701	12.694	12.2628	13.0777	13.0539	12.5792	12.4953	11.9762	12.8036	12.6091	11.9102	11.8791	12.3169	12.1155	12.5686	12.8468	13.4242	12.789	12.6208	13.2924	12.5054	11.4604
IVD	20.9815	21.3966	21.2147	20.9917	21.3893	20.8208	21.3983	21.2429	21.0296	21.0266	21.015	20.6537	20.7902	20.7845	20.9854	21.1087	21.3198	21.0061	20.924	21.2118	21.0972	21.2901	21.2073	20.7287	21.3703	21.7486	21.4528	20.9434	21.4913	21.7593	21.4148	21.5666	21.052	21.6175	21.4425	21.2764	21.6815	21.4945	21.2412	21.5752	21.7892	21.6458	21.0276	21.2971	21.9088	21.2738	21.0582	21.1069	21.7313
DYNC1I1	14.919	14.0839	14.3309	14.8346	14.165	14.3409	14.6381	14.2008	14.1997	14.1738	14.0732	13.8436	14.1806	13.7636	14.4405	14.5184	14.1877	13.7231	13.7401	14.4959	14.2124	14.1821	14.1685	NA	13.6427	14.0195	14.6754	14.7463	14.1906	13.9062	13.7447	14.1992	14.4376	14.7024	15.3359	15.1064	13.8218	14.1173	14.7133	14.7135	13.4967	NA	14.4518	14.9569	14.036	14.8357	14.1081	13.4487	15.1496
ILK	20.483	20.0917	20.1239	20.395	20.2136	20.1997	20.3687	20.2849	19.956	20.2421	20.2224	19.9637	20.168	19.9869	20.1868	19.9548	20.1253	20.0196	19.892	19.9898	20.2416	19.9957	19.9412	20.0019	20.0543	20.1239	20.0851	20.0498	20.2265	20.062	20.2767	20.173	20.0198	20.1707	20.1031	20.1276	20.0312	19.9227	20.0587	20.1209	20.0099	19.81	19.818	20.3009	20.2387	20.2176	20.0812	20.0976	20.1877
DBI	24.2288	24.0071	23.7937	24.093	24.0262	23.7488	24.5322	24.5622	24.2448	24.5786	23.5121	23.9393	24.1058	23.6648	24.121	23.8724	23.8862	23.6729	23.6073	23.5751	23.749	23.6384	23.5333	23.8062	23.9516	24.3424	23.7523	23.7264	24.0674	24.1512	23.8839	23.6769	23.3752	23.3881	24.2406	23.7254	23.4715	23.53	23.5366	23.1916	23.7485	23.2982	23.3917	23.9236	24.0285	23.8627	23.8787	23.8328	23.8136
NCEH1	19.0417	18.6084	18.5366	19.2948	18.8464	18.7074	18.9556	18.886	18.7934	18.3814	19.9337	20.2631	18.3545	18.6697	18.7877	18.9497	18.5846	19.2441	19.0903	18.8532	18.918	18.7083	18.9677	19.9243	20.0841	18.781	18.9295	19.2491	18.6975	18.8405	19.0717	18.8552	19.0038	18.8174	19.544	18.2738	18.0053	18.7699	19.05	18.6784	18.7031	18.7114	20.3953	19.0785	18.6703	19.2626	18.903	18.7931	18.8175
CCDC91	14.2605	NA	13.6032	14.2736	13.6671	NA	13.2031	NA	NA	NA	NA	13.3989	13.3673	13.9087	13.5502	NA	14.4791	13.5784	13.6013	NA	13.7718	13.6672	13.6236	NA	NA	NA	13.9147	NA	15.3903	NA	14.0449	13.738	13.2503	13.8782	14.1586	NA	13.8039	13.7126	17.051	14.1477	13.7704	13.5889	13.3206	13.3541	NA	NA	13.4655	12.8627	NA
CUL2	16.7864	17.0206	18.1184	17.0646	17.1153	17.8961	18.0204	18.4524	17.7547	18.3886	16.191	15.5071	17.285	18.0706	18.4438	17.4302	17.6042	18.4053	16.2156	17.4538	16.936	17.442	17.8773	16.2771	16.1875	18.2103	17.995	18.1876	18.0929	17.3071	18.5075	17.8194	18.1475	17.4928	17.6341	16.7477	17.0946	18.213	18.5566	15.9082	18.0349	17.0151	18.5284	17.812	17.7618	17.4846	17.8793	17.2495	18.7115
GPI	23.7916	23.8963	23.8974	23.6032	23.9957	23.7841	24.0538	23.895	24.018	23.9532	23.8548	24.0099	24.0455	23.8284	23.8863	23.8937	23.8872	23.8503	23.9462	23.9777	23.8743	23.8399	23.5984	23.9428	23.9534	23.973	23.7085	23.7302	23.7407	23.8669	23.7605	23.7221	23.5422	23.8401	23.7121	23.668	23.8489	23.7597	23.577	23.7005	23.7819	23.7856	23.6952	23.7572	23.8384	23.8251	23.661	23.8199	23.6957
ACSS3	18.7509	19.4205	18.771	18.5035	19.5558	19.6388	19.3059	19.762	19.1482	19.5886	18.642	18.5919	19.6584	18.6906	19.0702	19.4651	17.5454	19.0812	18.9843	18.9383	19.629	19.2087	17.9014	18.9203	19.2548	18.7919	17.0149	17.9375	17.6489	17.7154	17.7819	16.9271	17.0323	17.2261	NA	NA	NA	16.8622	17.6663	16.7883	NA	NA	17.85	18.4997	17.4046	18.7723	18.7209	18.817	16.4739
IGHV3-15	18.7794	19.3194	18.4574	17.7947	19.0188	19.3834	18.9554	18.1682	18.8938	18.8654	19.1931	19.1277	19.0552	19.0675	19.4532	19.8039	18.8078	19.2434	19.0546	18.6465	18.6354	19.2807	18.4634	19.6827	18.5156	18.287	19.0317	18.2265	19.2531	18.877	18.9102	18.7932	20.0358	19.0709	18.1584	19.3216	19.3682	17.9001	20.0991	19.0447	19.4721	19.1718	19.3323	17.9134	18.971	19.6009	18.8692	19.0558	18.1096
IGHV2-26	NA	13.6844	NA	NA	NA	10.9811	NA	13.7814	13.8035	NA	NA	12.0192	NA	NA	NA	NA	NA	NA	NA	NA	NA	NA	11.9312	NA	NA	13.1811	NA	12.3788	13.5255	12.9778	NA	NA	12.8536	NA	14.5721	12.9327	12.3217	13.1942	15.3204	12.3589	NA	12.3248	NA	NA	NA	12.3339	NA	12.6196	12.7266
NAA15	14.9634	15.1208	14.7981	15.1235	14.9337	14.9182	14.8563	14.9586	14.7467	14.8832	15.0658	14.9122	14.9525	14.7174	14.9256	15.26	15.0961	14.6713	14.6725	14.8471	15.0126	15.0388	15.2101	15.0833	14.7859	14.8564	15.0011	14.9194	15.0634	14.9568	14.8906	15.0643	14.8126	15.0857	14.8264	14.8145	15.0802	14.792	14.9517	14.8196	14.6376	14.7255	18.972	14.8482	15.7511	14.9263	14.9644	14.6996	14.9514
IGHV3-74	17.6871	18.152	17.8816	17.2593	17.435	20.0151	17.7414	18.1551	18.2574	17.8726	17.2953	15.4902	17.9279	18.0411	17.2938	16.152	18.055	17.5425	18.321	18.1694	17.2599	17.9103	18.0738	17.238	17.2217	17.5058	18.254	18.2325	18.7539	17.688	18.3405	18.0351	18.8146	18.1317	19.5768	18.224	18.3984	16.9569	18.872	18.393	18.6675	18.5024	19.0505	18.1174	18.9533	18.7544	18.3916	18.5273	18.862
IGHV3-72	15.1396	16.6229	16.9255	15.4446	15.6214	15.7198	15.948	16.551	NA	16.6663	NA	15.9646	NA	16.5689	NA	NA	16.1278	16.2228	16.2374	15.5909	16.0188	NA	NA	NA	15.5577	16.2026	15.8766	15.3596	15.7572	16.1279	15.7893	16.3064	15.6374	16.3389	19.4279	16.3951	16.5876	15.4596	16.0793	17.3012	NA	17.5052	15.8019	15.0804	16.4012	17.3373	NA	NA	NA
SRSF7	19.7145	19.6146	19.6103	19.5379	19.0473	19.5124	19.6785	19.7697	19.7345	19.5815	19.6043	19.6216	19.7243	19.5309	19.5194	19.7536	19.6237	19.7311	19.5849	19.3751	19.812	19.5922	19.5647	19.8719	19.9983	19.722	19.777	19.6423	19.9339	19.8322	19.7954	19.6653	19.6132	19.672	19.71	19.6538	19.7847	19.6982	19.6966	19.6757	19.7635	19.7348	19.8674	19.4664	19.8148	19.7148	19.9038	19.7392	19.7159
COMMD4	15.1721	14.799	14.978	15.1596	14.9307	15.1608	14.8467	15.3783	15.0339	14.9613	15.2869	15.1527	15.0432	15.3094	15.8939	14.8948	15.3872	15.0547	15.0319	14.9537	14.6718	15.1554	15.1792	15.0861	15.2139	15.0249	14.9549	14.9848	15.2011	15.5633	14.6975	14.5956	15.3906	14.9616	15.0428	15.3147	15.1667	15.2619	15.1552	15.2342	15.4374	15.3099	14.7278	14.921	15.1809	15.5272	14.9005	14.9689	15.0881
PPP1R14A	13.4359	13.0749	12.6691	12.9866	14.608	13.9926	14.1007	13.7219	14.2564	13.6145	13.4855	13.069	14.3948	13.2296	13.7337	13.3621	13.1067	12.6056	13.734	16.6879	12.8653	14.1803	13.1001	12.675	13.8663	13.8552	13.0943	12.4581	14.1253	13.2665	14.0527	12.8271	12.1099	11.9341	12.5315	13.5129	13.2831	12.9972	13.6071	12.3444	12.9656	12.7315	13.0658	13.4033	12.8424	13.6986	13.2458	13.9553	12.166
RPS15	19.2369	18.6334	18.8147	18.7552	18.7303	18.2729	18.5976	19.1667	18.4608	18.8463	19.0465	18.8124	18.3643	18.9195	18.8321	18.6118	18.6545	18.87	18.2786	18.5217	18.9659	18.6618	18.798	19.4484	19.0954	18.6006	18.5792	18.6292	18.728	18.4781	18.2877	18.3594	19.0838	18.6725	19.0564	18.1971	18.5733	18.7973	18.4927	18.6069	18.6832	19.2661	18.6051	19.1193	18.9287	18.9788	18.9523	18.8363	18.8412
TPT1	20.5555	20.1402	20.7315	20.1463	19.1692	19.8087	20.4151	20.9294	21.2844	21.2979	20.4034	21.3489	20.548	20.474	19.8763	19.9587	20.0523	20.3888	19.7807	20.4269	21.3179	19.5117	NA	19.5124	NA	20.7766	20.2707	19.9743	20.9251	20.691	19.9146	19.7623	20.3997	20.4177	22.6964	21.2497	19.7851	20.3458	20.9215	19.7218	20.0498	20.5914	20.034	20.879	20.1014	23.5697	NA	20.2192	21.2499
MGLL	19.3227	19.6497	18.8672	19.5598	19.8618	19.6418	19.6238	19.8359	19.2531	19.626	18.8404	18.9831	19.4699	19.3335	20.2618	19.2871	18.2795	19.3691	19.8289	19.2248	19.0644	19.5839	18.5284	19.2259	19.8253	18.6428	NA	18.516	19.0861	18.4636	18.5442	18.9561	18.4464	18.3996	17.3336	18.8115	18.4921	18.3265	18.0184	18.6102	17.6539	17.6209	18.3703	18.0073	18.4241	18.9839	19.3268	19.3383	18.3938
DCUN1D2	12.2057	12.302	12.0591	NA	12.5755	12.1362	NA	12.1536	12.5262	12.4615	12.2472	11.9483	13.117	13.091	NA	NA	12.3256	11.8668	13.6934	13.2707	NA	11.8202	NA	NA	NA	12.5144	NA	12.718	NA	12.5759	13.4572	12.8496	12.4036	13.0471	12.1178	NA	12.7624	NA	NA	NA	NA	NA	NA	13.0458	12.9609	NA	12.7983	12.7887	NA
SET	20.0265	19.8471	19.6701	20.0134	19.5953	19.4502	19.9219	19.8451	19.8518	19.8061	19.8226	19.8543	19.8349	19.202	19.8859	19.9108	20.0989	20.0192	19.7782	19.5315	19.8297	19.244	19.5382	20.4081	20.0025	19.6494	19.8579	19.4862	19.5232	19.7536	19.8184	19.4256	19.2595	19.7154	19.6442	19.4913	19.62	19.5445	19.4679	19.6207	19.6691	19.2987	19.3838	19.7358	19.601	19.7936	19.6873	19.6007	19.6912
RPSA	20.9188	21.0428	20.9298	20.9318	20.8923	21.0409	20.8567	21.0404	20.9468	21.0504	21.2734	21.0808	20.9471	21.0399	21.0119	21.2947	21.0374	21.11	20.9604	20.9239	20.8821	21.0258	21.0796	21.1975	21.2019	20.7782	21.0846	20.872	20.8565	20.9405	21.0857	20.9727	20.8852	20.9029	20.8485	20.9935	20.9654	20.879	20.7481	20.881	20.9526	20.9512	20.8991	20.9201	20.868	20.92	21.0243	20.8989	21.1108
PEX1	15.8229	15.6826	15.267	16.2943	15.2602	15.7137	15.9458	16.3083	16.086	16.1245	15.7725	16.0754	16.2792	15.9203	16.0564	16.4026	16.3308	16.1569	15.9423	15.6198	17.5917	NA	NA	15.9787	16.189	16.138	16.565	15.8643	16.3451	16.3565	16.5644	15.6006	15.9591	15.8515	17.0895	16.3265	16.014	15.9699	16.5817	15.9632	16.1603	15.8684	15.7869	15.5846	15.4456	16.0911	15.5713	16.0106	15.9812
SYNE1	16.5757	18.2964	17.0433	17.7957	19.5746	18.7944	19.2758	17.2457	19.1491	NA	17.0238	16.7491	17.6037	18.1649	17.7872	17.9857	NA	17.2232	18.6344	17.9712	17.0602	18.1086	18.9743	18.0418	18.6215	17.6017	18.0524	17.2344	18.9983	17.1283	18.4677	18.6964	16.6904	17.086	17.2518	18.4345	17.4671	18.6644	18.3105	17.3666	18.0423	17.4362	17.299	16.3875	17.7298	16.6916	18.2478	18.7313	NA
ECI2	22.2953	22.2893	22.1444	22.2603	22.1423	22.0496	21.9965	22.1562	22.1652	21.9963	22.3096	22.252	22.1009	22.4717	22.4849	22.3043	22.5555	21.7653	22.22	22.1249	22.7424	22.2821	22.3373	22.3772	22.2716	22.0756	22.5751	22.2971	22.3029	22.1937	22.6224	22.3033	22.3007	22.4766	22.417	22.5891	22.4272	22.1808	22.23	22.377	22.6042	22.4048	22.2954	22.367	22.3677	22.0993	22.2309	22.0052	22.4423
ABLIM3	15.7817	NA	NA	16.1033	15.504	16.2635	17.7003	15.8686	16.9624	16.3822	15.1617	NA	15.4545	18.9753	NA	NA	NA	NA	15.879	18.9705	20.6782	NA	NA	NA	NA	15.3461	14.6732	14.1313	NA	NA	15.2791	NA	14.5118	12.4894	NA	15.0266	NA	NA	NA	NA	NA	13.9821	14.6032	19.6855	14.9803	NA	NA	17.3914	15.322
SCOC	18.3342	18.5636	18.4372	18.7	18.1596	17.0496	18.4275	18.1157	18.0768	18.4806	17.9874	18.8223	18.0952	18.6349	18.0631	NA	18.7968	17.222	18.1179	17.8475	18.4804	17.3125	18.0281	NA	NA	18.5596	18.868	18.0919	18.9122	18.6419	18.2311	18.2721	17.0013	18.43	19.3245	18.4286	18.6859	18.8832	18.5749	18.5597	18.5888	17.8226	16.0504	18.4647	19.142	17.985	17.4179	18.2577	18.1388
ETFRF1	18.3885	20.1509	18.5178	19.1135	19.2239	20.5909	20.6272	20.0421	19.9065	20.0442	20.231	17.4068	19.5442	20.0405	20.0883	20.4599	14.8852	16.6159	17.6846	18.4344	22.1533	NA	NA	20.6277	20.5175	18.9032	17.3238	16.945	NA	18.0787	NA	NA	17.0494	NA	NA	NA	NA	NA	NA	NA	NA	14.0084	13.6382	18.3858	NA	18.3927	NA	18.8203	17.1736
GIT1	NA	13.0927	13.531	14.1747	13.5075	NA	13.4676	13.32	13.4637	13.2988	13.6128	13.4494	NA	NA	NA	NA	NA	NA	NA	NA	NA	NA	NA	NA	NA	13.1468	13.471	13.4164	13.2168	13.2109	13.2461	13.1865	13.4251	NA	13.5355	13.3979	NA	NA	NA	NA	NA	NA	NA	13.4063	13.7372	13.7057	13.7603	13.7642	14.1468
CAPNS1	20.6739	20.2572	20.3923	20.1289	20.4828	20.2502	20.2582	20.5221	20.3453	20.3068	20.3341	20.2713	20.1879	20.2571	20.3354	20.317	20.5545	20.6262	20.5792	20.3171	20.5128	20.5524	19.9079	20.2644	19.9476	20.39	20.321	20.1246	20.3723	20.251	20.5782	20.1899	20.2734	20.4575	20.4744	20.1667	20.3486	20.4838	20.1623	19.9312	20.3938	20.2521	19.9386	20.4587	20.3577	20.2562	20.4552	20.5494	20.2109
DHRS7B	17.9256	16.9287	17.5113	17.6901	18.1833	NA	17.862	NA	16.7855	17.1128	17.7756	17.9099	16.5031	17.3952	17.7428	NA	17.336	17.0537	17.3383	16.8553	18.3979	17.3823	16.9628	NA	16.879	17.1099	16.7196	16.5128	16.927	16.3473	16.3735	17.4866	16.6305	17.0836	17.0631	17.4839	17.4485	16.7134	NA	17.4194	17.193	16.7139	NA	17.9836	NA	17.3468	16.943	17.4546	NA
NDUFA6	21.5519	21.4638	21.7611	21.6824	21.9094	21.7273	21.8057	21.8632	21.8207	21.8379	21.9767	21.8691	21.9894	21.5558	22.0647	21.7835	21.3956	21.8828	21.6239	21.836	21.9582	21.813	21.6454	21.9068	22.0216	21.6404	21.2301	21.4674	21.5391	21.5361	21.3495	21.9304	21.6498	21.6386	20.9697	21.2795	21.5857	21.6155	21.3994	21.3527	21.9679	21.407	21.6684	21.4746	21.5748	21.513	21.7173	21.8649	21.7278
DDOST	20.3879	20.3736	20.632	20.6787	20.7817	20.3254	20.7927	20.5892	20.3883	20.6035	20.5645	20.4884	20.6092	20.4726	20.6146	20.3131	20.6593	20.6202	20.4929	20.2264	20.4985	20.4943	20.3594	20.6082	20.3461	20.4842	20.5224	20.5335	20.5571	20.5279	20.5745	20.5799	20.4985	20.4764	20.3828	20.4137	20.6046	20.3801	20.4712	20.5132	20.5046	20.228	20.385	20.4894	20.4577	20.5171	20.6838	20.5075	20.3956
LTBP4	19.5285	NA	NA	NA	NA	NA	22.0388	NA	17.8169	16.2149	NA	NA	NA	20.4049	NA	16.4634	NA	NA	NA	19.9056	21.4868	NA	NA	NA	NA	17.8877	NA	17.1998	17.5704	17.7101	NA	15.8705	18.2573	NA	18.1942	18.6558	16.6743	18.951	18.4742	NA	16.7355	18.428	17.4036	19.8064	NA	17.4562	16.9172	21.5126	17.9336
IGHV1-18	NA	17.549	17.4638	16.3445	16.6882	18.5501	17.5175	17.7971	17.9354	17.359	NA	17.0892	17.4381	17.7333	NA	16.7108	17.4	17.1615	17.7682	17.767	17.0137	17.4132	17.2453	15.7881	16.7662	17.8134	17.5842	18.4255	18.936	17.9378	17.5313	17.5651	18.8829	17.6725	20.5488	17.5911	18.3957	22.5269	19.7823	18.6202	17.7056	18.1942	17.2464	17.4509	18.0253	18.4683	17.965	17.8335	17.6968
IGHV5-51	NA	17.6221	18.3781	17.7067	19.5331	18.2224	18.4755	18.5873	18.5735	18.277	17.101	18.331	18.1438	18.3911	NA	17.9873	17.4549	18.2414	18.1587	17.5256	18.8727	17.4342	17.4369	18.8123	18.0993	18.6672	18.113	18.0625	18.6717	18.4594	18.1242	NA	18.5021	17.8398	19.1053	NA	17.7166	NA	19.7807	18.5273	18.0051	18.1752	20.426	18.3639	18.1808	18.5979	17.6579	17.9284	18.5865
SRSF4	14.6425	NA	14.5484	NA	NA	14.9211	NA	NA	14.9588	NA	NA	13.8275	15.2005	14.3758	NA	15.6471	15.3023	15.2961	14.2833	14.4092	15.1497	NA	NA	15.3402	15.4096	15.2044	14.7728	NA	NA	15.0967	14.8558	13.9545	15.3597	NA	15.3231	NA	14.653	NA	14.6013	14.4964	NA	14.6072	NA	15.1665	NA	14.9045	14.1783	14.3882	NA
DDX39A	NA	19.0448	19.1323	19.0537	19.2821	19.945	19.3239	19.0489	NA	18.8634	18.922	18.9138	NA	19.9678	NA	NA	NA	18.953	20.0328	20.1284	NA	19.1889	19.0787	NA	NA	19.1258	19.1148	18.8992	NA	18.8522	19.0189	19.0283	18.6509	18.981	NA	19.6523	19.8478	19.6509	19.0076	19.0523	19.7913	NA	19.4482	NA	NA	NA	19.7558	19.8651	18.8571
MAP4K4	15.2928	20.202	19.7959	20.616	19.661	20.159	19.7148	20.3104	20.0489	20.0878	20.201	19.9937	19.8138	19.4146	20.2578	20.6945	20.4286	19.3853	19.4436	19.7706	20.6286	20.1389	19.8853	20.7238	20.3732	19.6762	19.9834	19.9446	20.1928	19.9733	19.8452	18.9838	19.872	20.2893	20.7857	20.4596	20.181	20.1975	20.2419	20.2532	20.2477	20.3017	14.8892	15.6013	20.045	20.1554	18.4045	19.6208	20.0085
NBEA	21.2375	21.164	20.9145	21.0461	21.3974	21.7404	21.9762	21.9284	21.6083	21.6872	21.0926	21.0272	21.4317	20.8679	21.2451	21.6061	20.6995	21.118	21.2254	20.0272	20.821	21.1079	20.2884	21.3846	21.3701	21.3743	20.8644	20.9898	21.1984	21.2036	21.2148	20.9544	20.4497	20.2663	19.9134	20.0925	20.714	20.1772	20.9134	20.3092	20.0282	20.6473	20.5221	20.4778	21.0222	20.5756	21.3801	21.2635	20.8209
DDX3X	17.3974	17.214	16.6137	16.751	16.8664	16.8231	16.9007	17.0666	16.9659	17.1321	16.7897	17.0836	16.6915	16.9137	16.8922	17.3534	16.8771	17.0302	16.668	16.9806	17.0765	16.6855	15.9112	16.1581	16.7175	16.3771	16.7991	16.6457	16.6667	16.5023	16.7294	16.7614	16.5034	16.5691	16.2169	16.4641	16.9388	16.4884	15.6521	16.4697	16.5016	15.9155	16.4673	16.7529	16.8349	16.3271	16.913	16.6723	16.508
DNM1	17.5126	17.5214	17.49	18.002	17.1319	17.515	17.0584	17.3922	17.3729	17.3171	17.7002	17.7726	17.3562	17.656	17.5182	17.6723	18.0732	17.2139	16.7459	16.9458	17.7434	17.1033	17.9453	17.1122	16.9749	16.9751	17.4977	17.3317	17.5608	17.3693	17.117	17.5816	17.1583	17.5477	17.9796	17.5267	17.7437	17.3081	17.3336	17.6172	17.2623	17.4823	17.4787	17.3751	17.1397	17.2667	16.8541	17.2449	17.3601
EWSR1	18.2906	17.64	17.5226	17.9239	18.5068	17.6676	18.5501	17.6082	18.2019	17.8001	17.4327	17.3927	17.6736	18.0282	18.9699	17.1348	17.5426	17.4773	17.4931	17.5264	17.9589	18.5864	17.5182	17.4514	17.7415	17.8751	18.8714	18.2056	18.1124	17.4898	17.2909	17.9244	18.0363	18.0437	18.9181	18.7636	17.877	19.6411	19.2507	17.7839	17.9666	18.5919	18.13	18.7775	18.4778	18.0761	18.3168	18.306	16.6852
STXBP1	18.0575	16.0061	15.6688	15.7719	20.282	17.4435	15.2584	15.4778	16.3313	NA	NA	NA	14.8691	18.1972	NA	16.4609	NA	NA	NA	17.5327	19.8905	NA	16.2094	NA	NA	NA	NA	NA	16.3498	16.6416	NA	NA	NA	16.818	NA	16.1846	NA	NA	NA	NA	NA	NA	NA	18.4544	16.0926	18.0296	NA	NA	14.1066
HLA-DRA	18.301	15.8303	NA	NA	20.414	15.5954	23.1078	NA	21.0807	NA	NA	17.3319	15.8863	17.84	15.6242	NA	NA	17.0169	NA	21.2529	20.7908	14.9495	15.8408	16.8775	NA	16.2177	15.9293	16.23	16.9636	17.0211	16.4581	NA	16.2927	16.4905	16.1446	16.2644	16.4385	NA	NA	15.3054	17.2322	NA	NA	19.0146	15.3183	17.0627	NA	19.1296	NA
DIAPH1	17.0505	17.3401	15.5798	14.1071	13.837	20.2066	21.064	15.3468	20.6061	15.054	16.621	14.6917	15.4759	14.7373	20.3477	14.9199	14.76	14.5254	19.8147	16.0189	17.0879	18.9753	14.0003	NA	NA	20.5884	14.0916	14.2586	20.417	21.8465	13.3662	13.5538	18.294	14.064	14.7907	14.4794	13.6192	14.3424	15.4806	14.572	19.3882	16.0458	15.3075	18.6515	13.7138	15.7917	18.9118	21.6119	14.7012
ABHD16A	17.6264	17.5405	17.5278	17.0719	17.4683	17.5126	16.6859	17.4093	17.5909	17.2778	17.1991	17.0656	17.2812	17.5806	17.0653	16.7919	17.212	16.99	17.491	17.4543	17.3633	17.2885	17.1143	16.9194	16.7428	17.4913	17.517	17.871	17.3266	17.1526	17.4617	17.5325	17.8583	17.6128	17.5453	17.5479	17.5761	17.3065	17.2886	17.6896	17.2268	17.7022	17.5868	18.3901	17.7251	17.7995	17.4434	17.7577	17.8734
C2	17.4567	16.9626	17.7088	17.8473	14.9386	18.0896	17.418	18.495	17.9854	18.0935	17.6525	17.9361	17.8099	17.9868	17.7315	18.2543	17.7405	17.8874	17.6862	17.8396	17.754	17.4847	17.2436	17.9646	16.6674	17.7601	17.0196	17.3821	17.3692	17.565	17.1859	17.1631	17.8735	17.8881	17.4803	17.5063	17.4291	17.288	18.1323	17.771	17.5887	17.6643	17.2251	17.8317	17.1749	17.5353	17.1583	17.563	17.8624
MAPT	19.2713	20.0993	19.2531	18.7983	19.7802	19.4422	19.1951	19.6821	18.8362	18.807	18.1123	19.0253	19.5177	18.0909	18.3781	19.0249	20.2432	20.1311	19.2486	18.8351	18.6727	19.2133	18.8314	19.1251	19.7103	19.3218	19.7562	19.7808	18.9234	18.859	19.6053	19.2658	18.9718	19.0886	18.5225	19.2989	19.5856	18.8772	19.4798	18.5421	19.6399	19.2209	18.5982	19.3487	19.6872	18.5276	19.1013	18.7682	18.881
ABR	14.908	12.9216	13.0306	12.801	12.8714	13.081	12.3444	12.9787	12.5673	12.5444	13.3757	13.137	12.1358	11.8195	13.4624	12.9687	13.4002	12.12	12.2226	12.4286	12.1333	12.213	11.9488	11.8601	11.6621	12.5509	13.6989	12.6121	13.0639	12.9041	12.5487	12.5007	12.45	12.3962	12.4288	12.655	12.7339	12.119	11.793	12.4455	12.5698	12.3476	12.1623	13.8039	13.0553	12.3538	13.8751	12.5188	12.7086
PUF60	18.2542	15.0946	NA	15.9136	15.0221	14.8069	15.9119	15.3332	16.4676	15.3822	14.7564	15.4606	19.8573	14.9624	NA	15.535	15.4153	15.2342	NA	18.436	16.6791	14.8011	NA	15.8689	15.3655	15.2675	15.5543	15.059	15.4218	15.2366	15.3008	15.1231	14.6945	NA	16.154	NA	15.1645	NA	15.8045	14.5806	15.2561	15.913	14.6431	15.0693	15.4328	15.259	14.9806	16.3447	14.9479
BNIP3	14.0517	14.4159	14.1944	14.6524	14.2713	14.9115	14.4163	14.4388	14.4535	14.0113	14.8661	NA	14.7286	14.3206	14.9559	13.7298	14.0784	14.4069	14.4086	14.1489	14.0286	14.7265	13.6605	NA	14.6158	14.3701	14.3127	NA	14.2368	14.1343	14.3324	14.578	14.2317	14.4768	NA	14.0292	14.6176	14.3752	14.1902	14.4592	14.0828	13.659	NA	13.6024	14.0922	14.5436	14.1597	14.8298	14.0364
RALGAPB	19.0034	13.9162	14.7684	14.3772	14.751	13.9242	16.2968	14.8604	15.527	14.7788	13.4912	13.7256	14.2565	16.2404	13.5561	NA	12.8156	13.8404	14.2632	NA	14.3802	13.2271	12.3102	12.9812	NA	14.7807	13.9335	13.5146	12.9242	14.3534	14.2092	13.5893	12.4449	13.024	NA	NA	NA	13.7449	13.5579	12.5656	13.2571	12.2582	NA	20.6408	14.6411	13.6435	13.6963	15.8256	13.7908
COBL	16.5103	16.532	NA	16.922	NA	16.2298	NA	16.4866	NA	16.3222	NA	NA	14.8912	19.7107	NA	16.2041	16.6907	16.4181	NA	NA	18.6582	NA	17.1446	16.6889	17.2225	NA	16.5895	16.5583	NA	NA	16.6187	16.5468	16.7881	NA	16.6312	NA	16.6493	NA	16.6499	NA	NA	NA	16.1614	16.7016	17.1345	NA	16.6846	16.8155	16.5672
MATR3	19.1352	18.6791	18.5752	18.7741	18.5732	19.3351	18.4664	19.0936	19.0291	18.6963	18.7319	18.55	19.0449	18.3545	18.1626	18.7532	18.4675	19.1596	18.8613	18.5767	19.0247	18.7543	18.0005	19.3716	18.6474	18.6758	18.6963	18.723	19.0896	18.8318	18.9198	18.5979	18.8192	18.6215	18.9138	18.2241	18.6151	19.0589	18.9975	18.7142	18.974	18.9174	19.0289	18.3781	18.4379	18.8739	18.787	19.1631	19.0185
ADPRHL1	22.764	23.1352	23.1449	23.2611	23.2139	23.2587	23.6068	23.3928	22.7896	23.3034	22.9727	23.2822	23.2796	23.2705	23.1015	23.4039	23.4556	23.1266	22.7181	22.8492	23.2056	23.1592	23.2257	22.9618	23.5092	23.3424	23.6103	23.6778	23.6849	23.5908	23.6873	22.6859	23.4929	22.5349	23.5798	23.8855	23.7551	23.3127	23.5227	23.2603	23.5579	22.8987	23.5312	23.5829	23.5799	22.9955	23.4621	23.385	23.322
SCYL2	15.382	14.4134	14.6201	NA	13.402	15.1662	14.5386	15.15	15.651	15.2145	14.5758	15.142	15.1975	14.8809	14.8159	14.658	14.645	14.3036	14.8299	14.9351	15.505	NA	14.4457	14.4674	NA	15.2583	15.0652	14.9902	15.6657	15.2096	14.6579	14.5661	14.6414	14.449	15.7286	15.0023	14.5763	NA	15.5226	14.2877	15.1316	15.0023	14.7962	15.5725	15.0086	14.9998	14.4554	14.7637	14.8581
CD99L2	16.4534	15.2789	NA	15.623	15.9612	16.3424	16.6088	NA	15.6741	14.748	14.9685	NA	15.2005	15.0828	NA	NA	15.4961	NA	NA	NA	16.4453	14.7873	NA	14.088	13.9265	14.7236	15.4948	14.4229	15.0565	15.276	15.3045	14.6918	13.1896	NA	14.1212	13.646	14.4072	NA	14.3288	14.2279	14.5328	NA	NA	15.2284	16.0645	16.2843	16.3902	15.3188	14.678
EXOC6B	17.5138	16.8556	16.134	17.7713	17.8083	17.5714	16.8845	17.177	17.0852	16.3108	17.3439	16.9861	16.555	17.0693	17.5523	17.6757	17.3886	17.1361	16.5536	17.2948	17.6095	16.5445	16.542	16.9013	16.553	16.4347	16.8693	16.988	16.9606	16.5504	17.2413	17.373	16.3126	16.5144	NA	16.5135	16.009	NA	15.7884	16.393	NA	15.234	16.4206	17.0158	16.6418	16.8528	17.6982	16.9292	16.5366
SPATA20	18.1605	18.1352	19.3019	17.8712	19.2454	17.7333	18.2278	17.4174	17.4205	18.0064	18.1181	16.6517	NA	19.2392	18.9175	17.7459	17.5589	17.4263	18.4834	17.7656	16.7085	18.895	19.258	16.9519	17.4999	17.2426	18.1261	18.5088	NA	16.4592	NA	18.6955	18.542	18.7527	17.492	17.6815	18.4354	18.8285	17.4144	19.003	17.5923	18.2853	18.8375	18.8906	18.4183	18.2401	19.013	17.7389	17.2135
PTBP1	18.3457	18.3649	18.4603	18.3246	17.5884	18.3113	17.4474	18.215	18.8906	18.7698	18.4324	18.8189	18.3269	18.2086	18.1112	18.2862	17.9947	17.8205	18.3915	18.5851	18.3935	18.0379	18.0542	18.7562	18.666	19.0056	18.8991	18.7668	18.3253	18.6712	18.5902	18.1561	19.0783	18.7177	18.8782	18.6074	18.5697	19.1922	19.2213	18.2516	18.4638	19.5008	19.4836	19.0202	18.2977	19.2076	18.3328	18.839	19.1461
GNL1	14.1668	14.4429	14.948	15.087	14.678	21.1119	15.748	16.1882	15.5399	15.5737	14.5476	14.5863	15.3233	14.7032	15.4311	14.3656	12.5523	14.7254	14.9596	15.254	15.8595	13.9391	NA	18.4889	14.4569	20.171	18.6567	14.3812	15.4126	15.5239	18.6509	18.4528	15.9941	13.2893	13.7019	NA	13.2677	14.0815	19.0154	12.5494	NA	13.1023	13.229	17.5638	14.5835	14.9922	19.7459	15.4499	19.7879
HLA-DPA1	14.2604	13.8615	13.7498	13.6053	14.1726	14.223	14.3633	14.0531	14.6019	14.1147	13.3409	13.2302	13.7116	14.3266	13.8559	14.1123	14.0797	15.2433	13.6614	13.8649	14.1681	14.1106	15.1254	14.214	14.4552	14.8433	14.8812	14.4091	14.9662	14.9259	14.9348	14.6288	14.3259	14.8626	NA	14.2704	14	13.9662	14.6331	13.9991	14.7614	15.0025	NA	13.8633	13.803	14.6844	13.9963	12.943	14.2105
HLA-C	20.0474	18.6927	18.5657	NA	15.5407	NA	16.9417	18.7565	20.6788	18.7759	NA	18.5369	17.289	20.3428	NA	NA	NA	17.4891	17.3983	19.5823	21.1135	NA	16.1512	18.9245	18.1559	19.2925	NA	NA	17.9713	17.8277	NA	15.719	NA	15.5978	NA	NA	NA	16.0697	18.2436	15.8851	NA	NA	NA	17.7218	NA	17.8017	18.7099	18.1053	NA
TNXB	17.9424	17.5436	18.1534	17.1576	17.1509	15.7702	16.0986	17.1542	17.8371	17.6127	16.9121	17.4507	16.998	17.6887	16.335	17.2324	17.3297	16.9376	17.5008	17.5762	17.6418	17.6707	18.3793	17.5356	17.6163	17.9248	17.7268	18.4228	18.0159	17.7224	16.8832	17.948	18.6301	18.587	18.8087	18.9741	18.6701	18.3564	18.5516	18.663	18.2114	19.0799	18.2044	18.4622	18.4669	17.769	17.8712	17.8736	18.1497
TXNRD2	19.954	19.3598	18.9767	19.0491	18.8825	18.8438	18.7789	18.9591	19.1927	18.5286	18.4208	19.3808	18.324	19.1461	17.967	18.5239	19.2258	19.0134	18.5507	18.9205	19.6844	18.3089	19.3235	18.2731	17.206	18.9565	19.4637	19.4976	19.4362	19.3187	19.2822	19.2328	19.4547	19.2367	18.6821	19.5605	19.5715	18.8645	18.7346	19.3818	19.1549	19.6209	19.7848	19.8152	19.828	19.4578	19.3595	18.7153	19.3654
FTO	16.7481	15.5568	NA	NA	18.9591	NA	19.9053	NA	19.6435	NA	NA	NA	NA	19.3388	NA	NA	NA	NA	NA	20.0177	20.2919	NA	NA	NA	NA	NA	14.9039	NA	NA	NA	NA	NA	NA	NA	NA	NA	NA	NA	NA	NA	NA	NA	14.7475	17.7837	NA	16.7732	13.8796	19.8717	NA
ADSL	18.2496	18.2767	18.2147	17.3879	17.9195	18.2683	17.8694	18.2749	18.2201	18.181	18.2604	18.4945	18.0465	18.3099	18.3596	18.3073	18.1398	17.9657	18.0737	18.0389	17.9787	17.7792	17.8929	18.1111	18.2971	18.1438	18.1606	18.0146	18.2963	18.1955	17.8088	18.0356	17.8467	17.8449	18.3139	17.9648	18.0255	18.0881	17.7508	17.2579	17.9816	17.9764	17.9082	18.5022	18.4858	18.2289	17.9046	18.1859	17.8062
ASAH1	22.8339	23.1822	22.8357	22.5732	23.6361	23.3533	23.7073	23.2927	22.8332	22.5299	22.8437	22.8224	23.0218	23.0405	22.7983	22.6616	22.8118	23.1918	23.4423	23.3278	23.1424	23.1208	22.6864	23.2238	22.5862	22.7761	23.0234	23.2676	23.5109	22.6853	23.1644	22.7881	23.3004	22.7252	22.8303	23.3275	22.5566	22.9668	23.2171	23.5706	23.0234	23.0435	23.0358	22.8895	23.0219	23.2299	23.383	22.9824	23.0897
PXN	17.0917	16.54	16.3362	16.4268	16.7416	15.5407	16.5098	15.4218	16.5543	15.745	17.2165	17.0047	15.9086	17.0898	16.5633	16.8439	17.8549	16.6009	16.7766	16.5803	16.6445	17.3066	17.8213	16.9988	17.0294	15.5207	17.0376	16.9711	17.024	16.1599	16.6713	17.1352	16.4305	17.2904	18.3676	18.0885	17.5528	17.3155	16.5691	17.6988	17.4906	17.6892	16.5793	16.93	16.8049	18.482	16.2319	16.0402	16.8673
TJP2	18.8347	18.2614	18.2059	18.3087	17.4791	18.499	18.3053	18.9456	18.164	18.7079	17.5979	18.2748	18.436	17.4066	18.1114	18.608	17.3926	18.2784	17.907	18.177	17.8852	18.3905	17.5683	18.9507	18.4466	18.5214	17.752	17.6132	18.2202	18.219	18.0864	17.3153	17.6794	17.3005	17.8984	17.159	17.0444	17.6192	17.3832	17.7693	17.2021	17.5109	17.9614	17.7157	17.7427	18.0246	17.6368	17.9807	17.8654
KIF13A	21.1161	13.3465	13.9882	13.0579	14.3327	13.482	14.1155	14.3059	14.9243	14.2734	13.7044	13.302	14.2988	14.3326	14.6279	14.0945	14.2655	13.1341	14.1335	13.9968	13.0405	14.1154	14.2984	13.5064	13.3093	14.6011	13.6415	14.9064	14.5598	13.786	13.991	14.8047	14.3681	14.7789	15.5306	14.7281	14.6097	14.4223	14.9741	14.5944	15.1368	14.2974	14.3067	14.9794	14.5972	12.9538	13.953	14.2196	14.9075
IGHM	15.9621	18.9848	19.7912	17.4478	16.6186	22.3267	18.0116	18.0023	15.8604	20.0297	20.3505	19.8931	19.1387	19.5646	19.8776	19.1524	15.7778	18.6384	20.1516	20.3874	17.6239	18.7154	20.1777	20.3418	18.9639	19.434	21.3124	19.2431	20.0023	19.7403	21.0878	18.654	20.7462	19.6097	20.8348	NA	20.1893	18.9998	21.3451	20.4951	19.6668	21.4787	21.9404	20.4792	18.4287	20.0506	18.8492	18.325	21.7985
CTSD	24.709	24.6452	24.4666	24.3101	25.397	24.9865	25.3589	24.6891	24.5585	24.3559	23.6552	24.2168	24.866	25.0558	24.0661	23.752	24.8006	24.9593	24.8833	25.0078	25.0632	25.4402	24.4747	23.7511	23.5522	24.8698	24.1683	25.3748	24.5937	24.3482	24.3812	24.4674	25.3149	24.413	24.3488	23.8887	24.0877	24.6422	24.8691	25.3022	24.1952	24.4271	25.0105	24.9918	24.4591	25.2617	24.8667	24.7279	25.0635
UROD	17.6568	16.9709	16.3184	17.7094	16.4806	16.4969	17.682	17.361	18.7257	NA	17.6738	17.2891	16.5014	18.3749	16.9029	NA	16.3213	17.5093	17.4192	17.6091	18.7206	NA	NA	19.4116	19.1485	NA	16.0883	NA	17.6973	16.8283	17.1479	NA	16.2968	NA	NA	NA	16.1743	17.8265	16.7766	NA	17.9497	NA	17.6381	17.3223	16.7177	20.0973	17.1927	17.5113	NA
ABHD14A	16.1611	15.8677	15.7845	14.7855	16.1267	15.9265	16.1265	16.0581	15.9537	15.7675	15.9625	14.937	15.7177	15.9706	16.1282	15.5806	15.2897	16.2585	15.9872	15.4289	16.934	15.7301	15.1825	16.174	16.3396	15.2785	15.8053	15.5433	15.5334	15.7631	16.1368	15.2732	15.8808	15.1451	15.7951	16.4701	15.9916	15.9412	16.0843	16.573	14.6156	16.0356	16.7709	15.1613	15.7725	15.5047	15.7552	15.6951	14.7888
DPYSL2	19.4266	19.1873	19.6533	19.6205	19.6457	19.5482	19.8008	19.5898	19.6737	19.7139	19.4044	19.5773	19.5883	19.2601	19.6158	19.1357	19.3543	19.502	19.6552	19.588	19.5701	19.5891	19.4641	19.6452	19.606	19.7314	19.8037	19.8244	19.5998	19.8869	19.8386	19.776	19.8951	19.784	19.9688	20.0939	19.5748	19.8141	19.8557	19.596	19.7781	19.9871	20.0376	19.6007	19.3989	19.6873	19.0975	19.8652	19.8953
MYL4	23.0879	23.1051	23.7061	24.6713	25.823	25.4479	26.5381	23.8582	22.6762	24.3427	25.8541	25.7573	24.2202	24.2299	25.9158	26.7138	22.6709	22.6428	24.197	22.4979	23.2313	24.1969	23.3442	20.2101	25.4381	22.2615	23.7422	22.8684	23.8209	21.9423	22.937	20.744	24.2862	23.3685	25.8224	24.8367	24.3423	23.3043	22.572	24.2704	24.1517	24.0455	24.1803	25.2728	22.1985	23.9414	22.0502	23.3707	23.6976
ME2	18.3657	17.6311	18.7798	18.3697	18.4858	18.3843	18.4925	17.9003	18.745	18.8277	18.3061	17.972	18.3846	17.7175	18.352	17.9723	17.7505	18.2568	18.3456	17.6502	17.8379	18.4469	18.154	18.4725	18.1439	18.3107	18.272	18.4154	18.6473	18.4246	18.2932	18.5879	18.1828	18.2176	18.4632	18.9086	18.5045	18.4645	18.4629	17.7064	18.4978	18.1819	18.488	18.0278	18.4887	18.7757	18.7983	18.8859	17.8673
POLR2B	16.8463	13.3702	12.6003	12.7774	13.6284	NA	13.3337	NA	12.8615	12.7123	NA	18.0781	13.3635	13.0984	13.3267	NA	13.5559	13.2036	13.4521	13.5904	13.933	13.1869	NA	13.6541	13.5434	12.6333	13.5066	12.4936	13.1623	NA	13.6688	NA	12.9402	13.0118	NA	NA	NA	13.1989	13.3263	13.5182	13.5824	13.5009	NA	NA	12.8988	13.6011	NA	13.1254	NA
SCARB2	18.7985	18.3623	18.7776	18.1369	18.9065	18.4156	18.8791	18.1254	18.2755	18.7235	18.0764	18.5957	18.43	19.0648	17.728	17.9941	18.8122	18.6152	18.5941	18.9136	18.4332	18.5556	18.8869	16.8712	NA	19.1686	18.665	19.1628	18.3037	18.9223	18.6725	18.709	18.9626	18.6687	18.6809	18.6429	18.3677	18.604	18.6748	19.2422	18.3267	19.1051	18.357	19.3372	18.8397	18.7476	18.5747	18.5065	19.4968
BCLAF1	17.5966	15.9532	15.6957	NA	15.475	NA	16.9751	NA	16.6475	NA	16.1848	16.5402	16.2289	16.182	16.2118	16.7734	16.79	16.0302	NA	16.7316	17.7036	15.8771	NA	15.5288	NA	NA	15.9075	15.29	NA	15.6602	15.8023	15.8967	15.7166	16.0171	16.7163	NA	15.5802	15.4001	16.2611	NA	NA	15.683	15.2184	16.5017	NA	16.1866	NA	16.2296	15.8209
DDX17	15.9061	16.1873	16.2433	16.185	16.0509	15.8348	16.1477	16.1696	16.2329	15.9356	16.258	16.4025	16.3395	15.0756	16.4263	16.3876	16.109	16.3329	16.3034	16.227	16.3054	16.0787	15.9708	16.4462	16.5513	16.1002	16.0052	15.9491	16.0039	15.9415	16.2878	16.0046	16.0082	16.017	16.0521	16.158	16.1305	15.9468	16.0849	16.0135	16.4198	16.2756	16.1362	15.9194	15.6738	16.3121	15.8605	16.1663	16.0918
RPS10	19.9998	20.5518	19.1011	20.3239	20.6027	19.5675	20.1888	19.8269	20.072	20.0738	20.5116	20.5604	20.0683	18.9129	20.1811	19.955	20.3645	19.2235	20.2598	20.2866	20.1991	19.9165	19.0546	19.8651	19.8789	20.2126	20.5734	20.3118	19.0767	19.424	19.524	20.4202	19.7877	20.3684	20.7216	20.8565	20.3361	19.0103	20.4183	19.0375	20.0993	19.9858	20.3658	20.1118	19.5949	20.2215	19.8702	19.8062	20.3303
NFIC	15.5003	15.8181	16.1749	16.133	16.0267	16.1321	16.4457	16.4982	16.5324	16.2775	16.2943	16.4704	16.4388	16.011	16.2322	16.2905	16.5395	16.4633	16.358	16.3103	16.6187	16.2479	15.9005	16.0194	16.4817	16.5544	16.5732	16.4425	16.6495	16.6089	16.6874	16.2634	16.3384	16.3927	17.0367	16.8019	16.5615	16.5113	16.7989	16.4974	16.718	16.5526	16.2225	16.2703	16.3316	16.3708	16.3392	16.471	16.4381
IGHA1	23.1845	23.8428	24.3266	23.7835	23.6633	24.7871	23.9653	23.6575	23.4998	23.9793	22.0827	23.2022	22.9322	23.1565	23.1063	21.5575	23.2373	23.8092	23.3697	23.8777	22.9358	23.3871	23.4157	23.054	22.6271	23.4595	23.3395	23.9771	24.2632	23.5967	23.2807	23.8285	24.4986	23.9387	24.8199	23.2656	23.6448	22.541	25.0052	24.511	24.3608	24.5583	23.9735	21.8446	24.5008	23.6964	24.3477	23.0528	22.5118
IGHG2	21.8767	22.0255	21.0566	19.6674	20.8598	22.8831	20.9713	21.9049	22.225	21.0058	19.3769	21.7795	21.3929	20.7776	20.3868	20.3825	21.3913	20.5687	21.9479	21.9051	20.6901	21.8419	20.8002	20.0803	20.5517	20.797	21.8485	21.7762	21.7706	20.8676	21.9231	21.706	22.627	21.863	22.6935	20.8225	21.7161	20.5412	22.7927	21.3713	21.7794	21.9906	21.0498	20.8477	21.1567	22.0988	22.0899	21.4436	20.9941
PHGDH	17.2072	17.6104	16.912	18.0934	17.5882	18.1538	18.6226	17.926	17.8273	17.7422	17.3225	17.6857	16.6571	17.7853	17.5804	17.6218	16.3456	17.6981	18.0763	17.8183	17.7231	16.6299	16.9498	17.7698	17.3759	16.9481	17.6221	18.6828	17.929	17.2563	18.1334	17.4116	17.7049	17.3132	16.9892	17.0504	17.3686	18.2489	18.394	16.9305	16.9698	16.94	16.7661	17.6972	18.143	17.7475	18.7544	18.0108	17.2121
FRY	16.3057	14.435	18.8028	20.0348	18.5078	20.6608	15.4374	19.6103	13.505	19.2807	18.31	15.2819	14.1425	19.542	19.6716	19.463	15.4201	19.2107	19.9407	13.7029	18.2209	19.5288	19.0651	17.7278	18.4203	14.8563	14.6474	20.3734	13.1983	13.5428	14.3511	20.243	15.6627	17.9378	11.967	18.2246	12.9153	17.198	18.3747	14.1486	15.6781	18.8543	13.192	14.3612	17.6645	14.8413	15.8186	19.6271	15.7791
PPT1	19.2288	19.3728	19.108	19.0945	19.917	19.653	19.6536	19.2859	19.0494	18.8443	18.5527	18.7572	19.3924	19.2882	18.4763	18.7612	19.1405	19.3786	19.3926	19.6349	19.7279	19.3111	19.4134	18.3821	20.0102	18.9624	18.8542	19.8031	19.3799	18.9789	18.8959	19.115	19.6411	19.3752	19.0496	18.6599	18.755	18.6972	19.0997	20.0569	18.8548	19.3079	20.7347	19.5202	19.4644	19.6304	19.5868	19.2639	19.5662
IGHG4	20.5188	22.2011	23.0005	21.5409	22.4917	22.5387	22.8815	22.3648	21.311	22.2215	21.5203	22.1178	22.1316	21.6422	22.0739	22.0828	21.1613	20.8285	22.2991	22.2701	20.9839	23.3725	21.8788	21.4725	22.6113	22.8534	22.1158	22.1336	22.3925	22.0006	22.2592	21.9414	22.7735	22.025	23.9735	20.5297	22.0697	23.4048	23.3588	22.242	23.231	22.9071	22.9571	21.6717	22.185	22.025	22.207	21.8357	21.9315
SGCE	17.6036	17.2025	17.3782	17.482	17.071	17.0579	17.5929	16.9986	17.3797	17.5089	16.8657	18.2355	17.4705	17.5218	16.7348	16.7159	17.0364	16.9161	17.3496	17.5275	18.027	16.1661	17.4664	16.604	18.2348	18.4291	17.2699	17.4362	18.1264	17.5916	17.6901	17.3364	17.4905	17.6511	17.8744	18.1281	17.0938	17.3958	18.4357	16.9684	17.2913	17.6057	17.4445	17.7082	18.341	17.877	16.9041	17.7821	17.7419
HARS2	17.5526	17.7884	18.3809	18.2681	17.8925	18.1435	18.2527	18.1778	18.567	18.4759	17.6394	18.101	18.0802	18.6583	18.0942	17.3254	16.8964	18.1	18.2213	18.3734	17.8796	18.2383	17.4126	18.1037	18.3881	18.4096	17.8045	17.9682	17.9288	18.2047	17.8049	17.7734	17.9593	17.4655	16.611	17.5337	17.8859	18.2182	17.4399	17.9861	17.6935	17.6374	17.5646	18.0587	18.1234	17.578	18.2987	18.8156	17.8057
GSS	19.224	18.9007	19.0657	19.0176	19.1435	19.1085	18.8406	18.8724	19.2334	19.13	19.1359	19.2353	19.2579	19.2434	19.2777	19.1068	19.1531	18.9606	19.8055	19.3701	18.9547	19.4233	19.3262	18.9967	19.2303	18.9289	19.1824	18.7588	18.9168	18.9539	18.1285	19.0446	18.6871	19.0805	19.0904	18.9689	19.1896	19.1452	18.9244	19.372	18.7074	19.1734	19.0632	19.2084	19.1549	18.775	18.8194	19.2441	18.7554
ABCB7	20.6763	17.8308	17.4888	17.9691	17.4087	17.829	16.8295	18.9862	18.2763	17.3535	17.9798	19.5818	17.413	17.9169	19.488	18.5936	19.6569	18.2377	16.8874	18.3158	17.1265	17.4762	17.318	17.9201	18.0114	17.9065	17.5421	17.5929	18.5524	18.9133	18.6392	18.2102	18.3956	17.4796	19.4575	19.3097	19.4979	18.7093	18.4267	17.6178	17.8885	17.3925	17.4766	17.5638	18.0724	18.3131	17.7189	17.6746	17.1766
CD9	18.2842	18.2399	18.4569	18.5621	18.4217	18.5261	18.9719	18.8269	19.2267	18.7285	17.6519	18.285	18.6909	18.8609	18.2206	18.5567	17.8904	18.4626	NA	19.2481	19.8295	18.3112	18.2012	18.4238	18.2876	19.2245	18.6209	18.6653	NA	18.6584	18.5982	18.2861	18.9871	18.3413	19.0599	19.0042	17.5706	18.9512	18.9947	17.6066	18.2255	19.2817	19.2663	19.3445	18.1416	18.8293	18.2756	18.7851	19.1259
SPG7	18.7613	18.8489	18.8755	18.5897	18.811	18.6615	18.5808	18.879	18.8535	18.7931	18.4485	18.5614	18.7946	18.5771	18.3423	18.7057	18.6217	18.8359	18.8308	18.5224	18.8918	18.8689	18.02	18.7337	18.4942	18.7759	18.7053	18.5561	18.825	18.8285	18.7592	17.9155	18.1094	18.6567	18.2567	18.4724	18.7128	18.2921	17.6886	18.4787	18.6756	17.6645	18.2823	18.3806	18.7326	18.4277	18.7551	18.6688	18.5196
CTNNB1	20.1426	19.6979	19.5617	20.1188	19.5753	19.9267	19.6495	19.5968	19.6566	19.4837	19.1261	19.9738	19.6653	19.5842	19.3277	19.6274	19.9418	19.8639	19.6686	19.4274	20.085	19.4645	19.1963	19.7921	19.7707	19.6366	19.6354	19.558	19.8611	19.7796	19.6977	19.5787	19.6216	19.5664	19.4652	20.0217	19.7957	19.5994	19.7196	19.5182	19.6951	19.0469	19.8158	20.0882	19.5083	19.806	19.6062	19.4414	19.6677
TBCE	16.4552	16.4697	16.4939	16.2561	17.167	15.6549	16.9348	15.6328	18.5738	15.7118	15.9858	NA	NA	17.6294	NA	NA	15.545	15.7198	15.3238	16.4727	17.2089	15.4984	15.2814	16.0777	16.4041	14.8841	NA	NA	15.2792	15.2425	NA	NA	14.9607	15.1127	15.5416	NA	NA	NA	NA	14.6182	15.4359	NA	NA	15.9062	15.4366	16.6464	15.6021	16.1694	14.4282
RPL5	19.925	19.7482	19.8499	19.0911	19.5643	19.8571	19.2891	19.9232	19.1178	19.1709	20.1628	20.1401	19.5378	19.993	19.4575	19.4636	19.2295	20.2262	19.848	18.8923	19.2841	20.1368	20.1946	20.0226	19.9419	19.5562	19.134	19.1944	20.0192	19.3746	19.1742	19.1151	19.8383	19.6634	18.837	19.8465	20.1288	19.9511	19.8303	20.1273	20.0239	19.8672	20.1136	19.7368	19.1355	19.0842	19.7436	19.2627	19.0561
EPB41	14.5055	14.1364	14.1889	13.8623	15.2917	15.2013	14.7233	14.712	14.4485	14.8287	NA	14.4338	15.586	NA	14.7598	13.9056	NA	NA	14.7686	15.4791	14.7156	13.8907	NA	15.5178	15.2814	14.5654	14.0339	14.0679	14.7869	14.1896	14.5084	14.4945	14.2597	NA	NA	NA	NA	14.3145	14.4596	NA	14.7929	15.6251	15.7524	14.1848	14.4955	14.7198	14.2966	14.5443	14.2315
RPS14	20.0557	20.2075	19.9136	20.1656	20.0173	19.7962	19.9039	19.8828	19.9871	20.0366	20.2595	20.1878	19.8817	19.7708	19.918	20.3366	20.0897	20.1712	19.5716	19.8671	20.2169	19.7537	19.8489	20.1676	19.9473	19.9215	19.7739	19.8245	19.662	20.0321	19.7732	20.0633	19.7569	19.8463	19.6498	19.7868	19.9731	19.6861	19.6178	19.9186	19.8605	19.6948	19.7498	19.7464	19.6795	19.8641	19.9353	19.8764	19.7604
RPS29	18.0825	15.3071	15.4351	15.7668	14.6551	15.509	15.3231	14.306	15.478	15.4741	15.6181	16.2312	15.0256	15.5731	15.194	15.3644	15.8379	15.405	15.2304	14.8315	14.6937	14.2225	15.0393	15.1149	NA	14.6911	15.7444	15.2996	15.6003	15.6752	15.5279	15.0709	15.2719	15.3919	16.6089	16.0049	15.3672	15.6779	NA	15.0322	13.7716	15.3684	15.1706	16.352	15.5274	16.2551	15.6039	15.3107	15.6772
SAMHD1	18.1356	17.491	16.3965	16.6536	16.6336	17.7771	17.2179	17.6037	17.9187	17.9493	17.5388	18.6181	17.911	17.857	17.5855	18.3746	17.6308	18.3215	18.1006	17.4386	18.0213	15.9881	18.0259	18.82	16.7249	17.8458	18.2126	16.2509	18.4027	18.0435	16.6248	18.0914	18.4195	18.0832	18.45	18.1376	18.0064	18.1527	18.1296	17.6337	18.626	18.391	18.1392	17.9835	17.6395	18.4173	17.4867	17.654	18.3926
CSNK2A1	19.2874	18.9508	19.0234	18.3905	18.2963	18.1827	19.264	19.287	19.3053	19.5118	19.2544	18.3562	18.1064	18.3382	19.1803	18.1962	18.4495	18.283	17.9978	18.3095	18.4151	19.1129	18.6651	19.1378	18.1975	19.808	18.7773	18.5598	18.8485	18.6448	18.4637	19.6628	19.1974	18.6375	18.4703	18.4967	18.4917	19.5508	19.2991	18.3353	18.5272	18.7732	19.8556	19.3027	18.5575	18.6418	18.3978	19.0387	18.5697
SUCLA2	23.4374	23.4975	23.379	23.4287	23.5933	23.4393	23.5456	23.4366	23.5711	23.3187	23.5013	23.4601	23.3429	23.5573	23.3612	23.4433	23.3583	23.4881	23.4012	23.4547	23.6247	23.711	23.343	23.7388	23.6336	23.2197	23.2902	23.4849	23.3021	23.3123	23.2406	23.4653	23.4795	23.2379	23.204	23.5596	23.3079	23.3262	23.6115	23.5036	23.3678	23.5698	23.7177	23.4773	23.4373	23.4282	23.5075	23.6362	23.3012
GLUL	17.6921	17.1519	16.7503	15.9172	16.8188	15.9725	NA	16.3311	17.9532	17.371	NA	NA	17.2479	15.8692	NA	16.4981	16.96	16.771	16.533	17.9523	16.4616	NA	16.5369	16.6635	16.9603	NA	NA	NA	NA	NA	NA	NA	NA	NA	NA	15.9035	16.6426	16.6921	16.5862	NA	15.8188	NA	NA	NA	15.4601	16.9784	NA	16.011	NA
VPS45	16.3879	16.0794	15.0828	16.8397	15.72	16.1762	15.8072	16.386	16.8072	16.0323	16.1292	16.338	14.3339	15.7231	15.8596	15.7355	16.2877	15.6159	NA	16.889	15.8011	14.2598	NA	15.916	15.5895	16.0186	16.7331	15.2553	16.6906	16.5766	16.5673	15.6005	14.577	NA	15.7754	16.7196	16.2957	15.4878	14.9389	14.8369	16.3241	NA	14.7867	16.714	16.5258	16.705	16.4345	15.9791	15.5612
RPL15	20.0957	20.1721	20.2623	20.2779	20.0761	20.2932	20.0847	20.2827	20.3246	20.2799	20.4458	20.3356	20.2869	20.3551	20.0783	20.5168	20.4323	20.2166	20.1517	20.1652	20.2693	20.1627	20.0771	19.9657	19.8626	20.1698	20.3624	20.2004	20.343	20.1604	20.2246	20.1281	20.2647	20.2066	20.2883	20.319	20.1056	20.1007	20.1711	20.2591	20.0851	20.2832	20.0292	20.2974	20.0392	20.4508	20.2207	20.1629	20.3572
VPS33A	15.1825	14.6191	14.4275	14.0565	14.3273	13.4173	15.4565	14.0313	14.3544	13.9579	13.086	14.3128	13.6236	13.3962	13.6381	13.3222	13.4126	14.0026	14.1518	15.1287	15.6666	13.7658	13.5629	12.9249	13.5954	13.8674	13.2177	12.7521	13.6022	13.1765	13.3394	13.5294	12.8205	13.5295	13.9522	14.561	13.5849	14.1632	13.8267	13.1503	13.1874	12.6997	12.3596	14.7124	13.9825	14.179	14.0034	14.5839	12.6111
ARHGEF7	17.8616	17.9887	17.1501	18.4157	18.0152	18.4055	18.762	18.6311	18.26	18.7052	18.3596	17.8735	18.25	17.4551	17.722	18.5559	17.5049	17.8572	18.1432	17.8616	18.3322	17.3353	NA	18.3579	18.2894	17.4478	16.529	17.1662	17.674	17.8322	17.2718	16.5917	NA	16.1071	NA	16.1091	15.8942	15.9132	NA	15.7561	NA	15.1252	NA	17.5095	16.9436	17.3274	17.6037	17.7517	17.468
EEF1A2	22.3109	23.4829	23.6387	23.9646	23.4466	23.9053	23.658	23.8954	23.8331	23.9139	24.0823	24.0391	23.7518	23.4982	23.7596	23.7173	23.9572	23.6366	23.3529	23.3389	23.5429	23.3194	23.2051	23.6143	23.621	23.5963	23.664	23.1195	23.723	23.603	23.4695	23.4083	23.0648	23.675	23.8434	23.4957	23.4681	23.4661	23.6603	23.0546	23.5786	23.1898	23.3775	23.4464	23.443	23.7629	23.6016	23.3809	23.1447
CD59	21.4052	21.5768	21.7316	21.4119	21.6669	21.6768	21.7376	21.4783	21.5562	21.7501	22.1147	21.489	21.7513	21.783	21.5277	21.3351	21.8402	21.7864	21.85	21.5505	21.758	22.0451	21.4218	21.411	21.6534	21.6866	21.6162	21.6857	20.7991	21.5933	21.8239	21.7942	21.5466	21.5869	21.4703	21.9929	21.8774	21.5334	21.4908	21.7842	21.4643	21.7001	21.7484	21.4216	21.3091	21.5729	21.7957	21.3942	21.5901
UBA6	16.94	16.633	17.2985	16.3938	15.0797	16.2173	16.6873	16.5273	17.0129	17.6188	15.5961	17.5401	16.8739	16.8559	16.8055	15.8153	14.9684	16.105	16.0549	16.6539	16.4365	15.4116	15.7365	14.9614	15.4211	17.401	15.4773	15.6244	16.7715	16.9303	16.0329	15.3506	15.8738	NA	16.1054	15.8676	15.2879	16.7266	17.0382	15.2149	15.7146	15.9753	NA	18.3255	15.9877	16.5495	15.4883	16.8024	16.6613
IGLC7	22.244	22.6088	22.3991	21.3047	22.1171	23.2619	22.1636	22.2314	22.4173	22.3724	21.248	22.618	21.8462	22.302	21.4301	22.1727	22.5381	21.9965	21.9782	22.6524	21.9182	22.035	22.2807	21.7848	21.7729	21.8228	22.376	22.9814	23.1992	22.1845	22.2204	22.3472	23.3279	22.6647	24.8768	22.0016	22.9937	21.3738	24.1749	23.0428	22.8675	23.3831	23.4327	21.9081	23.0726	22.9953	22.7213	22.2661	22.527
TMEM223	14.9818	13.3962	13.7349	15.5515	NA	14.2541	14.9758	13.495	13.8069	13.9442	14.6213	12.5516	14.5916	14.3462	14.6617	13.6858	13.2846	12.5537	15.0498	15.4271	13.441	14.9385	13.9448	13.6642	12.8664	14.0511	13.9218	15.0198	15.041	NA	15.241	16.4979	13.8432	16.0924	13.5172	13.7153	13.1963	NA	NA	13.5234	NA	14.1014	NA	17.4254	13.4	14.398	15.5085	13.564	13.0059
ILVBL	19.9213	19.6171	19.6958	19.8334	19.6094	19.7015	19.4806	19.3432	19.5203	19.5441	19.6659	19.6553	19.6379	19.7335	19.8817	19.2499	19.817	19.5336	19.7131	19.5465	19.7704	19.5957	19.6429	19.605	19.6247	19.4583	20.1463	20.0503	16.8352	19.4926	19.9094	20.0916	19.9883	20.1595	20.013	20.0067	20.1726	20.1334	19.8231	20.1101	20.2068	19.8057	19.7596	20.0385	19.8312	19.6007	19.8426	19.5049	19.763
FSD2	16.2503	13.3914	15.3155	14.1059	17.4665	13.9106	14.8735	NA	NA	NA	NA	NA	14.4431	14.0368	NA	NA	NA	NA	NA	14.6554	18.0189	NA	NA	NA	NA	NA	14.8469	15.3976	NA	NA	14.6888	NA	NA	14.2116	NA	NA	NA	NA	14.6665	NA	15.3424	14.3561	NA	14.4025	14.6674	NA	NA	14.8346	NA
STMN1	17.5624	17.4529	17.2456	17.3957	17.557	17.6389	17.0979	17.4705	17.274	17.0926	17.9241	17.5112	17.3657	17.7776	17.4565	17.041	17.9851	17.5629	17.1391	17.4863	16.7133	17.5214	18.0101	NA	NA	16.8786	17.6863	17.7985	17.5615	17.2014	17.412	17.6034	17.9513	17.9192	17.7012	17.6075	17.907	16.8297	17.4423	18.0874	NA	17.7987	17.6631	18.0889	18.0665	17.5919	17.3318	16.9917	18.114
PRNP	18.2325	18.0397	17.3459	17.8085	17.5004	18.0256	18.2922	18.2044	17.3422	17.6426	17.8867	17.2078	17.5052	17.2438	18.0161	17.4838	17.5959	17.2631	17.5772	18.6667	18.9175	NA	16.9376	17.3599	18.1394	17.6377	17.2216	16.2822	17.0181	18.3603	16.9678	16.785	16.1421	16.3782	16.0075	16.6645	17.7843	17.2075	17.4168	16.8628	NA	16.0971	17.4798	17.61	17.6853	17.598	17.3764	17.3697	16.8792
NBAS	16.5213	15.1235	14.3515	14.9799	15.6288	NA	14.4797	14.9501	15.2481	NA	13.7828	14.4893	14.5172	18.0712	NA	NA	14.7698	14.9464	NA	14.4351	17.5211	NA	NA	14.0464	13.8829	14.0253	NA	14.6807	NA	NA	NA	NA	NA	NA	NA	NA	NA	NA	NA	NA	NA	NA	NA	19.1859	15.3226	14.8015	NA	15.5258	13.8179
VWA8	18.673	18.5952	18.3875	19.0985	18.3396	18.297	17.9849	18.2578	18.3371	18.2709	18.5259	18.3093	18.1893	18.4389	18.1005	18.4552	18.6954	18.2271	18.7558	18.4361	18.5222	18.5502	18.7317	18.3772	18.5072	18.7112	19.3199	18.7272	18.4572	18.5792	18.9794	18.1187	18.5173	18.3031	18.766	19.0768	18.9007	19.0309	18.748	18.5656	18.75	18.4614	18.958	18.3342	18.8517	18.9261	18.498	18.4146	18.9008
GTPBP10	10.1877	13.2378	13.7966	NA	12.4368	11.2515	11.3498	11.4957	11.7954	12.4212	12.9167	NA	13.3826	11.5508	11.3768	11.0668	NA	13.0962	10.8732	13.4154	11.5097	13.5183	NA	10.253	13.2644	14.0731	11.5233	11.801	10.8879	14.0321	13.2464	11.7489	11.408	11.4032	NA	NA	11.4723	NA	11.7927	NA	10.7583	NA	NA	NA	11.6407	11.4222	11.24	11.5558	12.3691
WDR91	16.8832	16.8938	17.2347	17.1031	16.8568	16.9532	16.7595	16.9173	16.9643	16.8686	17.0392	17.0927	17.0755	17.2921	16.8221	17.1584	16.8081	17.0601	16.9967	17.0564	16.7947	17.0701	17.3781	17.0289	16.7391	17.2294	17.3154	17.4184	16.9675	17.2297	17.0706	17.061	17.4924	16.865	17.4504	17.5358	17.1954	17.375	17.0403	17.0083	17.1826	17.3954	16.9847	17.3997	17.0479	16.9301	16.9026	17.1955	17.0658
XIRP2	19.6868	19.88	19.6866	18.2255	19.1116	18.1135	18.1829	19.0611	18.9343	18.9089	19.2989	20.4963	17.8518	19.8285	18.3072	21.034	19.7152	19.8337	18.108	18.6426	19.8419	18.1967	20.4646	17.6712	17.8942	18.3517	19.0092	18.8255	18.6293	17.7617	18.2657	18.5693	18.6568	19.0274	19.2815	18.8023	19.1036	18.6013	18.399	18.7913	18.7196	18.9496	18.5121	18.8001	18.8567	18.2815	18.075	18.3925	18.4395
MRPS16	19.132	20.3903	19.9785	NA	19.9348	19.3547	18.5301	18.2594	17.8534	18.8642	18.9757	19.1036	18.184	19.1822	18.2567	18.7748	19.231	19.6284	18.3674	19.9536	19.2315	19.1085	21	17.952	18.6369	18.4364	18.3264	18.5427	18.476	18.3901	19.2444	20.1217	18.3683	18.6069	NA	18.2952	19.5002	19.2362	18.4834	18.9081	20.1503	19.5977	18.4314	18.9086	19.0339	18.4136	19.5003	19.2181	18.3579
HCFC1	NA	13.1793	12.6649	NA	NA	NA	NA	12.6456	13.0743	NA	NA	NA	13.5583	NA	NA	NA	13.5814	13.4592	13.3978	NA	12.6854	NA	NA	NA	NA	NA	NA	13.1417	12.9696	13.16	NA	13.078	15.203	NA	NA	12.6585	NA	13.4562	NA	13.156	13.4311	NA	NA	NA	NA	13.5317	NA	NA	NA
NUDT5	16.4425	16.573	16.3644	16.1161	15.9272	15.7119	15.1555	16.5379	16.0558	16.4543	15.4773	15.8701	15.8859	16.7892	15.4278	14.3348	14.807	15.9528	15.6623	16.2241	16.0881	15.5561	15.4028	14.016	14.9393	16.2506	15.186	14.704	16.389	16.3436	15.6259	15.7701	15.0584	15.0971	14.9554	15.8482	15.3939	16.2803	15.5599	14.7181	14.7207	14.9927	15.4984	16.6737	15.9181	15.7225	15.8444	16.8549	14.6399
WBP2	19.2737	19.1134	19.3089	18.7337	19.4298	19.187	19.0758	19.1029	19.018	18.3807	19.1422	19.0401	19.4611	19.0424	18.9076	18.0028	18.9476	18.6439	18.4535	18.794	19.0507	18.4569	18.9556	18.4791	18.0469	18.9096	19.2	18.4154	19.0938	18.0501	19.0717	18.8261	18.9698	19.604	19.3392	19.1301	18.6919	19.2513	18.945	18.8502	19.3232	19.1752	18.2667	19.2565	19.1306	19.0102	18.2564	18.6379	18.7679
DYNLT3	NA	NA	13.245	NA	13.2553	NA	NA	NA	NA	NA	NA	NA	NA	NA	NA	NA	13.7139	NA	NA	NA	NA	NA	12.6016	NA	NA	NA	13.8368	NA	NA	NA	NA	NA	NA	13.1207	13.651	NA	NA	NA	NA	NA	12.905	13.2824	NA	NA	NA	14.0128	NA	NA	NA
SMCHD1	NA	16.1412	NA	NA	17.8503	NA	22.9355	NA	NA	NA	14.6307	16.6057	15.4748	15.5248	15.1781	NA	16.2749	NA	NA	NA	18.0137	NA	NA	16.8344	NA	14.2034	14.7441	NA	15.1866	NA	17.2431	15.0778	NA	14.6289	NA	NA	15.2998	NA	16.4003	NA	NA	NA	NA	20.9535	13.8993	NA	NA	20.8983	13.2051
PHKA1	15.7129	17.9584	17.1397	17.8472	16.7211	18.4067	18.0243	17.4151	17.7784	18.0492	17.1518	17.6725	17.8673	17.6075	17.508	17.1583	17.9997	17.9762	17.7135	18.9314	17.9134	18.3009	18.952	16.7331	15.6173	16.5486	18.9427	18.8169	19.3033	15.7623	18.3528	18.2344	18.3938	17.9219	18.852	19.6863	18.0402	18.5995	19.0611	18.1542	17.1146	18.3555	16.4181	16.1431	16.7967	18.1381	18.9767	18.5221	18.361
CD81	18.4804	18.3337	18.4818	18.4997	18.9701	19.0313	17.9392	18.5913	18.7049	18.6334	18.0676	18.7618	18.8242	18.0317	NA	18.5438	18.0243	18.0101	18.3291	18.3877	19.2601	17.6909	NA	17.291	NA	18.6856	19.4583	18.7685	18.1465	18.4001	18.4271	18.0509	18.9245	18.0631	19.1838	18.5631	17.831	18.5076	19.1865	17.8335	18.2123	18.4498	18.5138	18.4159	18.4942	18.9725	18.8309	18.5878	19.1476
COL6A6	18.4618	15.1466	15.9718	14.8394	NA	NA	17.1474	16.7999	18.1279	17.484	15.1315	14.8305	17.1745	17.8114	NA	NA	NA	16.8862	16.9144	15.3518	18.0077	15.572	16.7548	17.8944	16.7708	16.6153	16.7146	14.1631	18.7314	17.4552	15.5167	14.5422	17.0606	NA	16.97	18.1502	16.6383	18.3028	NA	15.9055	16.1792	NA	NA	17.2008	16.7174	16.1037	NA	17.6248	17.239
PTPA	18.7207	19.2101	19.3421	18.6567	19.425	19.5362	19.358	19.3852	19.3076	19.3433	18.5787	18.4275	18.6725	18.8005	18.6294	19.1566	18.7824	19.5207	18.7215	19.2196	18.8125	19.4471	19.1287	19.5364	19.2949	19.6782	18.3966	19.3866	19.1797	20.0013	19.4642	19.6666	19.4324	19.7613	18.7222	18.5999	19.4463	18.4747	18.6763	18.8045	19.6916	18.8187	18.4582	19.1815	19.0267	19.3517	19.354	19.2863	18.3207
MANF	18.4723	17.9607	18.554	17.6689	17.6756	17.9106	16.3134	17.768	18.1044	18.2331	17.6048	18.8129	17.7965	18.2212	17.3968	17.4383	17.4395	17.7474	17.135	18.4789	18.2328	17.2443	18.1858	NA	15.5284	18.7296	18.5356	18.3864	18.2435	18.2861	NA	17.4572	17.9196	18.3104	20.1194	NA	17.028	17.9027	18.6816	17.928	16.8373	18.4442	18.0909	18.7688	18.0514	17.9385	17.4858	17.9153	18.7287
HSPB2	22.116	21.5453	21.712	21.3004	21.5383	21.4832	21.9766	21.8077	21.9424	21.8209	21.9493	22.2207	22.1184	21.378	21.6147	22.1022	22.6979	22.3435	21.6593	21.5949	22.5984	21.473	21.9666	21.9064	22.2553	22.1414	21.7274	21.6456	21.8416	21.8763	21.7009	21.1834	21.7154	21.7323	22.1974	21.5365	21.5971	21.6101	21.7121	22.2385	22.6089	22.0766	21.761	21.5864	22.0584	20.9083	21.6974	22.0595	21.855
GSK3A	14.8632	15.1578	15.3164	15.1587	15.5505	15.0541	14.4746	14.9391	14.8704	15.3687	15.4547	15.3247	14.5981	15.1099	15.2506	13.9916	15.1629	14.8765	15.2577	15.1461	15.3291	15.261	NA	15.5666	15.1789	15.2673	15.1683	15.0037	NA	15.2886	15.5131	14.9557	15.4011	15.2853	15.4076	15.2347	15.2205	14.652	NA	NA	NA	15.2097	NA	15.6659	15.1245	15.2613	14.4915	15.2524	15.0622
VPS26C	15.3155	15.247	15.7496	15.6598	15.8405	16.125	15.8943	15.4365	15.3666	15.4863	15.4498	15.0846	15.5965	15.6946	15.4782	15.5463	15.6122	15.2616	15.6377	15.7051	15.756	15.6961	15.5737	15.2019	15.3755	15.952	15.871	16.266	15.8296	16.0443	15.6478	16.2081	16.0413	15.937	15.9781	16.0755	15.7918	15.8372	15.811	15.6899	15.5908	15.7896	15.793	16.2615	16.0955	16.0256	16.0373	15.8751	16.5118
SUMO3	18.2265	18.0864	17.8128	18.072	17.9986	17.9861	18.1995	18.1152	18.2537	18.3861	16.9699	18.3493	18.2659	17.99	18.0592	18.4116	17.1823	17.2499	17.1317	18.0061	18.2208	17.9715	17.8271	17.5973	18.5833	18.2241	17.2973	17.0348	18.2853	18.375	18.3411	17.9004	18.1283	17.9016	18.3853	18.2312	17.1322	18.085	18.4714	17.919	18.2192	18.2468	17.423	18.0621	17.0486	18.0508	17.9734	18.1102	18.1304
RPL23A	19.1855	18.8893	19.0706	20.2631	20.3908	20.4545	20.9174	19.8834	19.839	19.4657	19.562	19.3564	19.2515	19.4584	19.6753	20.2936	20.0413	19.6275	19.2991	18.7074	20.0595	19.8719	19.5264	20.2596	20.2293	19.4749	19.818	19.8526	19.8085	19.5611	19.9081	19.5843	19.7562	17.9706	19.8762	19.33	19.4392	19.2501	20.0852	19.7428	19.889	19.5862	20.0493	19.736	19.8707	19.9599	20.3129	19.9192	19.7249
MYBPC3	25.256	25.4352	25.4485	25.3907	25.4313	25.3809	25.4916	25.3586	25.3487	25.4127	25.4618	25.6167	25.3285	25.5003	25.3628	25.4863	25.5258	25.3356	25.4941	25.4556	25.46	25.1584	25.5166	25.3314	25.3695	25.3291	25.5698	25.4313	25.5858	25.435	25.5017	25.4383	25.374	25.5722	25.5295	25.7004	25.6059	25.3102	25.0855	25.3992	25.409	25.594	25.1156	25.3485	25.4258	25.3912	25.2866	25.3429	25.3034
MIF4GD	NA	11.1062	10.9099	11.8972	NA	12.0962	10.8837	11.1693	13.6793	11.317	11.3765	11.3574	11.443	11.1474	11.2396	NA	11.6035	10.376	11.3253	NA	NA	NA	10.7214	NA	NA	11.2887	11.9651	11.5226	11.9057	11.143	11.5263	11.3384	10.4004	11.3694	NA	11.6316	NA	NA	NA	10.8958	NA	NA	NA	12.0265	11.9821	11.8092	NA	11.4966	11.6016
EIF3L	17.6544	17.7917	17.46	17.8716	17.5305	17.196	16.8482	17.2545	17.2825	17.4496	17.523	17.9382	17.229	17.5524	17.4113	17.8693	18.1518	17.6094	18.1184	16.2304	17.8396	16.6503	17.5924	17.7482	17.2666	16.943	17.5554	17.6565	16.6581	17.4291	17.3529	17.6178	17.4817	17.5507	17.181	17.8898	17.663	15.8299	16.7652	16.685	17.1299	17.3673	17.3789	17.2919	17.7969	17.2917	17.7148	17.2216	17.2089
UBE2I	19.4673	19.4922	19.1024	19.5947	19.0506	19.0672	19.5582	19.2621	19.4388	19.2827	18.9543	18.8097	19.2002	19.2746	18.5824	19.2874	18.261	19.2776	19.6704	19.5346	19.677	18.9431	18.3287	19.8245	19.5049	19.0815	19.2699	19.5797	19.28	18.8851	19.4136	19.3168	19.4035	19.2869	19.0871	19.4472	19.0239	19.144	19.6443	19.5076	18.6406	18.8825	19.8069	19.5393	19.2095	19.244	19.4489	19.28	19.3259
CPNE1	17.6752	17.8893	17.944	17.6038	18.9496	18.9676	19.4699	18.4183	18.0852	18.4334	18.1764	16.4416	18.2845	17.6809	18.7824	17.6758	17.7705	17.8555	18.9197	19.1974	18.5735	19.2365	18.1109	18.1902	18.6989	18.2373	17.6115	18.2007	17.5188	18.1258	17.933	18.1603	17.7533	17.5317	17.95	18.1242	17.6342	17.363	18.8853	17.4641	17.2544	17.2549	17.5666	17.9778	17.2254	17.555	18.2442	18.1701	18.3341
APOC3	18.973	20.2794	21.1868	NA	19.0985	19.385	20.1615	19.9377	20.0669	20.804	NA	20.125	18.7685	20.0846	17.5953	NA	NA	18.4766	19.8961	20.9998	19.6632	18.523	19.0023	NA	17.3748	22.6272	21.228	20.8395	21.7297	22.2069	20.769	20.0628	21.6267	20.9316	22.7309	21.0947	20.3124	21.7855	22.5834	20.094	19.5624	21.7694	21.2654	20.7874	20.6268	20.4641	19.9073	21.5206	22.0668
HACD1	17.5596	14.7681	14.7411	NA	15.1824	NA	NA	NA	NA	NA	NA	14.9035	NA	18.0902	NA	NA	14.5059	15.3718	NA	17.0498	20.5584	15.8975	15.7424	15.2275	15.9382	15.2376	15.2765	NA	NA	NA	NA	NA	NA	NA	NA	NA	NA	15.3433	14.8603	NA	15.8266	15.8999	13.8671	NA	NA	NA	NA	14.9926	NA
SNU13	17.9793	18.7899	18.1411	18.448	18.0377	19.5409	18.572	18.2943	18.6008	18.4156	18.1188	18.1419	18.4937	18.1085	18.6006	17.0265	17.929	18.2483	18.7885	18.2003	18.2797	18.2786	17.5851	19.2154	18.6483	18.7117	18.4039	18.3789	18.7637	19.0761	18.5737	18.5729	18.9179	18.4781	18.8478	18.6667	18.4914	18.6546	18.6957	18.4576	18.913	18.8565	18.4539	18.537	18.735	18.6454	18.3538	18.6669	18.8027
PIGK	14.2462	15.3659	15.5023	15.8632	14.4187	NA	14.902	NA	15.8937	15.553	15.6149	15.9875	15.7033	15.5419	NA	15.87	15.5768	15.0136	15.7205	15.3375	16.8996	14.5183	15.2111	16.3554	15.3504	16.0345	16.0693	15.9358	15.4543	15.9868	15.9822	15.2494	15.778	15.3822	16.5342	16.2055	15.7422	15.9518	15.6217	15.9306	16.1727	15.8676	15.9051	19.2198	15.6417	16.1615	16.1386	16.6007	16.0737
CROCC	21.6264	20.3778	20.3769	20.8328	21.2738	20.5264	20.6411	20.3874	20.9739	20.426	20.7242	20.1166	20.4918	20.402	20.7687	20.2123	20.3551	20.2321	20.4487	20.3701	20.5641	21.022	20.0702	20.2525	20.2973	20.2687	19.1994	19.1672	19.6402	19.763	19.3766	19.5948	19.0041	19.0421	19.1267	18.9264	19.7267	19.9084	19.9399	19.9104	19.1278	19.0419	19.5856	19.8109	20.0199	20.1715	20.08	20.0987	19.0585
CFHR1	15.754	14.7602	16.2124	15.9014	15.3257	15.9483	15.5788	14.9832	15.1555	16.7423	15.3538	15.2331	15.079	15.1109	16.0012	16.4445	14.9256	15.7618	15.212	15.8184	14.088	14.2292	15.011	15.7202	15.9059	13.7745	15.2756	14.3132	14.5913	15.5289	14.188	14.7779	15.0348	15.0179	13.7624	14.9894	14.7581	14.5241	14.8554	14.6537	15.7191	14.4922	13.4935	14.5103	15.0545	15.6822	15.4967	14.6737	14.2734
DYNLRB1	19.8496	19.9077	19.8897	20.2641	19.7573	20.0928	19.8503	19.8881	19.6973	19.942	20.0258	19.7348	20.0668	19.6871	19.6714	19.9236	20.1737	19.929	19.8763	19.8674	19.8481	19.7808	20.0745	20.1608	20.1887	19.7026	19.9748	19.9988	19.9357	19.9832	20.0222	20.121	19.6155	20.0166	20.0851	19.6941	19.8931	19.9631	19.966	20.0469	20.0295	20.2108	20.1142	19.9615	20.0815	19.9608	19.9888	19.941	20.6266
UQCC1	18.1032	17.5455	16.5474	17.1565	17.5879	17.0148	17.1259	16.8752	17.025	16.7284	17.7143	17.2366	16.8723	16.5864	17.0111	16.7715	17.1788	17.0892	17.4012	17.674	17.0937	16.6025	16.6429	16.2721	16.6486	16.0102	17.2276	16.6397	16.0811	16.5245	17.8324	17.3926	15.6772	16.4486	15.4769	17.3142	17.7907	16.7619	15.6303	16.7105	17.0954	16.4383	16.1627	16.8221	17.6383	17.2026	17.6964	17.056	16.0179
ATP1A2	17.3304	17.138	16.9133	17.3836	17.0467	16.4584	16.5806	15.6809	15.26	16.2678	16.7994	17.3226	16.8608	17.1797	16.9479	16.6578	17.4455	17.3822	16.6484	17.3939	17.5756	17.2987	17.3891	16.9051	16.5311	17.4187	17.1257	17.243	NA	17.3065	17.1657	16.8127	17.1218	16.7363	17.2417	16.5875	16.8912	16.7761	17.8907	17.2562	17.1278	16.6165	17.0171	16.8206	16.8631	16.9724	16.5665	16.0579	16.9547
MRPL43	18.0755	18.1043	18.4497	16.8348	18.1958	17.8488	18.4147	16.6069	18.2806	18.0983	17.9797	17.3467	18.2194	17.8796	18.1977	18.3297	17.358	18.2943	17.9083	18.7016	17.9808	18.489	18.3013	17.7417	18.2819	18.3593	17.8804	18.2317	18.1327	17.9333	17.9003	17.8315	17.5768	17.6573	16.7798	17.2809	18.3629	18.0027	17.919	17.8154	17.6048	17.9459	17.7037	17.7449	18.2837	17.6524	18.0552	18.2244	17.9682
PRPS1	17.5146	17.7702	17.7883	NA	17.4508	16.1482	17.0173	16.1577	16.952	15.9515	16.5799	17.5304	16.6861	18.5849	16.8896	16.5624	18.3341	17.4202	16.9659	17.9181	17.5475	17.8883	19.589	17.3367	18.3556	17.2207	18.6916	18.5583	17.7955	17.0707	18.449	18.6925	18.389	19.3817	18.0435	18.4758	18.4829	18.7737	17.996	19.293	18.3681	18.8807	18.5425	18.4478	18.5655	16.8509	17.9857	17.8543	18.0879
CD58	15.8306	15.3382	15.8357	16.4098	15.4038	NA	15.3319	NA	14.9105	16.393	16.1063	15.9446	15.7159	16.1004	16.2657	15.8485	16.2029	15.4936	15.0834	15.1464	17.6951	15.4295	NA	15.3484	15.2785	15.4548	15.6162	NA	NA	NA	15.069	15.4216	14.6981	15.4691	NA	NA	15.9312	NA	NA	NA	15.4519	15.3828	NA	14.7231	15.6059	15.8719	NA	17.329	14.9783
GUK1	19.1174	16.5879	15.8162	NA	18.7451	15.2563	NA	15.5829	18.3815	NA	NA	16.5353	16.6834	17.7585	17.6466	NA	17.2284	17.0404	17.9836	17.3356	18.3504	16.9968	17.3104	16.6051	18.0763	NA	16.7032	16.4581	16	15.8569	16.9383	NA	16.4476	16.8697	17.2752	16.3924	16.9166	16.0888	17.593	16.2225	17.4475	15.9364	15.9	18.8756	NA	16.5649	NA	18.0927	16.8116
CD55	20.3399	NA	17.1602	NA	15.2922	NA	17.318	16.0214	16.5281	16.9153	14.7009	16.8803	15.8128	18.018	NA	NA	NA	16.0881	15.9503	17.7683	17.0624	15.5639	NA	NA	NA	17.1461	15.9422	15.4076	NA	16.5321	15.4898	15.0857	16.466	16.2556	NA	NA	15.6992	17.5612	17.8001	15.0774	NA	17.1129	16.0402	21.553	14.9997	16.3103	NA	17.6851	16.4347
RPS6KA3	16.6656	17.0511	18.0214	16.9055	17.3794	17.2413	18.6163	17.9996	18.4237	17.7672	NA	17.4657	17.34	17.2834	17.2445	16.3965	15.8873	18.1146	17.7808	17.118	18.5356	17.5309	NA	17.7471	18.3455	16.5541	16.2213	15.9891	NA	16.9363	16.3188	16.2142	16.2072	15.8872	16.7331	16.4112	15.9169	16.9164	17.2202	16.3262	17.0126	16.1656	15.6609	17.2976	NA	17.5587	15.9664	17.5002	16.3605
HNRNPC	19.1735	18.988	18.5872	18.9101	18.5947	18.8223	18.7089	19.0664	18.9151	18.812	18.6949	18.9112	18.2946	18.5737	18.7888	19.2656	18.9388	19.0889	18.7492	18.1237	19.0762	18.6989	18.7811	19.457	19.0808	18.948	18.8803	18.7598	19.0138	18.9477	19.2012	18.8695	19.0356	18.8072	18.8095	18.7803	18.7601	18.7478	19.0352	18.7716	19.0931	18.9175	19.1458	19.0228	18.7894	18.98	18.9686	18.8893	18.9609
EIF3H	NA	15.1522	14.8953	15.1705	14.8978	14.048	14.5265	14.8519	14.7818	15.1006	15.2974	14.9475	14.8629	15.0284	15.0628	15.0404	14.9606	14.9764	NA	NA	14.8475	14.0309	NA	NA	NA	14.8369	14.8106	14.933	NA	NA	NA	14.7403	14.4664	14.9786	NA	14.5624	NA	NA	14.5817	NA	NA	NA	NA	NA	14.8596	14.9434	NA	14.9668	15.04
ADCY5	15.1478	15.388	15.2831	15.4924	15.5024	15.1425	15.8273	15.5869	15.2082	15.4852	15.1873	15.3665	15.0773	14.812	14.5576	15.4225	14.7832	15.5172	15.131	14.6443	15.1091	15.4662	15.5954	15.7968	16.4136	15.734	15.6964	15.2664	14.9402	15.395	15.7467	15.0628	15.143	15.2341	15.1904	15.4983	15.0472	15.2246	15.3405	15.448	15.5087	14.8275	14.7602	15.5444	15.5143	15.784	NA	15.4336	16.1841
CDIPT	18.8982	18.9371	18.497	18.2591	18.7282	18.353	17.8242	18.3053	17.5378	18.5499	19.0432	18.6168	18.3501	19.058	18.2764	18.8998	17.8298	19.1338	18.9302	18.549	18.622	18.4856	18.6377	18.193	18.5499	18.4113	18.6542	18.3454	18.431	18.1509	18.7457	18.4871	17.8407	18.587	18.7684	18.5901	19.0483	18.8155	17.9758	18.5409	18.114	18.453	18.5784	18.5697	18.697	18.3416	18.5445	18.1619	18.3727
CNN2	15.8799	15.625	15.6611	15.7968	NA	NA	16.2137	15.6128	16.1721	16.0391	15.4731	16.374	16.3353	15.4739	NA	16.4322	NA	15.4732	15.8397	16.0227	15.4468	NA	15.8312	14.8316	15.9606	15.7397	15.4434	15.6729	16.6839	16.5021	16.1222	16.1315	16.2675	16.3749	16.0822	16.3432	16.1889	16.3097	15.3145	15.291	15.1169	15.609	15.266	15.7202	15.7907	16.5877	15.8445	15.567	16.0881
DEK	16.5222	15.105	15.2105	18.912	14.7599	16.8548	18.6461	17.4402	18.3788	19.1422	16.701	18.3824	16.636	16.5687	15.7	15.5077	14.2781	17.7773	15.9621	15.7531	17.1416	NA	NA	16.3686	18.5194	18.5121	17.3629	14.8978	18.6054	18.1136	18.6482	15.7357	16.3235	NA	15.9975	16.3092	15.0148	15.4914	16.9865	14.2484	16.0241	14.8596	14.7034	17.67	15.7368	17.1463	18.3282	16.844	17.1461
MSI2	18.7283	17.8115	19.026	19.3244	18.2573	19.2395	18.7117	18.7014	18.1823	18.8388	18.8288	18.3663	19.1072	19.1552	19.1848	19.0117	19.0939	19.1601	19.2076	19.0711	18.7174	18.77	19.7214	19.3398	19.5526	19.2653	19.5117	19.6108	19.1055	18.7368	19.166	19.4559	19.3036	19.574	18.9823	18.7058	19.3269	19.3526	19.434	19.3748	19.7942	19.8041	19.436	18.996	18.2028	19.1894	19.4612	18.8943	19.476
ELP3	NA	14.6678	15.0426	14.8601	13.9445	14.1276	14.3497	14.4909	15.2142	14.9624	14.6486	14.9872	14.6038	14.689	14.4461	14.1064	14.597	14.8267	14.6694	NA	16.008	NA	14.1164	14.2291	NA	14.9173	14.6026	NA	15.0033	14.7001	NA	14.4353	14.6695	14.8315	15.4587	15.3366	14.4934	14.9252	14.8073	14.4861	14.5096	14.3566	13.8845	15.4637	NA	14.7109	NA	15.2714	NA
OLFML3	18.6024	NA	NA	NA	NA	NA	NA	NA	18.4302	NA	NA	NA	NA	NA	NA	NA	14.972	NA	NA	18.6288	NA	NA	NA	17.3652	NA	NA	NA	NA	16.9359	15.9322	15.7236	NA	17.2348	16.3343	18.6389	18.9027	NA	17.9507	18.0756	NA	16.9423	16.845	NA	19.3297	NA	19.0262	NA	NA	NA
SEC61A1	13.2734	14.0819	13.6065	13.6011	13.6079	14.2208	13.5289	14.2936	14.5253	13.9565	14.7796	14.4292	14.672	14.302	14.0355	14.3515	14.7196	14.4797	13.8145	13.9425	14.3023	13.8636	14.0956	14.5812	14.6247	13.7675	13.9482	13.435	12.3171	13.6328	14.1245	13.5003	13.5707	13.9555	13.9682	13.0162	13.4117	13.3259	13.0173	13.1085	13.8085	13.688	13.3832	13.7496	13.2815	14.517	13.4332	13.334	13.8624
STK24	15.4709	15.605	15.4755	15.4529	15.5848	15.6762	15.2246	15.167	15.3833	15.0831	15.1603	15.2481	15.6617	15.4408	15.3499	15.1277	15.7074	15.4859	15.6806	15.4382	15.2784	15.5829	15.4186	15.8603	15.5903	15.4889	15.5339	15.5111	15.7668	15.4768	15.5625	15.5572	15.5146	15.6398	15.4024	15.5883	15.4513	15.7021	15.0978	15.6018	15.6543	15.7674	15.4853	15.7159	15.742	15.6146	15.5255	15.2909	15.5265
MTAP	18.2489	18.6878	19.0549	18.2864	18.7763	19.7446	18.7519	19.0379	18.6194	18.827	18.0105	18.5398	18.5081	18.822	19.0133	18.7535	17.893	18.3889	18.8809	19.0405	18.7195	18.9318	19.3449	18.651	17.9081	18.7469	19.5113	19.6063	19.5629	19.334	19.374	19.3875	19.4834	18.8578	19.3498	19.2196	19.2523	19.5734	19.6474	19.0842	18.9811	19.7819	19.4654	19.392	19.6123	19.1976	19.6331	19.455	19.4734
FXR1	14.7479	14.7627	14.4192	15.3536	14.544	15.2961	14.8511	15.5194	14.5065	15.7739	14.697	NA	14.894	15.5834	16.0017	15.0075	14.6482	14.7968	NA	NA	14.7908	14.8975	NA	NA	NA	14.7686	14.7106	14.5918	15.6507	14.6129	15.6317	14.5738	15.5321	14.6985	15.5611	14.4582	15.9717	15.5659	15.7166	14.5238	14.2616	14.5197	14.7194	15.5479	14.3329	14.7786	14.6592	14.0512	14.5285
ILF2	18.7049	18.8622	17.9821	18.9479	18.9444	19.2043	18.836	18.8264	19.1918	19.0344	18.8063	18.7722	18.9918	18.7313	18.6943	19.4379	18.989	19.1407	18.1994	18.8865	19.191	19.1146	18.9568	19.2839	18.8861	19.0387	19.0084	19.0545	18.8397	18.9892	18.9589	18.757	19.1686	18.7254	18.7747	18.7072	18.597	19.2329	19.0467	18.6696	19.3179	19.3526	19.26	18.1919	18.2593	19.2037	18.1617	19.0874	19.0039
MAPK14	17.7714	17.5084	17.9802	18.3523	18.8154	18.1196	19.6932	18.1515	18.3186	18.8127	18.2917	16.4317	18.6157	18.1596	18.7664	NA	16.7337	18.0497	18.8244	17.9287	18.0198	17.7864	16.703	18.1086	18.3371	18.2837	17.5163	17.3816	18.007	17.9739	18.2118	17.7407	16.8283	17.2888	NA	17.032	17.1259	16.8795	16.9183	17.3125	17.6991	16.8436	17.4729	17.6562	18.0543	17.8329	18.1205	18.5313	17.729
ATE1	18.7821	16.9826	17.3735	NA	18.0739	NA	17.5358	17.0748	17.934	17.2541	16.3559	17.917	16.6602	17.4469	16.7624	NA	17.0291	16.0397	16.8966	17.7186	18.2291	NA	17.4363	16.2669	NA	17.784	18.3816	17.2432	17.793	17.3607	17.529	17.6188	NA	17.4472	18.402	18.8476	17.5553	17.8411	NA	16.9429	NA	17.3573	NA	17.9659	16.4512	NA	16.7699	18.0523	16.6816
DERL1	17.9285	17.5494	17.1039	16.5697	17.1244	16.4391	16.25	17.0393	16.4945	16.9498	16.613	16.7695	16.6816	17.5029	16.2723	16.38	16.8246	16.8384	16.6889	17.5627	17.3599	16.9019	17.4557	15.6126	16.0698	16.5769	16.1593	16.2509	16.6518	16.6426	16.2447	16.3294	16.1748	16.2083	15.7145	16.6622	16.3914	16.6364	16.637	16.4422	16.4845	16.528	16.1591	16.3623	16.4911	16.4316	16.7427	17.6288	15.9832
USP28	16.5232	16.0645	16.1091	15.4029	15.9055	15.3443	15.5045	16.3129	16.833	16.6545	14.8569	16.1959	15.9406	16.3973	NA	15.5301	15.9769	15.9351	15.5206	16.4456	17.0836	16.2345	16.3837	14.7287	15.5876	16.0611	16.3895	16.4559	16.069	15.5632	15.8221	15.7743	16.0905	15.3909	16.2221	15.9888	16.0269	16.1498	16.0775	16.4492	16.1266	15.9726	15.6793	16.4209	16.0606	16.2866	15.8874	16.6258	NA
MTFP1	16.0478	16.8282	17.1376	16.9596	16.7599	16.584	16.5416	17.3433	17.0619	17.3	16.5061	16.7648	16.2238	17.3375	17.2245	16.735	15.8026	16.5902	16.6902	17.6747	16.8512	16.7371	16.6653	15.9391	16.4454	16.4	16.3872	15.5259	16.1726	15.2707	16.4892	16.7471	15.8888	15.4119	15.3514	15.8561	16.408	16.3268	15.6617	15.543	15.809	16.0608	15.4554	17.2103	15.9379	16.0666	16.2869	17.1428	16.359
RPA3	16.849	15.4754	15.644	16.1195	16.2433	16.7685	18.101	16.8857	17.6979	16.2459	14.5767	15.2885	NA	18.5222	NA	14.9997	14.6194	15.0621	NA	18.4639	18.413	14.6393	13.4199	15.8238	14.1515	17.1946	NA	16.6457	18.1203	16.5813	NA	15.1731	16.8068	NA	16.2092	15.6909	14.7793	NA	16.4103	NA	14.0341	15.5646	16.7449	17.705	16.8874	16.6821	16.551	17.8858	16.2987
PPM1F	17.5326	17.6643	18.2508	17.5531	16.8748	17.6871	18.01	18.6263	19.4113	18.4155	17.2172	17.9176	17.9221	17.5842	17.6739	17.6429	16.3609	17.7382	17.8647	18.2929	18.2739	17.5385	17.1505	17.8632	17.7915	18.386	17.1363	17.471	17.7746	17.9053	17.0656	16.8798	18.5273	17.2187	18.4913	18.0152	NA	18.5119	19.1062	15.0079	16.6808	17.8087	18.5287	17.5442	16.5579	18.6687	NA	18.3945	17.502
RAN	21.2721	21.3533	21.1412	21.3945	21.2868	21.3051	21.1926	21.2191	21.2347	21.3001	21.2961	21.2335	21.4571	21.2501	21.2467	21.3211	21.4706	21.3865	21.2446	21.1468	21.3178	21.1561	21.2108	21.2772	21.3246	21.1972	21.3865	21.292	21.1589	21.2808	21.4781	21.2731	21.0682	21.3388	21.2191	21.3887	21.4359	21.1435	21.1717	21.2403	21.2753	21.16	21.0758	21.1784	21.2539	21.3367	21.2333	21.1563	21.3526
USP19	17.9423	18.9144	18.1729	19.1385	18.4986	17.8593	18.0329	17.1287	19.3464	17.6287	18.3139	18.6046	16.6097	18.7308	18.6247	18.022	19.034	17.908	18.3206	17.9668	18.5663	17.6102	18.7622	17.7392	17.39	16.747	18.2521	17.9901	17.943	17.6282	18.1788	18.8134	17.3089	18.5293	17.7908	18.1815	19.0857	17.7227	16.4779	18.4599	17.8051	17.8906	17.2893	18.6336	18.7891	18.0839	18.6239	17.4392	NA
ATP6V0A1	16.4401	15.4058	15.4405	16.3077	15.0533	16.3356	16.7886	18.1621	17.3136	17.8751	16.6796	18.4894	16.2216	16.9608	16.6486	15.9684	17.7365	16.2237	17.5974	16.654	16.8939	14.8179	14.6185	17.3339	17.9042	15.5157	15.8486	15.6302	13.7766	15.9964	16.0507	15.0784	16.1148	17.2945	16.2163	14.7959	15.3997	16.9732	15.9948	15.7204	16.5871	15.5801	15.7386	16.3095	15.3443	16.3464	15.369	15.3862	16.3597
ACBD5	17.4524	16.6995	16.1133	13.9997	17.5429	15.3546	16.5646	NA	18.3437	NA	15.3852	NA	16.4506	17.6491	NA	NA	NA	15.5873	NA	17.6082	18.5915	16.4111	16.1571	NA	NA	15.6676	NA	14.7806	NA	NA	NA	NA	15.1317	NA	NA	NA	15.5763	NA	15.7681	15.5317	NA	NA	NA	19.8482	15.372	15.4748	15.0976	18.5807	NA
SMAD2	17.5535	17.3349	17.1799	18.1398	18.4655	18.1091	19.0229	18.0333	17.9025	17.6326	17.5866	16.7563	17.7308	18.1419	17.7556	17.6484	17.2708	17.3751	17.9406	18.0285	17.4589	17.8763	17.2321	17.9713	18.0851	17.6485	17.5848	17.5832	17.6723	17.5741	17.7411	17.2317	17.3904	16.9562	NA	NA	17.2932	NA	17.2909	16.8861	16.9736	16.8946	17.4628	17.6684	17.4659	17.308	18.3	17.8694	17.5211
MYL6	19.4631	19.7369	19.5798	19.8806	19.5508	19.851	19.6606	19.6551	19.9128	19.4561	19.996	19.3987	19.6222	19.4325	19.7427	19.7315	19.9813	19.4366	19.6366	19.5455	19.2203	19.8553	19.4877	19.4676	19.813	19.6042	19.6836	19.6289	19.5563	20.0154	19.7624	20.07	20.202	19.8116	19.2981	20.0607	19.8841	19.5548	19.6031	19.7651	19.6468	20.1024	19.9012	20.382	20.0095	20.0414	19.9485	20.0212	19.7987
RANBP3	15.4335	14.542	14.4182	14.3804	14.7916	14.1528	14.3677	14.4972	15.0696	NA	14.1903	14.8419	15.7705	14.3967	14.4188	14.7069	14.296	14.492	14.4829	14.7785	15.6679	14.1166	14.0505	14.43	14.154	14.3502	14.1576	14.0312	14.6728	14.5051	14.5059	14.1208	13.7739	13.9631	13.784	14.177	14.0073	14.2723	13.5507	13.9188	14.3332	13.6739	NA	14.2417	14.3959	14.3335	13.9381	14.7152	14.1243
ETF1	17.301	17.4497	17.6734	18.116	17.3905	16.5066	17.6322	17.9514	17.083	17.9903	17.1503	17.4283	17.5407	17.5367	17.8406	17.2723	17.888	18.1199	17.6963	18.3722	18.2415	17.8268	17.9892	18.1403	17.723	16.8221	16.9147	17.6851	17.1118	16.0239	17.3801	17.6996	16.7393	16.8999	16.6596	16.7485	16.9135	16.7824	17.3984	16.6404	17.7394	16.8631	17.5818	17.2492	16.6602	16.8514	16.6015	17.8324	17.2101
SLMAP	21.9386	22.0781	22.3896	21.985	22.156	21.6801	21.8799	21.8227	22.0259	22.0329	22.1917	22.2059	21.9357	22.5609	21.9761	21.8121	22.7703	22.0759	21.9988	22.0923	22.3588	22.1943	22.0519	22.2326	21.6801	22.0893	22.7449	22.1963	22.195	22.3874	22.2653	22.1283	22.2003	22.3514	22.6857	22.3896	22.5392	22.2956	22.0928	22.5109	22.6548	22.3221	22.2953	22.0082	22.5317	22.3362	22.136	21.9799	22.2721
ITIH4	19.5472	20.1595	20.3764	19.2823	18.7795	20.655	18.9408	19.7412	19.8525	20.1465	19.4286	20.6	19.9965	20.0104	19.6252	19.6129	19.862	19.3604	20.0458	20.0095	20.0004	19.5218	19.4656	18.8871	18.8109	20.0584	19.9564	19.8094	20.1723	20.1375	19.9568	20.0533	20.2641	20.3229	20.7032	19.9731	19.6709	20.2179	20.6222	19.8933	19.6002	20.3963	20.3026	19.8383	19.8936	20.6549	19.6799	20.304	20.58
CPEB4	14.1151	14.507	13.6445	14.303	13.6857	13.0738	13.1248	14.1063	13.3468	13.4709	13.794	14.051	13.5071	14.111	15.4174	13.382	14.0623	14.2791	13.1988	15.4532	14.4164	13.0807	14.2092	13.6169	13.4562	12.9946	13.465	15.2708	15.5726	13.0934	13.3102	13.3822	13.3197	13.7059	13.842	NA	13.6756	13.3766	NA	13.7376	15.6802	13.448	13.1974	13.6127	13.5277	13.4432	13.5006	12.9754	13.5557
CNRIP1	16.7678	18.1746	18.686	18.8204	18.8368	18.8422	18.7755	19.2189	19.5895	19.6542	NA	18.5172	18.8473	18.6772	18.9327	NA	17.8846	18.8222	18.8029	19.1927	19.1773	NA	NA	NA	NA	19.4504	18.3063	18.8635	19.3812	NA	18.5934	NA	NA	NA	17.9967	18.4535	18.1411	18.4709	18.8926	NA	NA	18.0831	NA	18.0903	18.055	17.1588	NA	19.2511	NA
SUMO1	17.3833	NA	NA	NA	18.5421	15.961	16.1629	16.2261	20.6376	NA	NA	NA	15.9001	19.0395	NA	16.0307	NA	NA	NA	19.0027	17.5552	NA	NA	16.3942	16.0622	NA	NA	15.0763	15.8992	16.0835	NA	NA	15.9234	NA	NA	NA	NA	NA	16.4982	NA	NA	NA	15.84	16.8842	NA	16.9608	16.0241	16.2892	15.2432
ELOB	20.2935	20.5408	20.7889	20.5767	20.4616	20.7859	20.7919	20.9808	19.2733	21.0568	20.2973	20.6007	20.7646	20.777	20.5069	20.8047	20.8955	20.9537	20.6345	20.284	20.6529	20.6644	20.6576	20.4522	20.418	20.315	20.657	20.5179	20.5489	20.6231	20.6921	20.7552	20.1829	19.9847	20.4767	20.4188	20.6162	20.4046	20.7056	20.2546	20.449	20.3618	20.1514	20.5178	20.4045	20.2651	20.5014	20.6499	20.5832
COQ10B	15.3534	15.4306	16.1481	16.2813	16.0402	16.552	16.3153	16.2482	16.3943	16.3789	15.8605	16.0759	15.0228	16.2158	15.4983	15.6439	15.6387	15.5484	15.5268	16.2241	15.116	15.9543	15.7893	15.1138	15.0239	16.7167	16.4787	16.2184	17.0074	16.5395	16.0166	16.0896	16.2055	16.0281	15.9483	17.1886	16.3286	15.6041	16.1642	15.9945	15.9096	16.703	15.6139	16.3104	16.6574	15.9272	16.6922	16.5916	16.7798
RPL23	19.5226	19.5612	19.4534	19.4187	19.6915	19.5037	19.3748	19.5755	19.4597	19.6463	19.6962	19.6855	19.5938	19.4865	19.5047	19.556	19.7531	19.6108	19.5612	19.5371	19.7176	19.6068	19.4061	19.357	19.611	19.3795	19.6148	19.4814	19.6468	19.5689	19.6427	19.5228	19.4492	19.5728	19.5718	19.5075	19.4792	19.352	19.2849	19.5946	19.3509	19.4214	19.4212	19.4817	19.5743	19.6213	19.9323	19.4582	19.3789
GSTM1	16.013	15.3926	13.7769	NA	16.8661	16.0704	17.0415	14.1565	16.3261	16.8933	16.434	18.4159	17.0122	13.949	16.3793	16.072	13.6675	16.7624	14.0007	14.692	15.8843	13.9439	NA	17.1786	14.4721	16.4711	14.1787	16.1489	16.8973	16.1294	14.4542	16.1392	16.2921	15.6273	13.2873	16.3585	13.8294	14.2679	16.3686	22.4683	14.2768	14.1911	13.8774	17.0729	15.5462	13.5982	16.0192	16.9423	15.5464
TSNAX	14.5676	13.7731	NA	14.6248	15.0083	13.9054	15.815	NA	15.6153	14.7012	14.5527	15.0698	14.544	14.8083	14.9979	13.8	16.0834	14.5394	15.1051	16.1179	15.9655	14.4254	15.0631	14.463	NA	15.0992	15.7369	15.038	16.0544	15.0435	15.8173	14.914	15.5551	14.9707	16.7314	16.543	15.2176	15.9559	16.2416	15.3812	15.6301	16.5431	15.8081	17.1502	15.1178	17.188	14.966	15.3487	15.547
HAAO	NA	NA	NA	NA	NA	NA	NA	14.107	13.944	NA	NA	NA	NA	NA	NA	NA	NA	NA	NA	NA	NA	NA	NA	14.2366	NA	NA	14.2855	14.2775	14.4337	14.1279	13.7381	13.979	14.1539	14.466	14.6727	NA	NA	NA	NA	NA	NA	13.9748	NA	14.7627	NA	14.9712	NA	13.4404	14.014
PCYT1A	18.1493	16.7571	19.1679	16.9354	16.9688	NA	20.1493	NA	17.4874	18.1502	17.3888	18.7424	17.3249	18.6127	18.199	NA	17.9756	17.3978	16.6597	17.8173	18.8107	17.1683	18.8753	18.4842	15.5438	18.1954	16.9871	15.9548	16.3834	17.7788	NA	17.4983	17.4559	17.9262	17.5784	NA	18.5859	19.4674	17.2519	18.6092	17.7792	18.7795	18.8513	17.2993	17.0856	17.9793	NA	18.4994	NA
PFN2	18.0819	18.7921	19.0375	19.9808	18.006	20.207	17.8724	19.7398	18.2497	17.5583	17.6719	18.4748	18.0007	18.1489	19.4013	18.2008	18.4171	17.8025	17.4454	19.1484	17.6562	17.8992	18.0894	18.0749	17.7486	17.1946	17.8391	17.2799	18.0563	18.118	17.6511	19.6881	17.6628	19.6284	18.9646	18.1168	18.2016	18.1232	18.1816	17.702	18.5169	18.271	19.4792	17.9764	18.012	19.9357	17.9154	17.7903	19.363
SRI	21.2888	20.7921	20.6661	21.1202	20.8948	21.0861	21.0693	21.3247	21.2574	20.8348	20.9431	20.8934	21.0763	20.5413	21.0444	21.0799	21.2055	20.942	20.8602	20.4896	20.9376	20.7127	20.4393	21.3098	20.9533	21.192	20.7814	20.659	20.929	20.8793	20.8711	20.5605	20.4779	20.4277	20.6887	20.3611	20.3333	20.4754	20.1812	20.3854	21.0089	20.7303	20.5409	19.841	20.9708	20.9796	20.955	21.0519	20.8435
ABHD5	17.6715	14.2649	14.9061	14.2518	NA	14.7595	14.2192	14.8832	16.4461	15.1418	12.819	14.3994	13.9369	18.1294	NA	15.2364	11.7517	14.238	14.035	NA	NA	13.8297	13.3773	13.3566	NA	14.3884	NA	12.6203	15.428	NA	NA	NA	12.8453	12.7081	NA	NA	12.488	14.1759	NA	12.2686	NA	12.6316	12.8095	NA	14.2819	NA	NA	16.9247	NA
NDUFAF7	17.5706	17.8079	18.3354	NA	18.4039	17.8166	18.3863	18.0448	18.0634	17.8785	16.8954	16.1636	16.7899	17.192	16.8916	16.6877	NA	17.498	17.6578	18.2612	17.2809	18.1306	17.5876	16.2685	17.4799	18.6287	16.9601	17.7837	17.5219	17.8172	17.4176	17.1643	17.4293	16.5948	NA	15.7084	17.2892	17.9936	17.3676	17.1205	17.3031	17.9374	17.6885	17.3851	17.8447	17.5914	18.0442	18.6659	17.857
TUBA8	22.1913	21.8604	21.6417	20.7407	22.0195	21.7407	21.5224	21.3227	21.6944	20.9558	21.4134	21.172	21.3577	21.3116	21.4417	22.2093	21.4997	21.4552	21.2517	21.0392	21.0297	21.9312	21.173	22.1582	21.7076	20.7211	20.8405	21.6066	21.0432	20.1175	20.6348	21.3017	21.663	21.7822	21.6555	21.3259	21.5264	21.1449	20.9076	21.051	21.2158	21.2885	21.5082	21.9822	21.6803	21.2197	21.9749	21.3053	21.0069
POPDC2	19.0025	18.4239	20.0828	18.0348	18.8862	18.7517	19.0069	19.1917	18.685	19.7171	19.1922	18.4917	19.6413	19.1539	19.9772	18.0389	19.138	19.0038	20.1042	19.4788	19.1242	18.9199	19.3652	19.3186	16.7017	18.5455	19.2401	18.3161	18.2116	19.3478	18.6331	18.6693	17.9785	17.506	19.0318	19.2407	17.1495	17.2536	20.5008	17.0635	17.8647	19.0892	19.3608	20.3022	17.899	19.084	17.7964	19.6803	17.7339
CREB1	17.1871	16.5552	16.1274	16.3199	16.5176	15.2713	NA	16.3787	15.7852	16.3619	16.4997	16.533	16.184	15.7912	16.9851	16.5377	16.4466	16.4517	16.0972	16.5869	18.3564	16.0677	15.8119	16.3709	16.6995	15.311	15.5504	15.0389	15.7408	15.4574	15.5537	15.9621	14.9444	15.1887	NA	15.9774	15.8091	15.9225	15.79	15.7107	15.793	15.1967	15.097	16.4256	15.1295	15.9172	NA	16.1853	14.6593
MYADM	17.5482	17.9538	18.7139	NA	16.3293	17.8706	17.5835	17.5653	18.4011	18.9224	17.5874	18.8892	18.014	18.3569	17.4628	17.8694	17.2637	17.9894	17.9325	18.8683	18.4945	17.2895	17.8577	17.1179	17.1504	18.1267	17.4301	17.3377	17.2589	18.1199	17.1161	16.8886	17.556	17.3458	18.3485	18.3944	17.5572	18.2038	18.8484	17.0391	16.9944	18.2115	17.2967	18.1263	17.5568	18.3285	NA	18.3427	17.5044
IGF1R	11.1382	11.5153	10.9835	NA	11.008	10.3897	10.76	11.1912	10.6936	NA	11.2501	10.9913	10.9751	11.476	NA	NA	11.4894	11.3114	10.7759	NA	11.528	NA	10.1088	NA	NA	10.5596	11.6434	11.3772	NA	NA	NA	11.3101	NA	11.5121	11.1714	11.2285	11.0426	10.603	10.5286	11.2768	10.8405	10.9103	NA	11.3896	11.2857	9.99338	NA	10.9484	11.217
RARRES2	NA	13.6013	13.3837	13.5349	NA	13.9376	NA	14.2273	NA	NA	13.4129	13.8635	13.6882	NA	12.8708	NA	NA	NA	NA	13.3225	NA	NA	12.8463	NA	NA	15.048	13.7207	13.9867	14.6883	14.8854	13.5394	14.3967	14.507	14.7161	14.9648	16.108	13.9505	14.5615	14.8855	13.6278	13.9713	14.9921	14.4375	13.6377	14.2189	14.0702	13.8969	15.2364	15.0095
NMD3	16.8848	16.4074	16.4128	16.4231	15.3245	16.3253	NA	16.1776	16.3843	16.4191	NA	14.9296	16.105	16.3231	NA	NA	16.2331	16.1915	15.6933	18.6913	17.5744	NA	NA	16.0524	15.9805	15.5904	16.1263	NA	16.1327	15.6195	NA	16.1522	15.8591	NA	NA	15.4768	16.3246	15.9698	NA	15.8643	15.744	NA	NA	NA	16.0479	14.8657	16.2542	17.0261	15.7491
NCOR1	18.9619	18.9441	19.0675	18.6033	18.9951	18.9333	19.2123	19.0131	18.7602	19.4041	18.9716	19.1699	18.9013	19.1615	19.0827	18.9239	18.6707	18.965	18.9673	18.7421	18.6099	19.4481	18.9703	18.6682	19.1854	19.1614	18.3224	18.88	18.7834	18.8638	18.9321	19.0934	19.1417	18.5546	18.4008	18.1656	19.1971	18.9092	18.5603	18.5657	18.2513	NA	17.898	18.8299	18.6625	18.8043	19.0471	19.0163	19.0479
FXN	19.9062	19.7936	20.0499	20.0746	19.8878	19.6288	20.1865	20.014	20.0296	19.8721	18.9656	19.6127	19.7804	19.5285	19.5947	19.5981	19.6246	19.8304	19.825	19.5229	19.7663	19.7519	19.5496	20.196	19.7665	20.3318	20.1297	19.9594	19.5902	20.2215	20.0146	19.8354	19.7967	20.0043	19.4129	19.4466	19.807	20.0992	19.5431	20.0217	19.8088	19.8059	19.8342	20.0075	19.9399	19.9084	19.8371	19.8725	20.0346
SP100	19.0171	17.9968	16.173	16.9162	17.3706	NA	16.5349	NA	15.9765	NA	17.2062	18.1747	16.3337	17.4006	NA	17.7052	18.5683	18.1976	15.927	17.1389	19.8947	16.4247	16.6117	17.7876	16.6913	15.6511	16.9009	NA	NA	16.2189	16.9991	16.3207	14.6513	16.5238	16.2439	NA	NA	15.6936	NA	16.686	16.8349	NA	NA	17.325	16.6717	16.6772	16.1984	17.6812	16.2427
LTBP1	18.2367	15.9476	17.281	16.6593	17.7376	NA	18.7149	NA	17.7505	NA	NA	NA	NA	16.851	NA	NA	17.4609	15.8397	NA	18.464	18.5669	NA	NA	NA	NA	17.8215	18.7925	18.6484	17.8775	17.919	17.313	17.6045	18.36	18.2381	19.2067	18.3887	NA	18.462	18.7496	17.8517	17.7212	18.2924	19.157	18.4124	18.4089	18.0115	17.1396	17.6952	19.5823
RPS4Y1	16.9626	16.9296	16.9935	16.7209	16.5722	17.0235	16.4461	17.1513	16.7552	17.0751	16.931	17.1177	16.7743	16.8105	16.8185	17.2292	17.2877	16.8916	16.6305	17.1557	17.5819	16.5935	16.8856	17.5429	17.3857	17.0513	16.8595	16.7811	16.9505	17.4308	16.8518	16.6915	16.7059	16.6751	16.5632	16.7508	17.0921	16.9613	17.4122	16.6799	17.1146	16.6014	17.1056	16.7309	16.5656	16.9057	17.2472	17.0577	16.6785
NAGK	20.4176	20.2872	20.1149	20.1223	20.3686	20.3754	20.4503	20.5131	20.419	20.2566	20.2797	20.1685	20.2405	20.1787	20.2613	20.4812	20.2333	20.4243	20.245	20.3197	20.4144	20.2566	20.1597	20.59	20.6406	20.2479	20.4033	20.1862	20.3884	20.2755	20.528	20.3422	20.1244	20.1061	19.9853	19.8664	20.2589	20.1149	20.093	20.2666	20.3392	20.2706	20.219	20.3518	20.2899	20.3706	20.2423	20.3399	20.3641
GPS1	17.4584	16.709	16.6948	16.3959	17.2336	16.1285	16.8502	16.5168	17.3104	16.8344	16.2691	16.7465	16.1031	17.5985	16.1448	16.5198	16.5204	16.3973	16.5873	16.7336	17.5044	16.2788	15.8874	15.5012	15.5337	16.3716	16.0504	16.058	16.5441	15.9272	16.0459	16.5202	15.7831	16.2709	16.5182	16.1881	16.3982	15.999	16.1087	15.9602	15.9035	15.9505	15.6087	16.4764	16.3533	16.2044	16.1885	17.009	15.6971
CYCS	25.6327	25.4822	25.7905	25.6983	25.7307	25.4875	25.6137	25.23	25.6146	25.6008	25.6345	25.0556	25.3269	25.5661	25.5395	24.9968	25.1595	25.292	25.443	25.497	25.4866	25.5424	25.874	25.609	25.5306	25.476	25.6727	25.3347	25.2559	25.5195	25.5133	25.8791	25.4704	25.7435	25.1613	25.5738	25.6464	25.7091	25.4373	25.5754	25.5882	25.4949	25.6846	25.2714	25.7637	25.3815	25.6855	25.5909	25.5575
TYMP	19.2836	19.5526	18.4512	19.0015	18.6469	19.1651	18.319	19.2151	18.9088	18.6267	19.2485	18.9621	18.9423	19.0292	18.1716	19.365	18.8071	20.1884	18.4573	18.2049	19.5614	18.3225	19.0128	19.6704	18.736	17.4093	19.5447	19.1114	19.5107	18.4836	19.505	19.1084	18.5447	18.4781	18.7138	18.2623	18.7444	18.7094	18.9236	19.0454	18.9492	18.5665	18.5656	18.7906	18.5105	19.7992	18.6003	18.4528	19.2843
CD163	19.9837	NA	12.1391	14.2109	NA	NA	21.5522	NA	21.2916	NA	14.1883	12.8161	NA	21.1587	14.1655	NA	NA	NA	NA	20.9067	17.043	NA	NA	NA	NA	NA	NA	NA	NA	NA	NA	NA	NA	NA	NA	NA	NA	NA	NA	NA	NA	NA	NA	NA	NA	15.1745	NA	18.2232	NA
APEH	19.6736	19.7772	19.8316	19.7021	19.8714	20.0797	19.8227	19.7368	19.7173	19.8282	20.1564	19.728	19.927	20.0319	20.1201	19.7112	19.8881	19.4977	19.9353	19.8224	19.4477	19.9961	19.6406	19.5367	19.7331	19.6446	19.7398	19.6677	19.3269	19.6174	19.3737	19.5792	19.2574	19.7156	19.5471	19.62	19.4572	19.3812	19.4853	19.3108	19.4297	19.3457	19.5986	19.5051	19.7892	19.5206	19.5482	19.4639	19.3115
LSM8	17.6783	NA	NA	NA	19.726	NA	17.6222	NA	17.187	NA	NA	NA	NA	20.3981	NA	NA	NA	14.7076	NA	20.4733	17.9681	NA	NA	NA	NA	16.617	16.446	NA	17.6269	NA	NA	NA	NA	NA	17.469	17.3511	NA	16.8745	NA	NA	NA	NA	NA	18.2047	16.2493	17.2157	16.169	18.0083	NA
PSAP	25.9731	25.6011	24.8312	24.9476	26.7375	25.3824	25.9377	24.8425	24.8763	24.5523	24.8731	25.3267	25.2483	25.6617	24.4037	24.5483	25.6236	25.3283	25.4989	25.3919	26.171	25.4905	24.9197	24.4862	24.6062	25.3388	25.2681	25.7785	25.5447	24.992	25.5791	25.3643	25.6573	25.6713	25.9025	26.0269	24.7652	25.297	25.4455	26.1181	24.8428	25.1017	24.8637	26.262	25.2521	25.5564	25.7495	24.5417	26.0303
MRPS34	19.2995	19.392	19.4166	18.6615	19.3838	19.2001	19.5759	19.6107	19.4594	19.4546	19.4566	18.976	19.4429	19.2114	19.4338	19.091	18.8948	19.2833	19.2296	19.479	19.4043	19.2941	19.2254	19.44	19.5222	19.4654	19.0516	19.1673	19.1653	19.4705	19.2038	19.2831	19.2486	19.2564	19.1512	19.0722	19.1075	19.3088	19.2972	19.3797	19.3895	19.2683	19.3814	19.3503	18.9706	19.4161	19.1094	19.4906	19.3542
ATP5MF	25.1311	25.1512	25.0888	25.4079	24.7531	24.9042	24.8924	25.1583	24.947	25.2707	25.2491	25.2078	25.0157	25.1545	24.9568	25.049	25.1176	25.0832	24.6864	24.9248	24.9451	24.9173	24.7057	24.6653	24.9335	25.1116	25.1337	25.235	25.1306	24.9607	24.7926	25.1276	25.0925	25.0407	25.107	24.9531	25.0117	25.1815	24.7466	24.8574	25.0393	24.7819	24.7255	25.2107	25.1254	25.0412	25.3227	24.9891	25.2588
ARVCF	16.551	16.0302	15.7392	16.9533	17.1266	15.1657	17.9713	15.2551	16.9394	15.7943	18.822	16.9034	16.2775	15.8312	16.7078	15.453	17.1653	16.64	16.2966	16.4209	16.8789	15.9834	15.3769	15.7973	15.7447	17.6639	15.754	15.5497	16.0061	15.9853	16.2069	15.9503	15.2735	16.1963	17.052	16.934	16.395	16.1639	15.5372	15.9571	16.9506	14.2411	13.941	16.1513	15.8493	15.1125	15.5196	16.4714	15.3902
FARP1	16.8957	NA	NA	NA	NA	NA	NA	NA	16.7272	NA	NA	NA	NA	15.1227	NA	NA	14.0339	NA	NA	NA	15.7526	NA	NA	NA	NA	NA	14.4303	13.8278	NA	NA	NA	NA	13.9347	14.1023	14.8546	14.7789	13.9942	12.8281	NA	NA	13.6929	NA	13.2558	15.478	NA	16.106	12.8484	16.7065	NA
RPL24	19.8751	19.807	19.7331	20.0274	19.657	19.881	19.6	19.8904	19.8125	19.9179	19.9771	19.9947	19.8368	19.8534	19.8387	19.9756	19.8699	19.6794	19.6948	19.7387	19.7102	19.5388	19.6568	19.7125	19.6732	19.6921	19.9112	19.858	19.9851	19.8506	19.9865	19.8286	19.7721	19.9487	19.9369	19.9927	19.717	19.5729	19.5503	19.7843	19.7315	19.7281	19.4713	19.9945	19.8553	19.9811	19.8304	19.7483	19.8722
CCDC58	19.647	19.8519	19.8435	19.7849	20.3395	20.132	20.1534	19.6879	19.7509	19.7869	19.6929	19.8775	19.7084	19.6036	19.96	19.7943	19.7983	19.9601	20.0649	19.9449	19.921	19.9806	19.5404	20.267	20.3835	19.7398	19.7841	19.5301	19.6783	19.8095	19.8343	19.599	19.4937	19.5026	19.5556	19.743	19.5694	20.0066	19.9429	19.8143	19.8109	19.7435	19.8278	19.8372	19.6047	20.0781	19.8141	19.7755	19.6645
LIMD1	17.0945	NA	14.1985	14.2218	15.8224	NA	18.5966	14.0865	16.5064	NA	NA	14.1807	14.7056	19.2883	14.8885	NA	NA	NA	NA	18.4354	18.8591	NA	NA	NA	NA	14.7905	14.1903	NA	NA	14.0912	NA	NA	13.8433	13.9896	NA	NA	NA	NA	14.5521	13.9304	14.6106	NA	NA	19.2376	14.4138	NA	NA	15.5419	NA
CHCHD3	21.0942	21.2334	21.3879	20.9142	21.057	20.8957	20.8046	20.9836	21.0973	21.2875	21.3045	21.2119	20.9025	21.2788	21.0786	21.06	21.619	21.3065	21.2732	21.242	21.079	21.3932	21.2752	20.6934	20.7973	21.1375	21.3492	21.435	21.2052	21.071	21.4054	21.3332	21.3402	21.4961	21.0638	21.207	21.6185	21.445	21.167	21.5281	21.2536	21.6092	20.724	21.1359	21.172	21.3492	21.082	21.1253	21.353
STEAP4	15.6811	15.7599	16.314	14.5282	17.6253	14.2497	NA	14.3115	16.8524	14.6482	14.2702	14.4845	14.1596	18.2519	13.5797	14.5899	14.6061	15.9587	16.8453	17.9762	18.1877	13.7367	NA	16.2246	NA	NA	13.7038	NA	16.0924	15.0496	NA	13.6516	15.2605	14.7668	14.2674	15.4183	NA	NA	NA	14.8483	13.1841	14.092	NA	17.2343	NA	15.3044	15.9266	14.2951	NA
BCAP29	18.5174	18.4822	17.8914	18.135	18.2573	18.2059	17.1003	18.0795	17.6235	17.7779	17.5094	18.0817	17.4493	17.7656	16.8492	18.4287	18.4873	16.9917	17.0755	17.1887	18.2366	NA	18.0937	15.8272	NA	17.8104	18.7694	17.5808	NA	17.8427	18.0874	17.8503	16.6387	17.3274	17.0849	16.4388	17.058	15.8651	16.33	17.2686	17.3551	NA	16.4647	17.4907	17.9755	18.437	18.3789	17.4906	17.5505
AHSG	20.2957	20.4255	20.5709	21.1963	20.8021	19.3486	20.3039	20.2007	20.0345	20.2826	20.5861	20.2792	19.6546	20.858	20.5479	19.8377	19.8313	20.2148	20.4001	20.1308	20.0634	19.9348	21.778	19.3579	18.9984	20.9189	20.1578	20.5742	20.8743	20.6679	20.4954	21.1703	20.8087	20.5065	21.6608	21.0127	21.0011	21.4855	21.1697	20.5371	20.4172	21.4098	21.2642	20.4007	21.1746	20.6383	21.0382	20.8265	20.1155
DCUN1D1	13.3993	13.4742	14.1826	NA	14.3239	13.6271	13.2554	NA	17.7158	13.8344	13.7915	14.1143	13.8279	15.3572	13.4769	NA	14.8075	14.0857	12.8757	13.8395	13.2542	13.846	14.1872	NA	13.3089	13.6968	13.6333	13.9141	13.5788	NA	13.6908	14.0752	13.8143	13.6501	14.3365	14.0473	13.6253	13.6522	14.2026	13.6183	13.4082	13.7233	NA	15.2714	NA	13.936	NA	13.8176	NA
SYPL1	19.8202	20.081	20.447	20.0709	20.2064	19.8846	20.4188	20.3836	20.2033	20.0751	19.8954	19.951	20.2606	19.8385	20.3568	19.848	19.7	19.7888	20.1642	20.0252	20.0225	20.0619	20.0167	20.0956	20.1494	20.0863	19.7585	19.8241	19.2457	19.8817	19.9447	19.9993	19.7558	19.7821	19.9129	19.8804	19.9382	19.6771	19.7158	19.7809	19.4838	19.826	19.5691	19.601	19.3845	19.9932	19.5922	19.9298	20.0566
ARPC3	19.361	19.4575	19.2089	19.6654	19.3576	19.6583	19.3412	19.313	19.3572	19.401	19.5637	19.4121	19.308	19.3863	19.4242	19.6228	19.6147	19.5147	19.3231	19.2784	19.4021	19.2798	19.1863	19.8439	19.4354	19.2585	19.4455	19.1473	19.1308	19.6514	19.4596	19.3429	19.0715	19.2605	19.1705	19.0598	19.385	19.0057	19.0182	19.0813	19.4691	19.2934	19.4066	19.4538	19.512	19.7045	19.4033	19.405	19.186
UBE2H	17.8219	17.6248	18.0436	17.851	18.0385	17.5737	17.5463	17.4059	17.0262	17.7363	17.5625	17.4177	17.601	17.5378	18.0254	17.4937	17.5139	17.3948	17.5687	17.4872	17.2065	17.883	17.614	17.1324	16.9381	17.6212	17.6371	17.6859	17.1029	17.1561	17.3284	17.9098	17.0283	17.7812	16.4516	16.7182	17.8318	17.5301	16.9758	17.5643	17.4528	17.0383	17.5432	17.4445	17.9909	17.6568	18.0217	17.7071	17.3838
CTNND1	18.2233	18.3936	18.1721	18.6355	18.2557	18.2012	18.3028	18.8498	18.4202	18.6486	18.4324	18.604	18.453	17.7591	18.235	18.8923	17.9913	18.4276	17.9397	18.328	18.5247	18.1654	17.8494	18.6696	18.6155	18.2098	18.2126	17.7207	18.5153	18.1273	18.3054	18.2067	18.0383	17.9726	17.9426	18.16	18.0767	18.0956	17.3668	17.685	18.045	17.8685	18.1933	17.9043	17.7654	18.7195	18.3278	18.1839	18.1007
RPL35A	19.7711	19.5865	19.2666	20.8309	19.5058	19.6951	19.8547	19.6264	19.6427	19.3917	19.7816	19.5244	19.3757	19.6488	19.5842	19.9467	20.1899	19.6333	19.4099	19.8101	19.5083	19.0937	19.8595	19.7398	20.3223	20.0465	19.8238	19.6247	19.6191	19.593	19.8919	19.7134	18.9461	19.3917	19.1938	19.1048	19.5879	19.2457	18.7656	19.4978	19.632	18.7674	20.3262	20.5817	20.0554	19.6697	19.9153	19.5044	20.0917
EIF4G2	18.5793	18.4909	18.5629	18.478	18.4388	18.2297	18.4122	18.5516	18.5116	18.5703	18.5477	18.5777	18.4614	18.4414	18.3909	18.7659	18.375	18.4013	18.2668	18.0858	18.5427	18.5719	18.6598	18.0139	18.1956	18.4838	18.5469	18.4997	17.7603	18.3368	18.288	18.3924	18.3199	18.4857	18.7936	18.5322	18.5198	18.3202	18.367	18.5168	18.4092	18.5377	18.26	18.3805	18.3611	18.5627	18.3263	18.345	18.6424
RPL32	17.3181	17.1607	16.9345	17.1669	17.0725	17.0225	16.9431	17.099	17.1606	17.1596	17.3909	17.3933	17.2037	17.0355	16.9948	17.3155	17.1211	17.0434	17.022	16.7742	17.0689	16.944	17.1219	17.4046	17.2989	16.8653	17.0683	16.9642	16.9225	16.9994	17.0562	17.1275	16.8632	17.157	16.7915	16.8202	16.9207	16.8062	16.743	16.9306	17.2183	16.961	17.1577	16.9434	17.0378	17.0953	17.1257	16.9876	16.9643
ABI3BP	19.0093	18.989	19.0282	18.979	19.6974	19.1569	18.8625	18.6531	18.0008	19.0276	18.9364	18.5791	18.3195	18.8643	19.1032	19.4088	20.0015	19.2496	19.0715	18.7877	19.1031	19.444	19.2982	19.1739	19.2715	19.0239	19.3913	19.4101	18.7835	18.4815	18.8057	19.4067	19.0464	19.4828	19.4608	20.0154	19.662	19.6146	18.9867	19.425	18.8545	19.6369	18.9296	20.0688	19.0984	18.4921	19.6441	19.2681	17.8319
MAP3K20	20.0242	20.5239	20.8189	20.003	20.0778	20.2816	20.138	20.957	20.4602	20.7021	19.8475	19.8952	20.408	19.7774	21.0628	20.2566	19.1687	20.3145	19.897	19.7365	20.8194	20.4106	19.5464	20.8209	20.3214	20.1295	18.614	17.2627	19.5064	19.5993	NA	18.9292	18.9674	NA	19.1111	19.3932	18.9975	19.5864	20.1262	19.0709	18.9142	18.778	19.9598	19.1415	18.9058	19.7994	18.8858	20.4123	18.8316
UCHL1	18.7929	17.6668	18.9864	19.4264	18.5844	17.7223	19.5881	18.0787	18.4961	18.5078	18.245	17.7017	18.7176	18.3982	18.1439	17.0056	18.165	18.6163	NA	16.8337	18.5818	NA	18.8255	18.648	17.872	18.5666	17.9415	18.7825	19.0788	18.9992	17.2979	18.6405	17.7193	19.0109	18.0622	19.1429	19.4934	19.1832	16.9931	19.0457	18.3943	18.3763	18.845	18.8397	19.6746	18.1202	19.0862	18.9189	19.5505
HNRNPAB	16.7417	16.7131	16.6805	17.5286	16.6621	16.2585	16.3784	17.3118	16.4579	17.1202	16.4387	16.5188	16.5411	16.2224	16.5817	16.8161	16.486	16.6549	16.5263	16.3978	16.8313	16.3104	16.2189	16.9729	16.4183	16.6249	17.3594	16.3527	15.7043	16.327	16.6576	16.2061	16.5059	17.2572	16.5896	17.513	15.5611	16.4017	15.6245	16.3144	16.6346	16.3505	16.352	16.3908	16.6923	16.9822	16.541	16.5883	17.2584
COX7C	23.2495	22.976	23.3223	22.8101	23.3629	22.9219	23.5941	23.0121	23.5632	24.3406	23.3057	23.7987	24.0524	23.684	23.4219	23.0613	22.8374	22.9982	23.3841	23.3682	23.09	23.6523	22.5795	23.2496	22.3626	23.4245	22.8923	23.4462	23.0886	23.2672	23.4218	23.8928	23.259	22.9741	22.3643	21.7989	23.1222	22.6778	22.3715	23.2121	21.8173	22.4899	21.4626	22.9652	22.5779	23.0601	23.2918	23.4	23.5318
RPL9	19.6252	19.6699	19.4546	19.732	19.4649	19.536	19.2674	19.5352	19.5173	19.5168	19.7911	19.852	19.4184	19.4835	19.4587	19.9042	19.7022	19.7834	19.235	19.4322	19.9837	19.5638	19.7203	19.3917	19.6327	19.5056	19.6984	19.7034	19.6568	19.4078	19.7475	19.5361	19.5344	19.5361	19.4788	19.6021	19.4922	19.5183	19.4724	19.544	19.6938	19.6176	19.6314	19.5395	19.5999	19.6056	19.6762	19.6006	19.7173
MRPL27	16.3442	17.1829	16.4531	NA	17.3232	16.3614	15.5423	16.6293	16.5778	17.1278	17.3514	17.2765	17.1605	16.8373	17.0162	16.6543	15.7337	16.1539	16.6346	17.0458	16.7244	16.6561	16.6655	16.9006	16.5403	16.4027	15.9075	16.2084	16.6179	15.92	16.0404	16.1116	15.9284	15.2055	NA	15.5742	15.3583	16.2594	15.9586	16.1459	15.7581	15.3748	15.8475	16.507	15.6177	16.6243	15.8016	16.7508	16.4004
EIF4E	18.1672	18.3435	18.0867	18.3382	18.7917	18.5319	18.5961	18.4071	18.514	18.5857	18.6024	17.591	17.5897	18.6284	18.3802	18.3152	18.6906	18.3777	18.6652	18.1807	18.2275	18.5787	18.4665	18.2272	18.1833	17.7973	18.4138	18.556	18.1541	18.304	18.6383	17.9641	18.3969	17.5487	18.3572	17.5853	18.7867	18.5028	18.2325	18.4619	18.3284	18.5235	18.037	18.7652	18.6598	18.2692	17.707	18.193	18.4849
JCHAIN	NA	NA	NA	NA	18.874	17.2626	19.5134	NA	21.6508	NA	NA	NA	NA	17.4637	NA	NA	NA	NA	NA	21.1506	20.0167	NA	NA	NA	NA	NA	NA	NA	NA	NA	NA	NA	16.7273	NA	17.6418	NA	NA	NA	16.5113	14.3478	NA	NA	NA	21.4296	NA	20.7804	NA	20.9352	NA
GC	21.6514	22.4893	22.3736	20.8554	21.42	22.1835	21.6606	21.851	21.6852	22.3854	21.9278	22.3102	22.0588	22.2983	21.3763	21.3542	21.8169	21.7016	21.7861	22.2076	21.9093	22.0102	22.4116	21.8176	21.0302	22.3384	22.2563	22.2179	22.5565	22.5311	22.1346	22.2531	22.3134	22.2642	23.3129	23.1784	22.5216	22.7714	22.9986	21.9755	21.8258	22.8123	22.302	22.2156	22.0166	22.1734	22.0399	22.4537	21.9054
COL12A1	15.7853	NA	15.6746	NA	15.0571	19.6816	15.1235	15.4042	17.5735	15.1392	14.2073	15.4452	14.7638	NA	NA	NA	16.3947	NA	15.1722	20.9304	15.8753	NA	NA	15.7127	15.329	NA	17.7795	17.8817	17.5659	15.1374	15.5732	16.5999	16.8215	16.6721	17.8463	18.1859	17.8353	18.07	17.1031	16.6697	16.4548	17.1529	17.1582	18.2006	17.405	17.2283	16.5684	17.919	16.163
TAF9	NA	13.255	13.6413	13.114	13.7323	NA	13.0328	13.2467	13.4725	13.8363	NA	NA	13.2838	13.7472	NA	NA	NA	13.9197	13.0828	NA	12.7939	NA	13.6805	13.9395	12.3779	14.1633	NA	NA	NA	13.6953	13.5813	13.8017	NA	13.7383	13.1339	NA	NA	13.6778	NA	14.5855	NA	NA	NA	13.9086	14.1662	13.5274	13.7536	13.6026	13.2466
COX7A2	24.0529	23.7884	24.4259	24.1018	23.9709	24.0009	23.7348	23.8006	24.0543	24.0381	24.0599	23.7419	24.0316	24.0686	23.6116	24.2341	23.9425	24.1064	23.911	24.1986	23.529	24.1188	24.5672	24.1576	24.0212	24.0856	23.7238	23.8845	23.8507	24.0239	23.4756	23.9229	23.9513	24.0048	23.7144	23.7721	24.3921	23.8763	23.8186	24.3318	24.4056	24.2487	24.4644	24.1214	24.0443	23.906	23.9731	24.1096	24.3742
UFSP2	15.7166	13.5217	14.1904	14.9527	13.6666	14.6829	14.6809	13.9971	14.8336	14.3296	14.5929	14.3225	14.2121	14.2042	14.1075	13.8388	13.6872	14.1431	14.5202	13.7627	15.3679	13.7332	NA	14.5593	14.2381	14.8488	14.8956	14.0836	14.3824	14.3531	14.2413	13.6156	14.0803	13.9545	15.0502	14.5159	14.3506	14.371	14.4259	14.0377	14.0313	13.6716	14.923	14.6975	15.0277	15.1262	14.394	15.5968	14.458
NUDCD2	17.4974	15.7125	NA	NA	17.3242	NA	21.4928	NA	19.5616	NA	NA	NA	NA	NA	NA	NA	NA	15.8402	NA	21.484	21.1908	NA	NA	16.0389	NA	NA	NA	NA	NA	NA	NA	NA	NA	NA	NA	NA	NA	NA	NA	NA	NA	NA	NA	20.5767	15.924	15.748	NA	20.2989	NA
ATOX1	18.0837	19.5888	NA	17.7419	19.9462	NA	20.5401	NA	19.1919	19.4134	19.38	19.3068	19.8597	19.6568	19.7614	NA	17.9505	19.297	20.4807	19.6648	20.6642	19.4869	20.5521	18.1691	20.8399	NA	18.3879	17.902	NA	NA	20.3718	20.4674	15.7571	19.5201	NA	19.4148	20.5934	19.6922	NA	19.0494	17.7517	18.2453	19.2917	20.2584	18.7014	18.4821	NA	19.6097	NA
RWDD1	15.442	15.3731	15.145	15.4143	15.9737	16.056	16.4495	15.6988	15.6624	15.2134	14.5949	14.3162	15.4314	14.2886	15.1586	15.0901	14.0832	14.9489	15.8888	16.7748	14.6735	15.7247	15.0949	16.0148	16.3756	15.8914	15.3239	15.504	15.9148	15.4083	15.829	15.5285	15.4528	14.839	14.9071	14.932	15.6788	16.0683	16.0545	15.1654	15.1549	15.7246	16.03	16.105	15.5742	15.47	16.6211	16.6856	15.373
PFDN1	18.6222	20.5108	19.5449	18.6725	20.0894	19.3359	19.5702	19.4852	22.0806	20.6038	20.4955	19.7993	19.8256	18.178	19.7254	22.7273	16.9491	19.135	21.1086	19.1355	18.725	NA	16.1045	16.0454	15.7361	19.8598	19.5356	17.901	18.0362	18.1495	17.1734	18.3646	18.0973	19.2834	17.4103	NA	16.2136	15.5251	17.0289	16.3955	NA	16.1695	20.2737	18.6594	18.0995	18.6853	17.5663	18.0763	19.0598
CPQ	17.9841	17.0542	17.2281	17.1356	18.1719	17.3268	18.1925	17.8651	17.9655	17.3939	15.4654	16.6797	18.0451	17.9779	NA	16.0645	16.7889	17.4032	18.2356	18.522	18.2774	17.3539	17.4013	NA	16.7772	17.6577	18.0453	17.5565	18.4349	18.1879	18.0306	17.2189	17.7087	17.7845	18.2395	NA	17.5593	17.8281	17.9107	18.4078	19.1986	18.223	16.6488	18.9319	17.574	17.4732	17.6006	18.781	18.3648
ELOC	19.6752	19.7655	20.1202	19.578	19.8581	19.6355	19.8335	19.7737	19.6756	19.8179	19.9214	19.7766	19.6612	19.5229	19.7107	19.5328	19.7479	19.9099	19.855	19.5006	19.7286	19.8567	20.0958	19.6656	19.5569	19.535	19.6978	19.3222	19.5959	19.5209	19.5146	19.4659	19.875	19.5154	19.6468	19.4033	19.674	19.5235	20.2054	19.5278	19.7149	19.5413	20.1439	19.5031	19.8213	19.6476	19.599	19.6325	19.4003
PHYHIP	17.7318	17.6834	17.7118	17.5384	17.8041	17.6596	17.7873	17.4164	17.6349	17.5527	17.749	17.7253	17.3677	17.5498	17.5696	17.5672	17.3685	17.6262	17.686	17.5557	17.7706	17.7829	17.4262	17.444	17.4968	17.5709	17.4736	17.6287	17.362	17.4393	17.6398	17.5951	17.7036	17.6259	17.7707	17.8403	18.0933	17.858	17.6698	17.9492	17.9418	17.5943	17.4262	17.3847	17.6412	17.3614	17.7803	17.6717	17.4198
ERLIN2	17.9215	17.7436	17.5201	17.6415	17.8957	17.2131	17.5776	16.9919	17.0226	17.1236	16.9936	17.5583	16.6793	17.6112	17.5765	17.7268	18.0866	17.1968	17.1363	17.0004	16.7721	17.3932	18.2127	16.542	16.8717	16.7629	17.2841	17.629	17.8036	16.8988	17.0341	17.6395	17.5787	17.6696	18.4659	18.3111	17.7663	17.0612	16.7647	17.5691	17.2403	17.7301	17.4924	19.2468	17.2524	16.8796	17.8114	16.8855	17.2413
RPL30	18.2757	18.333	17.7653	17.2908	16.9317	17.6703	17.5518	17.8387	17.6378	17.8876	17.7452	18.294	17.5653	17.5864	17.3684	18.2007	18.1406	17.7189	17.6931	19.3689	19.2419	17.6775	18.1124	17.1366	16.6632	17.9065	18.2179	17.9031	18.6986	17.7742	18.198	17.9528	18.1473	18.0085	17.1431	19.1403	17.8808	17.848	17.5239	18.1685	18.0406	18.0273	17.8056	19.2617	17.5596	17.8613	18.3381	17.895	17.8331
TBCA	20.7292	20.3992	20.4414	20.608	20.6014	20.4051	20.6974	20.4651	20.5435	20.7004	20.4923	20.4303	20.4811	20.3416	20.5928	20.424	20.4371	20.4723	20.3416	20.4908	20.409	20.3074	20.2141	20.7369	20.3986	20.4363	20.598	20.7864	20.3881	20.482	20.7897	20.6746	20.3276	20.5774	20.5196	20.4252	20.6777	20.3064	20.4057	20.3694	20.4866	20.3452	20.6372	20.3972	20.6605	20.3508	20.5267	20.293	20.4357
MRPL15	17.7805	14.9939	16.5957	NA	17.4575	17.9873	18.9206	17.9871	18.6766	NA	NA	NA	16.7341	18.7273	NA	19.6417	15.1942	NA	16.7895	18.298	18.5653	NA	NA	17.7814	17.8608	17.4528	NA	NA	18.1792	17.1993	NA	18.7034	16.6197	15.4379	15.7814	NA	15.9008	16.6858	16.9095	15.5388	16.0911	NA	17.0433	17.9858	16.3586	16.4246	17.4183	18.1107	NA
SKP1	20.3006	21.1561	19.9749	19.8325	20.3539	20.0038	19.8691	19.969	19.9672	20.0011	20.0076	20.0311	19.9045	20.2466	21.1848	21.1171	20.2462	19.9708	19.8747	20.8951	19.8522	21.1343	20.2185	19.8021	19.8039	20.0517	20.2899	21.4414	20.2991	19.8829	20.0958	20.3911	19.8719	20.2077	20.5752	20.2866	20.3992	20.1518	20.1327	20.1303	20.0734	20.2047	20.296	20.9148	20.0057	19.8225	19.6887	19.88	19.9117
COPS6	16.328	16.2373	16.2088	17.215	17.5229	16.5449	17.9863	17.0617	17.8466	16.779	17.0018	16.8025	17.2626	16.961	17.4713	17.52	17.5682	17.6918	17.2985	16.9944	17.4522	16.5441	15.8886	17.3592	17.3109	17.7446	18.4191	17.7595	18.5227	17.6621	18.3576	17.4349	17.1309	17.2495	17.3032	18.0558	18.0127	17.686	17.3524	17.014	18.3862	17.7142	16.5323	17.6332	17.3056	17.0925	16.6848	17.3552	17.6236
SQSTM1	16.7716	18.551	18.3622	17.9488	16.1074	16.3726	16.9735	17.2433	16.5873	17.8903	16.9721	17.3711	18.073	17.0216	17.0306	16.797	16.2254	17.436	16.2087	17.033	18.8316	16.8313	16.888	16.0465	NA	16.7342	15.6627	14.101	NA	NA	15.1661	14.9637	NA	14.5238	16.9609	15.3542	15.4794	15.5363	16.8629	15.4449	15.0004	NA	15.4179	18.0785	16.0979	16.0453	NA	16.7464	15.4142
PPP1R2	18.0362	16.2768	NA	17.0472	17.5253	15.5984	18.372	NA	19.5574	NA	NA	NA	NA	18.5554	NA	16.1588	17.5712	16.0398	NA	18.9876	18.0703	NA	16.3361	16.6027	15.7691	NA	NA	15.3273	NA	15.0527	NA	16.7548	15.1333	NA	17.042	NA	16.8415	NA	NA	NA	NA	NA	NA	18.0701	16.281	NA	NA	17.3675	15.3194
NPC2	16.2068	16.1329	16.1389	15.3924	16.3529	16.0236	NA	15.4156	16.0796	NA	15.908	15.7313	16.0389	NA	NA	NA	16.6205	15.9153	15.7862	16.4627	16.7228	16.252	15.8322	15.4366	NA	16.1068	NA	15.6396	16.097	NA	NA	NA	15.7603	NA	15.9347	NA	15.5919	15.5119	NA	16.9795	15.7627	16.023	15.8686	16.2051	16.3444	15.9509	15.93	15.2857	15.7636
AP1M1	13.2828	18.3116	23.7325	13.7043	19.1914	12.1133	25.4495	13.5171	21.709	21.2528	11.7442	22.3027	22.8484	20.875	20.9036	14.6866	15.3866	21.4463	21.4261	17.4511	12.5628	24.8693	27.466	12.8715	11.6251	15.5229	17.8375	17.9274	17.9865	14.8631	16.0469	26.294	23.7284	18.758	21.4061	18.669	26.2242	25.8105	17.404	18.5759	15.6056	20.141	19.8822	17.9798	24.9965	14.1082	16.7839	20.0618	18.1706
ADD1	18.1419	18.6689	18.9013	18.6938	17.4594	18.7228	18.9092	20.3854	20.0263	20.0365	18.1313	19.3073	19.6977	18.2518	18.6488	18.7736	16.9427	19.1664	18.6406	19.1433	19.6453	17.6259	NA	19.0274	18.9888	19.3448	17.548	17.1705	18.8839	19.1029	17.9254	NA	17.9953	17.3203	18.8095	18.2063	NA	17.9893	19.0734	NA	17.0211	17.3033	17.7985	17.9243	17.6606	19.116	NA	18.7097	18.6892
PTPRM	17.7909	NA	15.7593	18.4863	17.7318	16.7086	18.0141	16.5118	18.166	16.6754	16.9518	NA	16.6317	17.3991	17.1529	15.8489	16.4182	NA	16.8513	20.459	19.333	15.483	NA	NA	15.5152	16.4019	16.1818	NA	NA	16.1804	16.5547	16.2214	15.3661	15.3873	16.4036	15.4356	NA	NA	16.0966	NA	15.7163	NA	15.1992	19.6394	15.5248	16.4713	16.0558	16.4478	16.4205
NDUFV2	22.7804	22.8275	23.2503	23.0055	23.1528	23.2406	23.3883	23.0244	22.9511	23.2705	23.1252	22.6473	23.2881	23.0248	23.4089	23.0456	22.7109	23.0395	23.4395	23.2264	23.4511	24.0766	23.1161	23.7114	23.9645	23.1837	22.9253	23.1301	22.7636	22.7717	22.7991	23.2833	23.016	22.9022	21.7064	21.8364	22.9006	22.9351	22.9965	22.8333	23.0164	23.1655	23.6722	22.8383	23.1341	23.5227	23.1775	23.3504	23.1353
TMED2	19.129	17.5464	17.7084	17.6345	17.0278	17.0406	16.8856	17.3604	17.2284	17.6155	16.5793	17.5905	16.9919	18.0936	16.7097	16.6706	16.3089	17.3705	17.149	17.4774	17.2509	17.1239	16.6497	16.1814	16.7626	16.9079	16.6795	16.6294	17.1726	16.957	16.7308	16.4098	16.8365	16.166	16.1313	16.9243	15.8779	16.7268	17.0359	16.7475	16.706	15.9078	16.2891	18.6725	17.179	16.851	15.7155	17.3216	16.6694
LTF	18.8392	17.7444	NA	NA	18.5277	15.9786	20.3107	15.6843	20.8728	NA	NA	NA	NA	18.0603	NA	15.6556	NA	NA	17.6302	17.8678	17.499	NA	17.1978	NA	15.5522	NA	NA	NA	NA	NA	15.1725	NA	NA	NA	NA	NA	15.3767	NA	15.4878	NA	NA	NA	NA	18.531	NA	NA	NA	NA	NA
EZR	18.6756	18.304	18.2631	18.6904	18.415	18.2779	18.2802	18.1153	18.5382	18.1245	18.8716	18.5069	18.2909	18.7359	18.6359	18.4394	18.7427	18.4492	18.5295	18.3875	18.4161	18.3726	18.6601	18.41	18.6388	18.2718	18.4261	18.4777	18.3121	18.6229	18.7155	18.0661	18.4755	18.3317	18.4121	18.3227	18.466	18.3154	18.6863	18.4249	18.1463	18.3411	18.4211	18.9041	18.2805	18.6187	18.0743	18.1075	18.5709
NOS3	NA	14.1773	13.8053	13.7143	13.3271	NA	NA	NA	16.0946	14.2948	13.4486	13.508	13.6072	13.6502	13.4993	NA	12.8442	13.6077	13.0881	16.8877	16.2117	NA	NA	11.9964	12.3064	NA	NA	NA	NA	NA	NA	NA	12.1053	NA	NA	NA	NA	NA	NA	NA	NA	11.9556	10.9337	NA	NA	NA	NA	20.9817	NA
ART3	16.5727	18.1159	16.8585	16.5398	18.3274	16.9112	18.5604	18.8447	18.4769	17.5453	17.0473	18.076	18.321	16.2664	16.8914	17.9824	16.3271	18.2613	17.1633	17.6744	18.8964	16.6382	16.266	17.9121	17.5953	17.1433	15.3923	14.8651	15.973	16.5611	16.5114	14.9197	14.1105	14.2724	14.7734	14.5879	NA	15.4381	15.166	15.2777	15.1777	14.6622	14.8113	15.0104	16.0859	16.3245	16.6634	17.8	15.4798
MRPL22	15.0296	NA	16.2494	NA	NA	NA	NA	NA	16.1777	15.1609	14.8741	13.1259	15.0212	NA	NA	NA	NA	NA	NA	NA	NA	NA	15.014	NA	NA	16.1114	14.9754	NA	NA	15.2374	NA	14.0444	NA	NA	NA	NA	NA	NA	NA	NA	NA	NA	NA	14.0883	NA	NA	NA	NA	14.3824
CFI	17.6058	18.1116	17.7062	17.1321	17.0843	18.6071	17.03	17.6811	17.2599	17.8281	16.5475	18.4612	17.9756	18.3388	16.971	17.2352	16.7002	17.2843	18.0803	18.3697	17.3719	17.5777	17.722	18.5255	16.7597	18.271	18.2464	18.4718	18.5903	18.3496	17.5189	17.613	18.4311	18.413	19.5547	18.595	18.4165	18.4269	18.8541	18.2326	18.0937	18.691	18.2138	18.2024	18.2398	18.4767	17.5707	18.262	18.5721
MRPL3	15.1824	15.1251	15.6511	NA	15.1774	15.5779	15.7791	15.9058	15.7584	16.0052	15.8805	14.8737	14.8807	15.5316	15.5759	15.2706	14.9804	15.6582	15.7759	16.058	15.8831	15.8272	14.7389	14.7294	14.9	15.7685	14.9007	15.5577	15.7199	15.8998	15.4457	15.5631	15.6314	15.4612	15.2904	14.983	15.7111	15.8928	15.8715	15.2471	15.0915	15.6535	14.884	15.0457	15.0756	15.2696	15.231	15.3868	15.3293
BZW2	19.843	19.896	20.0204	19.955	19.9491	19.6905	19.9485	20.2424	20.2827	20.1177	20.5395	20.3395	19.8563	19.9911	19.8419	20.271	20.6876	20.4231	20.0793	19.9105	20.1392	20.092	20.4035	20.2187	20.2227	19.9383	20.6428	19.8091	20.0009	20.4038	20.1432	20.1561	20.0487	20.3143	20.2905	20.6287	20.4555	20.3547	20.1222	20.2514	20.7492	20.5583	19.7177	19.6397	19.9288	20.0171	20.1768	20.2699	20.1315
CD36	22.911	22.8987	22.9704	23.3258	22.8665	23.023	22.9289	22.7352	23.0912	23.2758	23.1059	22.9502	22.9625	22.427	23.3504	22.556	23.1656	22.9689	22.4287	22.8639	22.7366	22.9986	22.8278	22.7288	23.2996	22.4279	22.3139	21.9112	22.5302	22.3361	22.3776	22.6413	21.8387	22.2899	22.823	22.9398	23.1322	22.6701	22.211	22.6233	22.6166	22.0122	22.4156	22.3361	22.5019	22.8067	22.675	23.1102	NA
DUS2	19.3644	18.6833	18.6948	18.6788	18.1954	17.707	17.8086	18.2163	18.0085	18.4262	18.8473	19.5789	17.826	19.0314	18.4099	18.8319	19.608	18.3859	17.4351	17.9896	18.8834	17.5955	19.1309	17.2851	17.3698	17.4961	18.4521	18.1149	18.0408	18.0117	17.8789	18.2672	18.2145	18.6256	18.5375	18.2884	18.2071	17.8217	17.3011	18.1199	18.1847	18.0568	17.1666	18.2165	18.3395	18.1389	17.6471	17.5714	17.9251
EIF4G1	16.5411	16.2234	16.2536	16.3316	15.9943	16.2659	16.1291	16.4132	16.2793	16.3268	16.2561	16.3327	16.2967	16.2001	16.4496	16.6254	16.2941	16.1971	15.9762	15.8457	16.1593	16.1122	15.917	16.3614	16.1315	16.0327	16.074	15.8511	16.0327	16.1432	15.9858	16.0226	15.8443	16.0147	16.1712	15.8696	15.9653	15.9139	15.8777	15.8057	15.732	15.7827	15.7098	16.256	16.0096	16.1809	16.1061	16.2366	15.9799
PUDP	20.2583	19.9839	20.0071	18.2145	19.7145	19.2633	19.1361	19.5946	19.6212	20.2675	19.0523	19.3646	19.7185	19.8879	19.6969	17.9439	17.0343	19.2732	19.8888	20.2364	20.4544	19.1257	NA	NA	NA	18.4864	17.4145	17.9241	17.6827	18.472	NA	17.9568	17.498	17.5403	NA	NA	17.6868	17.466	NA	18.3921	16.4868	NA	16.8459	19.9496	17.391	18.5942	NA	19.6329	18.1935
HCLS1	17.8468	NA	14.4419	15.9361	19.0961	NA	19.9577	NA	21.0033	NA	16.5223	16.4115	NA	19.1389	NA	15.9275	NA	NA	NA	20.0415	19.2317	NA	NA	NA	NA	NA	15.7275	15.1062	NA	15.9394	NA	NA	16.0966	15.6284	17.0824	17.3583	NA	NA	NA	NA	NA	NA	NA	18.4654	NA	21.746	NA	18.4741	15.9694
PCYOX1L	15.3233	14.4458	13.2878	NA	14.0585	NA	14.219	NA	14.4875	NA	14.2751	14.156	14.5125	14.6219	NA	13.9614	14.7891	14.6732	14.8473	NA	14.5538	13.9323	14.4091	14.696	14.7543	NA	15.4055	15.3084	15.5036	NA	15.2371	14.9328	14.9054	15.2002	15.369	15.1429	NA	NA	13.9863	14.8695	14.7895	14.5083	14.9081	NA	14.6017	14.5195	NA	13.9078	15.1813
IQGAP2	16.2977	16.1788	16.5825	16.5826	NA	16.6225	16.3256	16.6718	16.238	15.5386	14.8218	15.7166	15.9409	16.3872	16.3624	16.5467	16.2531	15.906	15.6358	16.3835	15.1934	15.896	NA	16.2767	15.9514	15.8404	16.4363	15.643	16.423	15.9393	16.4104	NA	16.796	16.6789	15.8609	15.6293	16.356	15.8833	16.6047	15.4181	16.4498	15.9618	14.2271	16.526	16.4689	15.9003	16.4092	15.5504	16.0432
FBLIM1	18.0356	18.0744	18.0406	17.5845	18.0248	NA	19.1806	18.337	18.0177	18.0561	18.3376	18.3238	17.3552	18.1372	18.6155	NA	NA	18.3749	17.8608	18.3111	19.4705	NA	16.9691	19.0423	18.7949	16.4787	NA	15.9245	17.2646	NA	17.534	16.4227	16.1685	17.0363	17.9944	18.014	16.5162	17.3994	NA	17.1486	17.6525	NA	17.0179	17.5112	16.6791	20.7744	16.2515	18.2178	15.7793
NDUFB5	21.7579	21.8305	21.5299	21.5419	21.4132	21.6107	21.5164	21.5273	21.4191	21.5369	21.7322	21.395	21.4188	21.5144	21.6265	21.6735	21.3288	21.2234	21.4037	21.3701	21.615	21.2825	21.3343	21.6957	21.8624	21.5553	20.9242	21.4081	21.3853	21.2919	20.9499	21.5228	21.5305	20.9244	21.82	20.6875	21.3905	21.5794	21.8259	20.9591	21.2061	21.4524	21.6852	21.3681	21.4418	21.2649	21.3697	21.7065	21.4549
EIF4B	17.9255	16.699	18.0451	17.564	16.7094	17.298	17.5492	17.5642	16.8558	17.9874	16.913	17.7722	17.9598	17.757	17.4135	16.776	17.1707	17.0434	17.1632	17.2041	16.9984	17.4034	17.6652	17.3316	17.3133	17.5325	16.6661	16.96	17.0876	17.8402	16.6998	17.0438	16.9346	17.4954	18.8449	17.751	17.0652	17.9136	17.8396	17.247	17.3197	17.0566	17.7884	18.9468	17.4548	17.2767	16.4799	17.1663	17.0155
CALD1	17.6481	17.9074	17.873	18.1365	17.8481	18.2965	17.9075	17.8898	18.1031	17.6025	18.1251	17.8191	18.0807	17.739	18.2169	17.8708	17.8078	17.5097	17.9793	17.7816	17.0166	18.1994	17.4184	17.6957	17.9286	17.959	17.9267	17.9279	17.7786	18.3662	18.0086	18.236	18.6023	18.1534	17.4274	18.7406	18.0995	18.2004	17.774	18.0262	17.9109	18.4665	18.1691	18.5525	18.2401	18.4922	18.1618	18.475	17.9477
DCTN1	18.7777	18.8856	18.986	19.3453	19.0744	19.1655	19.1366	19.2542	19.1166	19.2319	19.2699	19.2247	19.0545	18.9313	19.393	18.8134	19.1198	19.1394	19.1698	19.0641	19.3141	18.7415	18.9466	19.0362	19.3862	18.9483	18.9674	18.8459	18.8593	19.1029	19.1066	19.0007	18.8093	19.0239	19.2865	19.1627	18.8466	18.8202	18.805	18.5896	18.9633	18.7492	18.7955	18.6113	18.8701	19.2423	18.8529	18.8726	18.5742
NACA	22.2666	22.0798	22.3753	22.2013	22.2171	22.129	22.2158	22.3193	22.303	22.4193	22.261	22.3828	22.366	22.2754	22.4271	22.2778	22.3914	20.614	22.0642	22.0412	22.2011	22.5192	22.0304	22.5769	22.1105	22.3246	22.2535	22.2133	22.4492	22.1297	22.1378	22.2462	22.2177	22.3345	22.3869	22.3974	22.2316	22.3523	22.2768	22.0996	22.1173	22.3117	22.2053	22.2856	22.2561	22.1303	22.033	22.236	22.1653
ARHGEF10	14.4784	14.0275	13.9327	NA	13.7158	13.7363	NA	14.1887	14.436	14.3347	14.0032	13.9693	14.2538	14.2347	14.0217	14.1916	14.3888	13.9683	13.8324	13.8429	13.959	NA	NA	13.9217	13.339	14.3254	14.3132	14.1274	14.0919	14.4425	NA	14.3809	14.2503	14.5046	14.6498	14.2855	13.9394	NA	NA	13.9575	14.2527	NA	14.2848	NA	14.1911	14.2741	13.7285	13.8422	14.1497
CAV2	18.7277	18.6201	18.8346	18.8025	18.4363	19.0451	19.2918	19.2851	19.3397	19.2986	18.5229	19.1511	19.0057	18.665	18.6931	18.3052	18.7773	18.7339	18.5726	19.0766	19.7978	18.577	18.8199	19.4598	19.2437	18.5906	18.7692	18.7776	18.1464	18.9351	19.0916	18.7405	18.7647	18.2022	19.2725	18.7566	18.3216	18.6642	19.0505	18.2792	18.6633	18.7519	18.4798	18.0391	18.4857	18.6719	18.5666	18.938	18.7838
SLIT2	19.5549	19.0261	19.0529	18.5835	18.5836	18.9835	19.3448	19.8417	19.2792	18.6936	18.3875	18.068	19.271	19.6035	19.2206	19.5427	19.6298	19.6028	19.744	19.6966	19.4029	19.8332	20.1933	19.5938	19.4731	19.2084	19.5407	18.9999	19.1838	19.5921	18.4388	18.5343	19.9622	18.3861	NA	19.5361	18.3968	19.6895	19.6851	19.778	19.5384	19.7517	19.7711	19.8861	18.9449	18.7377	19.1808	19.5381	18.8178
HNRNPH1	17.8904	17.8815	17.3879	17.6616	17.3142	17.4184	17.4003	17.8213	17.5612	17.5958	17.4756	17.7593	17.712	17.5516	17.7215	18.1204	17.6518	17.8982	17.717	17.7269	17.9937	17.5158	17.7457	17.9931	18.0993	17.534	17.5837	17.6042	17.7875	17.5591	17.789	17.5151	17.6835	17.3202	17.6726	17.6036	17.6813	17.5988	17.6893	17.7036	17.6566	17.6302	17.7955	17.5297	17.3472	17.588	17.5816	17.6305	17.5543
MYO1B	15.4284	NA	14.7444	NA	14.2945	NA	14.364	NA	NA	14.6662	14.4545	14.5291	14.3195	14.541	14.6995	15.2857	14.7346	15.0173	14.8571	14.0067	14.4835	14.8897	NA	16.8723	14.9808	14.8449	NA	14.5682	14.8487	15.1026	NA	14.5807	14.8526	14.3588	14.8597	14.8466	14.0415	15.2496	15.15	15.0098	14.5523	15.1804	14.7272	15.2001	14.4605	15.0456	NA	14.9927	NA
PCCB	20.6209	20.7925	20.9906	20.5919	21.0069	20.9051	20.9863	20.8107	21.018	20.9007	20.908	20.8135	20.8351	20.7048	20.8868	20.8611	20.4852	20.7836	20.8606	20.8869	20.7474	20.9561	20.66	21.012	20.8067	21.0853	20.9696	20.8296	21.0419	20.7485	20.8698	20.7482	20.9429	20.7399	19.6875	21.0601	20.6944	20.9184	20.9046	20.6978	20.8206	21.0397	20.9586	20.6979	20.9097	20.8217	20.787	21.0434	20.8009
FUBP1	17.2935	17.244	16.758	16.4453	16.1545	16.9342	16.7174	17.2197	15.5838	16.9508	16.5694	17.2273	16.8599	16.8215	16.8751	17.2031	16.8968	17.1311	16.4079	16.8215	17.2958	16.6668	17.0564	16.9171	15.3275	16.6873	17.1619	16.6538	17.1517	16.7284	17.228	15.8558	16.989	16.9618	16.9276	16.8658	16.815	16.9413	16.8874	16.9147	17.1413	16.9065	16.8998	17.0124	16.8017	16.9008	17.1691	16.6731	17.1188
LRBA	16.1735	13.9945	15.8671	14.1235	14.0757	NA	13.9979	NA	NA	NA	13.2054	14.0881	13.3336	NA	13.6426	14.5398	14.1674	NA	NA	NA	13.5496	13.7127	13.9001	13.3472	14.2307	15.3004	13.9077	NA	NA	13.8966	NA	NA	14.797	NA	13.661	13.7107	NA	NA	14.014	15.8055	14.0951	NA	13.4212	14.0597	14.7602	13.8757	14.9146	NA	14.2778
NRP1	16.4303	16.6243	17.7077	15.8593	16.3056	16.633	16.7424	16.6959	17.1029	16.9841	16.2256	17.3899	16.4522	16.8427	16.291	16.4974	16.9948	17.0262	16.9436	17.5242	17.034	16.4392	18.0025	NA	NA	17.1888	18.7593	18.0178	17.2223	16.9422	16.8735	17.3495	17.9008	17.626	18.7852	18.2317	17.4878	17.5351	18.0026	17.6094	16.5821	17.76	16.4599	18.2529	17.1804	17.0076	16.8066	17.2294	17.9089
ACSF2	16.7823	17.9073	17.4349	17.1217	16.5626	16.699	17.093	17.9521	17.1348	17.7997	17.578	16.5995	17.6137	17.4899	18.6323	17.4606	NA	17.3613	17.5212	17.682	17.0699	17.8058	17.1473	16.5235	17.4201	16.4805	15.2707	14.499	16.2221	15.5974	15.7332	16.2428	15.1408	15.0928	14.208	15.8271	15.2295	16.6452	16.1094	14.5369	16.7383	16.4764	NA	18.3588	15.7648	16.993	16.4918	17.15	15.3317
TBL2	NA	13.2184	13.0256	NA	NA	NA	NA	NA	NA	NA	13.1385	NA	13.4813	NA	NA	NA	NA	13.5133	13.4477	NA	13.561	13.4492	NA	14.0821	NA	NA	13.2919	NA	13.1284	NA	NA	12.8724	13.846	13.2367	NA	13.8158	13.0392	NA	NA	13.5683	NA	13.8892	NA	NA	12.965	15.4634	NA	NA	NA
PPP2R5D	18.3107	17.8148	17.7624	18.4064	17.7253	18.2786	18.129	18.1276	18.2717	18.2304	18.0127	17.6366	17.7167	18.249	18.0993	17.7034	18.6044	17.9142	17.7245	17.9779	18.2714	18.7481	17.4928	18.4617	18.1347	18.0166	18.1968	17.9848	18.2745	18.1608	18.0861	18.5496	17.5855	18.2954	19.0386	17.5185	18.4654	18.5124	17.6878	17.3911	17.7647	18.2413	17.6322	18.4437	18.4152	18.1047	17.9953	17.9381	18.5408
SERPING1	20.3183	20.4773	20.9381	19.759	20.2977	21.1377	20.2236	20.0121	20.4068	20.6851	19.9538	20.9023	20.9524	20.798	20.5882	20.0168	20.6732	20.4639	20.7961	20.9842	20.3937	20.5472	20.6802	20.3629	19.7842	20.6983	20.4042	20.4074	20.6903	20.8571	19.9272	20.4067	20.8455	20.7161	21.955	21.0861	20.7431	20.8446	21.5952	20.8955	20.1469	20.8501	20.4195	20.4217	20.716	21.0235	20.5032	20.0872	21.3514
TSN	18.5627	17.7851	17.7043	NA	18.5689	17.1282	18.1392	18.3154	18.6398	18.9377	18.7638	19.6184	17.964	18.8814	18.0613	17.361	18.7185	18.8761	18.0767	19.5282	19.3603	17.9589	18.8536	NA	NA	18.5425	18.2675	18.2989	17.5119	18.2165	18.6239	18.4311	18.5442	18.2491	NA	18.3569	18.5995	18.5818	NA	18.6269	18.1406	18.8427	17.5729	18.9626	18.221	17.889	17.9374	18.1749	18.7709
COPS8	19.9432	18.807	19.923	20.2641	19.476	20.1551	19.1636	19.9895	19.4663	19.0392	20.7161	20.4478	20.0967	19.9254	20.1362	20.0921	20.1835	19.9816	20.1592	19.9176	19.5854	19.7623	19.7852	20.0536	19.967	19.9773	20.0775	20.1116	19.8085	20.3863	19.3349	19.98	20.0067	20.496	20.5166	20.1	20.3194	19.1619	19.1809	19.0441	19.3819	19.0626	19.8967	19.9443	19.4869	20.6134	19.8926	19.8484	20.0216
SUN1	17.3434	17.563	17.6851	17.628	17.4261	17.9901	17.8928	18.3576	18.4797	18.3058	17.6278	17.9789	18.0548	17.1268	17.6022	17.2874	17.0135	17.7073	17.5737	17.7567	17.6064	16.9733	16.4434	16.8216	17.5449	17.8499	16.9306	16.682	16.8833	17.6951	17.293	16.7438	16.4722	16.8681	16.8659	17.3109	16.2562	16.2706	17.3918	16.8507	17.3007	16.6805	NA	16.9784	16.8503	17.7111	17.2971	17.7082	17.4751
CLEC3B	16.9312	NA	NA	14.0565	16.4889	NA	21.6742	NA	16.4123	14.0617	NA	NA	NA	17.8313	NA	14.3175	15.5964	15.4682	15.571	15.9828	17.279	NA	NA	16.8979	17.2438	NA	NA	16.8348	16.0567	15.4697	15.9781	16.2089	18.4146	17.2902	19.2848	NA	16.6311	17.3948	18.114	16.9844	17.3847	18.3685	17.6196	19.0092	16.004	23.0568	NA	16.4666	17.4988
GSTM2	18.7648	18.3343	18.5874	18.4983	19.2604	18.8135	19.7565	18.7084	19.6215	18.9276	18.8314	18.4275	19.4657	18.4525	19.3436	18.6476	18.0111	19.0986	18.6108	18.5185	18.3391	18.3519	18.0728	19.4153	18.2195	19.4147	18.2638	18.9121	19.1431	18.8731	18.5484	18.6943	18.5982	18.4538	17.9347	18.0913	17.8778	18.1959	18.7395	18.121	18.0774	18.1496	17.672	19.0059	18.3348	18.4397	18.5247	19.5688	18.7447
ACP2	13.9999	NA	13.4963	13.2607	13.6909	15.2897	15.0052	14.787	14.4125	13.1392	13.5418	15.0321	NA	NA	NA	NA	NA	NA	NA	15.2112	NA	NA	NA	14.8196	NA	15.1191	14.6553	NA	14.6478	13.4912	13.405	NA	15.2178	13.4164	NA	NA	NA	NA	NA	15.1189	14.8366	NA	NA	13.859	13.6794	15.1124	13.5891	NA	15.6178
THY1	20.0801	NA	15.4155	NA	NA	NA	22.645	NA	17.0446	NA	NA	NA	NA	19.6045	NA	15.3762	14.7059	14.9747	NA	18.09	18.4788	NA	NA	15.9314	15.7942	NA	15.4892	NA	NA	15.1968	NA	14.7084	15.0975	15.2821	15.3777	15.7559	15.5898	16.0934	16.2321	NA	14.5293	15.1247	16.8767	18.7744	14.9594	16.5537	NA	16.9288	NA
RPL27A	21.1304	21.2829	21.0078	21.1414	21.4606	21.1112	20.9634	21.053	20.9945	20.9442	21.1458	21.0924	21.0039	21.1414	20.8424	21.4209	21.0728	21.118	20.9507	20.9869	21.2281	20.8894	20.9296	21.124	21.1499	20.9884	21.1302	21.1684	21.0089	20.9702	21.1586	21.1407	20.9037	21.0486	20.9226	21.033	20.8705	20.8836	20.7716	20.9856	20.9677	21.0279	20.9183	21.0607	21.0671	21.0896	21.1914	21.077	21.0203
PYGL	NA	16.3204	14.516	13.655	19.6624	16.6538	13.4131	13.5677	13.597	18.0706	12.7673	13.7975	12.8575	17.3852	13.7837	NA	16.5541	13.6155	12.9521	12.6212	17.3871	12.0446	12.9061	18.4027	18.5443	17.8843	12.3964	15.8872	13.5613	13.4613	12.9396	12.6281	12.891	13.257	13.8665	13.7717	16.4889	13.8801	18.3243	12.6828	16.929	12.4621	19.14	12.9592	14.8472	16.6771	18.5437	15.3157	12.1919
PPP6R3	18.897	NA	NA	NA	18.6175	13.159	19.999	14.6731	18.5556	NA	NA	NA	NA	16.3106	13.1836	NA	NA	NA	14.3752	16.5072	17.1449	NA	NA	NA	NA	NA	NA	NA	13.1867	NA	NA	NA	14.3039	13.5552	NA	14.8129	NA	15.3837	NA	NA	13.6524	15.0309	NA	19.1074	14.3116	14.556	14.7385	17.4893	NA
PRMT1	17.5575	17.6711	17.2878	17.2288	17.2409	17.9792	17.5182	17.8804	18.1834	17.6492	17.5329	17.4665	17.5855	17.659	17.2913	17.9816	17.5084	17.421	17.3895	17.0383	17.4306	17.2993	16.9117	17.7745	17.5061	17.4005	17.3637	17.2234	17.6627	17.5207	17.23	16.1909	17.2781	17.0614	17.6662	16.9416	17.2149	17.1316	17.9163	16.991	17.3482	17.1201	17.606	17.613	17.4736	17.4293	17.4952	17.39	17.2566
MRPL17	18.3287	19.1637	18.9293	NA	19.045	NA	20.744	19.0974	19.3134	19.6535	18.2256	17.8464	18.9444	18.8142	18.7933	NA	16.5341	19.4931	18.2593	19.2634	19.9173	18.8215	17.8342	18.647	19.5765	19.1385	NA	NA	18.3482	18.276	NA	NA	17.0603	16.481	NA	17.3234	17.5562	18.7074	NA	17.2317	17.5165	NA	17.1807	17.5489	17.2321	17.6845	18.1685	19.8534	16.5784
NEDD8	21.4901	20.4451	17.6016	NA	21.3631	16.2891	21.7165	17.3661	18.4862	NA	17.2531	17.4199	19.4256	23.498	18.4007	NA	18.2445	18.9865	NA	20.3677	22.3708	20.1745	20.2487	18.3227	NA	18.8224	17.7971	NA	NA	NA	18.4622	18.0312	16.1426	17.1798	NA	16.4278	NA	18.3476	NA	18.735	18.7448	17.1763	NA	23.149	NA	NA	NA	19.7536	16.4575
NPEPPS	21.0512	21.0227	20.9488	21.1243	21.0546	21.0526	21.1796	21.2343	21.1073	21.0691	20.9349	20.8399	21.0757	21.0144	21.0591	21.2043	20.8841	21.0025	20.9599	21.0323	20.9231	21.0591	20.6945	21.321	21.2868	21.0953	20.8583	20.9259	20.9065	20.9738	20.9158	20.817	20.8162	20.7779	20.8808	20.8284	20.7437	20.8951	20.9061	20.7518	21.0137	20.7587	20.7076	20.875	20.7596	20.8398	20.9366	21.0104	20.7566
SIRT3	19.2361	18.9438	19.1086	18.2209	19.3632	19.5635	19.4757	18.9799	19.24	19.1488	19.0815	19.092	19.1498	19.4225	19.242	19.0947	18.8598	19.0266	19.2409	19.065	18.7135	19.1272	18.9025	19.4569	19.3616	19.6804	19.2287	19.272	20.0688	19.7969	19.2278	19.0301	19.286	18.8985	18.8639	19.1093	19.0168	19.2097	19.3169	19.1603	19.409	19.7338	19.3354	19.0626	19.1059	19.4169	19.2313	19.2704	19.4208
ATP5MG	24.3671	24.5563	24.5008	24.5965	24.3338	24.2901	24.4104	24.5654	24.5321	24.6466	24.5773	24.5682	24.4256	24.4077	24.1894	24.2822	24.5062	24.4444	24.3746	24.5604	24.3878	24.2632	24.0809	24.4176	24.2673	24.5663	24.3266	24.6048	24.4406	24.5374	24.4205	24.4262	24.6562	24.497	24.6984	24.39	24.4652	24.5606	24.1764	24.1291	24.2435	24.4009	23.6293	24.4245	24.4638	24.6512	24.6358	24.5005	24.5628
AAMDC	20.6891	20.8751	20.9877	18.4754	21.2179	21.0486	21.6249	21.3732	21.3388	21.2658	19.3195	21.2309	21.2803	20.9495	21.2848	20.9265	19.9362	20.4155	21.0625	21.1839	21.0413	20.9561	20.6002	21.3376	21.0029	21.0626	20.4962	20.7653	20.3513	20.5678	20.7641	20.1449	20.7359	19.7541	20.6085	20.7557	20.7126	20.6493	20.9028	20.3728	20.795	20.3074	20.7109	20.7572	20.6245	20.3411	20.8995	20.4796	20.6843
POLR2M	17.4106	15.5584	14.5148	16.5283	17.9624	15.0364	15.2311	14.6956	15.8632	16.6852	15.7825	17.2284	17.0402	14.8745	16.9761	17.0985	23.1545	15.4002	16.0239	15.229	18.1864	15.8523	16.5004	16.3611	16.7005	NA	16.4388	14.901	NA	14.7474	16.3585	16.903	15.5599	16.2341	17.2345	16.0372	16.2559	18.4662	14.959	17.1293	16.0007	17.2994	14.2023	14.9424	15.136	15.0118	16.8185	15.1905	15.0498
SF3B2	19.3169	17.3304	16.87	NA	20.5513	17.4642	19.0608	18.4142	18.3944	NA	19.5195	18.4737	18.5612	18.0277	18.8571	19.3061	19.9752	19.7658	18.577	18.9969	19.5831	18.4892	17.2642	20.6585	19.5842	17.2225	16.8252	NA	17.7494	17.5926	18.7531	17.2453	16.2482	17.6246	17.3224	NA	18.0234	17.8082	NA	17.6414	19.1424	16.0184	16.1254	18.377	16.5495	18.5248	17.6836	18.0763	16.796
DERA	NA	NA	NA	NA	11.6598	NA	NA	NA	NA	NA	NA	NA	12.4165	NA	NA	12.264	NA	NA	NA	12.6911	15.8678	NA	12.6935	12.9154	13.217	NA	NA	NA	NA	NA	NA	NA	NA	NA	13.7084	NA	NA	12.9311	NA	12.538	12.5673	12.7606	12.7045	14.8268	NA	16.1879	NA	12.6354	NA
FNTA	18.5764	18.1715	18.1295	18.3169	18.3715	18.4061	18.8652	18.6826	18.2894	18.417	18.7547	17.2904	18.6106	18.5971	18.5814	19.0512	18.6568	18.7196	18.3212	18.248	18.7015	18.9842	19.2717	18.8006	18.7881	18.7102	18.5984	18.6828	18.929	18.5014	18.5166	18.73	18.5759	18.6257	18.419	18.5173	18.7279	18.748	18.4729	18.9051	18.5381	18.7737	19.0068	18.6277	18.0745	18.3054	17.6883	18.6385	18.5537
CRYAB	27.2285	27.1255	26.9954	27.2035	27.1471	27.049	27.1681	27.2148	26.8186	26.799	27.6147	27.2103	27.1295	27.3059	26.6851	27.2509	27.6898	27.0864	27.0077	26.8434	27.2859	27.1745	27.3831	26.8301	26.8582	26.9765	27.3423	26.8078	27.1972	26.8575	26.7436	27.2595	27.0975	27.1014	27.624	26.8434	27.0152	26.9275	27.1763	27.2887	27.0983	26.9683	26.943	27.2469	26.8828	26.6444	26.955	27.0206	27.3066
UBXN1	18.2089	18.5123	18.0909	18.3482	18.8185	NA	18.7073	17.6771	17.7769	17.8883	18.8701	18.2545	18.4824	17.917	18.8557	NA	19.1684	18.7737	18.5361	17.8953	18.695	18.4516	18.6057	18.0914	18.3863	17.8614	18.6539	18.1483	17.2218	17.3915	18.4988	18.794	17.4387	18.6581	18.0194	18.4591	18.9885	18.6479	NA	18.6531	19.074	17.4315	NA	18.7982	18.2658	17.0797	NA	18.1828	18.0623
IFITM3	17.2558	16.3576	NA	15.959	18.1509	NA	15.5408	16.718	17.9436	16.5138	NA	NA	15.9777	17.1272	15.8052	17.1518	15.4491	16.7715	15.7219	17.5312	18.993	NA	NA	18.1585	NA	NA	NA	NA	NA	16.1977	NA	NA	NA	14.5208	NA	14.6081	NA	NA	NA	NA	NA	NA	NA	18.4352	15.0747	NA	NA	15.9634	14.7399
TUBGCP2	13.3068	14.7438	13.0287	NA	NA	NA	NA	NA	NA	NA	NA	14.1576	13.1439	18.2501	NA	NA	15.1121	13.5266	NA	13.2715	17.4017	13.2602	13.9336	13.3814	NA	NA	14.7165	NA	NA	NA	NA	NA	13.5648	NA	16.7408	14.9527	14.0541	13.8915	NA	14.23	13.9728	13.6837	14.0206	14.748	13.5915	16.5206	NA	NA	NA
RPL35	19.2014	18.572	19.1648	18.7195	18.7931	18.7828	19.2798	19.3087	19.3638	19.1576	18.6604	18.6018	19.2628	19.0057	19.1258	18.7773	19.2689	19.1589	18.4978	19.2008	19.0186	19.1522	19.2643	19.0744	18.6219	19.3636	18.7973	18.8109	19.2656	19.2903	18.6371	19.2764	18.8919	19.2575	19.3924	18.6609	19.1147	18.9952	19.2928	19.1418	19.1812	19.2385	19.1257	19.0406	19.3438	18.6366	18.8754	19.1438	18.7849
PITPNA	15.5449	15.2103	15.0329	15.7495	14.951	15.1373	15.2256	15.138	15.9675	15.7185	15.791	15.7125	NA	15.7679	15.07	14.8924	15.7322	14.9845	14.9247	15.582	15.3553	15.5832	15.2354	14.8715	NA	15.1067	15.6521	15.6855	15.2782	15.2863	15.5263	15.2286	15.4732	15.6442	15.2398	15.5901	15.5925	14.4694	NA	15.4787	15.6797	15.6302	NA	15.8955	15.4188	16.1068	14.9502	15.3683	15.5346
ADA	16.7759	16.7236	16.2356	17.1478	16.7331	16.5233	17.0131	16.9913	17.1551	17.1444	16.4501	16.9442	16.7615	16.7605	16.0142	15.7089	16.4809	17.0115	16.2392	15.8689	16.5502	16.6515	16.1053	16.1863	16.4787	16.3456	16.8251	16.4602	16.908	16.8464	16.9699	16.9276	15.9153	16.5365	16.7743	17.1484	16.6205	16.5473	16.566	16.1899	16.6093	16.5499	15.9216	16.6562	16.57	16.8962	16.948	16.8766	16.1722
WNK1	14.4729	14.4239	14.54	14.7728	14.2798	14.6919	14.583	14.9449	14.7086	14.6416	15.293	14.3432	14.6429	14.5498	14.9692	14.2851	14.4762	14.6467	14.5858	14.5723	14.3974	14.5186	NA	NA	14.8862	14.6126	14.3684	14.4779	14.1145	14.8784	14.6872	14.5053	14.5412	14.463	14.9086	14.7252	14.3432	14.4084	14.9833	14.2045	NA	14.2827	NA	14.6765	14.3371	14.3859	14.5451	14.635	14.6413
PTMS	20.0061	18.2556	NA	20.0665	19.1194	18.7424	21.3502	20.1643	21.5642	20.4106	NA	19.0566	19.1259	18.6428	19.4545	18.8766	NA	19.2504	19.1517	20.5392	18.9935	17.916	16.3143	20.4835	20.7951	19.8467	18.2688	17.7103	20.4597	19.3985	18.9187	18.0652	18.7762	18.587	19.0421	19.098	19.1971	19.8463	20.1872	16.9768	19.6578	18.5361	19.4146	20.0084	19.2326	20.0693	19.5744	19.832	NA
DAD1	18.8398	19.3113	19.112	20.3258	19.8045	19.8773	19.9734	19.8742	19.9883	20.1924	20.0901	19.8933	20.0257	18.8605	19.9092	18.6091	19.6596	19.3999	19.607	18.6356	19.8719	17.9574	NA	19.0928	19.1676	18.9156	18.8351	18.4425	17.8892	18.8885	19.1809	18.5729	17.3841	18.3523	18.5479	17.9213	17.7188	NA	17.1156	17.9745	18.1808	NA	16.9407	18.4178	18.2736	19.3846	18.6558	18.7303	18.4645
C8B	19.7657	18.4944	18.5704	19.209	20.7324	18.2766	20.2996	18.4206	18.3486	19.0258	17.4578	17.7397	18.0246	19.3136	17.6448	18.028	17.0193	17.7679	17.7258	18.3583	18.713	23.0227	22.1748	21.8738	21.1696	19.3249	18.9968	19.6981	18.0465	18.0705	19.2466	19.5167	19.0513	18.6497	17.9	18.7744	17.9415	18.0288	18.622	18.642	17.6989	18.3064	18.6738	18.9167	18.3524	17.6531	19.2636	18.0182	19.0016
REXO2	21.2609	21.3098	21.1315	21.1959	21.2483	21.1323	21.1124	21.221	21.1192	21.0131	21.1622	20.9148	21.2858	21.305	21.1627	21.0941	21.4842	21.0279	21.103	21.1178	20.7623	21.2554	21.488	20.7298	20.8779	21.2355	21.3762	21.2038	21.0879	21.1308	21.2541	21.5235	21.0999	21.3347	21.1777	20.931	21.1614	21.0674	21.1825	21.3223	21.1843	21.4251	21.2167	21.4056	21.4197	21.234	21.2069	21.0056	21.2986
SDHAF2	18.2176	17.2709	17.7304	NA	17.2442	18.2232	19.0769	16.279	18.1642	NA	16.5441	16.5145	17.3289	17.7413	17.5135	17.0306	NA	NA	NA	18.2317	18.7574	17.4887	19	16.7058	17.2973	NA	19.3765	19.3117	18.3751	17.338	18.7266	19.1793	20.432	19.9881	18.635	19.514	19.6972	20.6859	19.9822	19.292	18.3391	20.0445	20.3359	20.9593	17.3037	18.4699	NA	19.6903	18.4092
OTUB1	19.9872	19.8156	19.8756	19.8814	20.0343	20.0245	20.029	20.0017	19.7917	19.7519	19.9498	19.7815	19.8421	19.9275	20.0154	19.8693	20.0126	19.9152	20.4172	19.8599	19.9608	20.0035	19.7294	20.1016	19.9811	19.8096	19.9804	19.8314	19.9299	19.9962	20.0112	19.9137	19.854	19.882	19.8426	19.6318	19.8346	19.836	19.8755	19.8769	20.1068	19.8178	20.073	20.0267	20.0373	19.8525	20.0374	19.8594	20
CAMKK2	16.533	16.0802	15.9263	16.5323	16.4607	16.5281	16.6427	16.1963	16.1337	16.2436	16.4211	15.5948	16.3512	16.2202	16.3274	16.1102	15.9569	NA	16.0593	16.0768	15.9808	16.3866	NA	16.0414	NA	16.3734	15.7821	16.0309	15.9618	16.2401	16.1165	15.9782	16.1971	15.927	16.1376	15.9756	15.9481	15.6953	16.0685	15.8178	16.3969	16.1852	16.3128	16.3891	16.3853	16.34	16.3449	16.5557	16.5013
SLC3A2	16.5824	NA	NA	14.3194	19.3594	NA	19.8438	NA	20.2806	NA	NA	NA	NA	18.9972	NA	NA	NA	NA	NA	20.184	20.2221	NA	NA	NA	NA	NA	NA	NA	NA	NA	NA	NA	12.6301	NA	NA	NA	NA	NA	NA	NA	NA	NA	NA	19.5484	NA	14.8965	NA	18.5765	13.0617
GPHN	16.0248	NA	NA	NA	NA	14.7131	16.3645	NA	NA	NA	NA	15.3304	NA	NA	NA	NA	15.352	15.0829	NA	NA	NA	15.1929	15.3333	NA	15.9942	NA	NA	NA	NA	15.6365	NA	NA	15.5233	NA	16.4101	NA	NA	NA	15.3836	15.1612	15.4067	15.6109	15.9881	NA	15.9038	15.5346	NA	15.7222	16.0791
GLTP	14.9959	14.5587	14.5096	14.8711	14.5493	14.9484	14.7064	14.7053	14.5721	14.5726	14.6436	14.7021	14.6217	14.6438	14.461	14.6945	14.9234	14.4301	14.4226	14.2879	14.3531	14.3999	14.3412	14.4494	14.6838	14.5223	14.8582	14.7465	14.8138	14.8484	14.7007	14.7879	14.7714	14.6274	14.7273	14.6742	14.8217	14.4887	14.4427	14.553	14.4109	14.3929	14.1639	17.3596	14.919	14.7984	14.9402	14.5575	14.8877
MLF2	17.8144	17.0432	16.1993	18.5357	15.707	16.4404	16.2603	NA	17.697	16.7283	17.7607	17.6879	16.8634	17.8027	17.3567	16.7917	17.7754	NA	16.2253	17.4563	17.9676	15.9769	NA	16.8618	16.2271	16.2561	17.4537	15.8575	16.4345	16.0906	16.9564	16.9098	NA	16.4424	16.937	17.2949	17.2092	16.0368	14.8813	16.0171	15.2668	14.9028	15.2682	17.6572	17.1441	16.3249	16.3878	17.1151	16.137
ELP1	18.9536	18.3669	17.9983	14.6135	19.0424	15.2498	14.3343	14.9264	14.4083	18.9225	14.343	18.3126	14.369	16.0422	19.0287	18.3497	14.7145	18.6158	14.3253	18.3145	13.7801	18.1614	18.0627	18.8998	14.3904	14.0099	18.5319	14.1945	18.1553	19.0709	14.3149	14.5323	17.8835	13.5925	16.3902	12.6117	16.746	17.3957	17.4239	13.6178	18.988	17.7927	18.208	NA	16.076	15.059	14.7839	14.2241	13.8754
SEC23A	15.6636	16.028	15.9655	16.0076	15.8528	16.0846	16.058	15.8836	15.9729	16.0527	16.1354	15.9166	16.1293	15.9301	16.091	15.9439	16.2758	16.1107	15.9953	16.0118	15.8799	15.9181	16.1393	15.9407	NA	15.8826	16.0046	16.0269	15.6872	15.9601	15.829	15.9784	16.3067	15.8699	15.7842	15.9312	16.018	15.8301	15.8422	15.9404	16.019	16.316	15.703	15.7769	15.9398	16.3573	16.0605	15.8932	15.6756
TSG101	18.1883	17.2119	19.0495	17.8734	18.048	17.4712	18.1703	17.7871	18.7187	18.6926	18.6117	19.672	17.8469	17.5403	17.4937	17.3207	16.8561	17.2341	17.6082	17.7032	18.5813	NA	NA	NA	NA	17.4274	16.9968	16.5447	17.2397	17.3999	NA	16.0823	16.8152	16.4824	18.4965	17.8364	16.398	16.8015	17.7366	16.3158	15.9462	NA	NA	18.3273	16.3873	18.4975	16.1908	17.2229	17.1194
NAP1L1	17.2236	16.9968	17.1566	17.1503	17.4712	17.309	17.1022	17.4819	17.3055	17.196	17.4879	17.2575	17.1707	17.3688	17.5371	17.2611	17.4157	17.132	16.7651	16.8402	16.8126	16.9927	17.2392	16.4227	16.7497	17.262	17.4313	16.9239	17.1767	17.3654	17.4165	17.2432	17.2706	17.6066	17.3372	17.3765	17.4024	16.7193	16.8359	17.2081	17.3746	17.4578	17.0359	17.4431	17.0032	17.3099	17.1693	16.8978	17.2942
THBS3	18.1756	NA	NA	NA	NA	NA	NA	NA	NA	NA	NA	NA	NA	NA	NA	17.8215	NA	NA	NA	17.9565	NA	NA	NA	17.7259	18.1645	NA	NA	NA	18.8014	16.8364	18.1765	17.8685	17.4141	18.6874	22.0839	20.7735	NA	20.566	20.4237	NA	17.7877	19.7544	19.528	NA	NA	17.4958	NA	17.8076	NA
GRSF1	20.0711	16.9502	18.105	NA	19.7817	NA	20.878	17.0388	18.3249	17.3883	NA	17.0782	17.4912	19.0958	17.5593	17.1842	16.6196	17.2248	18.1264	19.7419	18.8533	17.0325	16.6491	NA	17.7522	NA	NA	NA	NA	NA	NA	NA	17.0819	NA	18.6929	17.0679	16.7616	17.9141	18.615	17.365	17.8818	17.5546	NA	21.2608	NA	17.3162	NA	18.4469	16.0738
MYO1C	20.7238	20.7863	20.7582	20.8968	20.8343	20.8802	20.8491	20.7427	21.0874	20.9232	20.6275	20.8249	20.844	20.717	20.944	20.6503	20.9937	20.7004	20.9004	20.7824	20.8488	20.8402	20.901	20.833	20.8892	20.5872	20.7031	20.8473	20.8128	20.7091	20.8904	20.8551	20.8601	20.8747	20.7857	21.1165	20.7857	20.866	20.5161	20.7431	20.5797	20.6941	20.5659	20.6063	20.8039	20.8355	20.8722	20.7793	20.6505
B2M	19.2761	19.4389	19.4587	18.6103	19.0051	18.8981	18.9579	19.1998	19.2886	19.49	19.394	20.0467	19.6406	19.5628	19.8485	19.4874	19.4247	20.0783	19.7126	19.7659	19.9103	19.2156	19.5599	20.3509	18.8916	19.4436	19.2699	19.3094	19.4733	19.8028	19.7906	19.3453	19.6471	19.88	19.8244	19.9344	19.1118	19.5229	19.7711	19.3508	19.7045	19.3125	19.1389	19.0958	18.7454	19.6723	NA	19.3644	19.5994
ATL3	17.6723	16.3631	16.0676	NA	17.1536	NA	17.7592	NA	16.9611	NA	15.5898	16.3577	16.2465	17.7917	17.0165	NA	NA	16.0553	16.2204	17.7759	17.7914	16.177	NA	NA	NA	16.6248	15.621	NA	NA	NA	NA	NA	NA	15.22	NA	15.7287	NA	NA	NA	NA	NA	NA	NA	17.2672	15.0308	16.5272	NA	17.0932	NA
GOLT1B	13.9855	13.7306	13.5687	14.3467	13.1834	13.7767	13.0115	13.3755	13.2603	13.3496	13.6519	13.9622	13.7116	14.5969	NA	13.1898	14.2744	13.3632	13.8602	13.3922	14.5725	13.0084	12.8505	NA	12.8225	13.1711	13.795	13.4608	12.5127	13.5553	13.9247	13.6354	13.5509	13.4328	13.9805	13.9226	13.063	13.0883	13.272	13.0854	12.862	12.6449	11.7307	14.6426	13.1284	14.2197	13.577	12.924	13.22
MRPL48	14.7981	15.0347	15.3989	14.6147	15.244	15.2174	15.5205	15.5388	15.7086	15.4877	15.278	14.8537	15.3888	15.32	15.4316	14.2884	14.8505	15.2985	14.7882	15.4058	15.0775	15.5252	15.4958	15.27	15.349	15.7903	14.2725	14.5903	14.7748	15.9087	15.1656	15.2705	14.8243	14.4592	NA	NA	14.6172	NA	15.3719	NA	14.9767	15.275	15.3505	14.5196	15.1723	14.261	15.5242	15.0572	14.7252
GNS	18.2872	17.7408	17.7125	17.8581	18.0288	18.1175	18.1913	18.1504	17.8887	18.5042	18.1726	17.9734	17.9371	18.0794	18.2272	17.4117	18.2469	17.5117	17.449	18.0393	17.5316	18.4024	17.7978	18.4721	18.1611	18.1508	17.6942	17.8856	18.152	17.8476	17.2308	17.8665	17.6153	17.281	17.4042	16.643	17.7423	17.7008	17.1597	17.9614	18.0399	17.6874	17.2482	17.8188	18.2716	17.8705	18.0786	17.9004	17.7789
TINAGL1	19.4174	18.3614	18.3101	19.5372	19.2933	18.5356	18.5342	19.081	19.2519	19.0375	18.2073	18.3637	18.8287	18.9745	18.5913	18.0826	19.4804	19.6161	19.0524	18.4431	19.7126	18.526	18.2967	19.1158	21.7956	18.3635	18.3113	18.2097	19.4993	19.1535	18.8116	18.3478	18.7933	19.1913	19.8724	20.1434	22.1405	18.8358	18.6252	18.9891	19.074	18.7673	18.1367	19.1701	18.8209	21.5061	18.2135	18.5436	19.0185
DKK3	14.101	13.6643	NA	14.9431	17.2974	14.9416	NA	14.235	14.5992	14.8175	15.4094	14.7806	15.1153	14.2897	14.0971	NA	NA	13.8293	14.1018	15.9142	NA	NA	NA	NA	NA	14.68	15.3865	14.7217	14.9287	NA	14.9963	14.4863	15.1027	14.8736	14.2756	15.2063	14.8774	NA	15.9299	14.7784	NA	NA	NA	NA	14.7648	17.0259	15.0077	14.7585	15.3983
GLOD4	19.6075	19.6177	19.647	19.6184	19.4319	19.6133	19.6689	19.4894	19.484	19.6426	19.5229	19.4067	19.2936	19.4144	18.9618	19.5949	19.7209	18.3381	19.4953	19.331	19.3086	19.3562	19.0282	19.597	19.799	19.375	19.6884	18.9488	19.7941	19.2696	19.4046	19.473	19.292	19.0694	19.2591	18.7519	19.6631	19.1444	19.3687	18.7566	19.6879	19.4971	19.8064	19.6911	19.2012	19.3856	19.6016	19.758	19.4251
MCRS1	15.3415	15.465	15.537	15.8579	15.6877	15.9059	NA	16.0663	NA	NA	15.8753	15.4445	NA	16.0111	NA	16.8232	16.4527	NA	NA	NA	15.3092	NA	15.9777	15.6339	NA	NA	15.6523	16.261	16.3511	15.9288	15.8744	15.9122	16.0576	NA	NA	16.2269	NA	NA	16.0772	15.6115	NA	16.3047	15.4974	16.1479	15.7039	16.09	15.5992	15.6725	16.0563
LETMD1	15.0558	15.1735	15.5141	15.2414	15.6473	15.4604	NA	NA	18.1466	15.1481	14.8667	NA	NA	14.7677	NA	14.9261	13.8173	15.2071	15.1054	14.4936	NA	14.6792	13.9353	NA	14.2409	15.398	15.0537	15.2437	NA	15.9892	14.7403	NA	14.3323	15.1808	NA	NA	14.6678	15.2268	NA	13.4948	NA	14.3755	14.0925	15.5711	15.6942	15.2235	15.4989	15.0316	15.2423
TMBIM6	13.6794	13.6299	13.7254	13.4854	13.4152	13.3582	13.5455	13.7508	13.6444	13.764	13.6625	13.4674	13.6863	13.4353	13.4904	13.7873	13.5633	13.6426	13.7016	13.3499	13.5312	13.7349	13.4905	13.7318	13.6779	13.6173	13.4906	13.4727	13.1157	13.643	13.463	13.2995	13.3506	13.5404	13.3952	13.3976	13.6013	13.4731	13.468	13.4099	13.452	13.5659	NA	NA	13.3212	13.6798	13.4131	13.5707	13.5939
METAP2	17.5751	16.4822	16.4911	NA	18.0994	17.9643	17.0505	NA	17.2771	NA	NA	15.8977	16.2129	17.7094	15.2778	NA	15.8131	NA	16.8028	19.3513	16.9264	NA	NA	16.6517	NA	17.0853	NA	17.5479	16.3353	17.7955	NA	16.0223	17.8506	NA	16.7546	16.6627	16.4801	16.1082	17.5389	16.4093	17.0262	17.2601	17.7895	18.8367	18.0286	18.1416	17.2485	16.9925	17.5078
PLXNC1	22.8609	14.7446	15.1661	14.9153	15.3111	15.0831	15.6643	15.1887	14.6677	14.9235	14.6742	15.0801	14.8127	14.8732	15.4506	14.3861	14.775	14.8452	15.5621	15.4915	14.441	15.4023	15.4027	13.877	NA	15.4684	15.3769	16.0419	15.8729	15.3084	15.8635	16.0999	15.721	15.6974	15.3414	16.9042	15.5187	15.6211	15.6176	15.5544	15.2135	15.8313	15.0766	18.5139	14.7596	15.2623	15.4694	15.4216	15.3029
COPZ1	18.3492	17.4442	17.1964	17.6295	17.7563	17.8092	18.2206	18.5092	18.5036	17.9543	18.1966	18.3606	17.6344	17.9984	18.3817	18.7857	17.9263	18.1199	17.3892	17.8088	19.3157	17.1297	17.5358	18.7455	18.0703	NA	17.4656	15.8998	17.7877	16.882	16.9497	16.395	16.3475	16.1251	16.8465	NA	17.5534	17.2833	17.5351	17.08	17.0553	16.0374	NA	17.1151	16.7451	18.1661	16.9217	17.1193	17.0589
GIT2	14.9698	15.1535	16.5445	16.4711	15.4183	15.0378	16.2723	15.8728	14.0873	14.8853	14.6804	14.8917	15.0545	16.8248	17.164	15.3447	14.8696	14.628	15.5525	15.0859	15.7102	15.0945	15.6534	15.5179	15.3562	14.2694	15.4565	14.6166	15.7346	15.8885	15.4268	15.3371	16.3219	15.8277	15.0904	15.4528	16.5731	14.9316	16.1396	15.0566	15.707	15.2402	16.4315	18.1669	16.3242	14.8899	16.0793	15.6187	14.4335
VPS29	18.7879	18.3863	17.9616	18.7406	18.3966	19.29	18.3018	19.1051	18.0708	19.3898	18.6811	18.5367	18.9542	18.8002	17.3603	19.078	18.7169	18.8851	18.9559	18.6791	19.0526	18.732	18.5363	17.5563	17.7954	19.4288	18.8299	18.9038	19.1398	19.4067	18.8925	18.6525	19.0008	18.795	19.6821	19.2884	19.0021	19.0698	19.0737	18.6373	18.9884	18.9393	19.2297	18.8443	18.7044	19.3184	18.515	18.9099	19.3734
PPP1CC	15.5527	15.5728	15.8669	15.2126	16.2249	15.6228	16.2573	15.9178	15.7684	15.892	15.3995	15.3799	15.6571	16.1815	15.3152	15.8133	15.6198	15.9142	15.9158	15.7457	15.831	16.068	NA	16.2158	16.2551	15.8345	15.2838	16.1295	15.8069	15.1933	15.8357	16.0616	15.9793	15.7745	15.6729	15.7522	15.8798	15.7447	16.4042	15.7533	16.0095	15.7955	16.2716	15.5993	15.3142	15.867	15.9178	15.9265	15.5835
ARL1	16.8836	16.6323	16.586	16.1417	16.758	NA	15.9814	16.2605	15.7793	16.7125	15.8988	16.8066	16.3601	16.4924	16.881	15.9241	16.8784	16.4612	15.9175	17.5335	18.1825	16.4281	16.9212	15.2389	15.6542	15.756	15.243	15.7737	16.7502	15.4613	15.6385	16.4087	15.5285	16.2382	16.3969	16.9798	16.7134	16.2319	15.8805	16.3057	16.2811	16.3677	14.7371	16.2422	15.7629	15.9879	16.1983	16.4266	14.9312
SLC16A7	16.9668	16.7509	17.021	16.6178	16.7133	16.1185	16.8467	17.3847	17.407	17.5617	16.269	17.1607	17.3413	17.0145	16.8672	17.0779	16.2152	17.4505	16.7433	17.3929	18.0105	16.6717	17.9268	17.7315	16.8576	16.8825	16.3919	16.2667	16.4106	16.8489	16.4275	16.2428	16.5361	16.3753	17.5905	15.9065	16.1236	16.664	17.4865	17.5194	16.7887	16.4506	17.9675	16.6144	16.1889	17.1208	16.2617	17.1053	16.2192
AK2	22.475	22.563	22.5267	22.6704	22.7523	22.8236	22.7405	22.5942	22.2586	22.5779	22.4259	22.5008	22.5493	22.4523	22.1503	22.5078	22.616	22.4047	22.4993	22.4815	22.5723	22.5945	22.5555	22.6488	22.6835	22.5706	22.6055	22.458	22.4705	22.4375	22.6305	22.4327	22.5317	22.3703	22.3735	22.2836	22.5482	22.5034	22.6957	22.7715	22.2534	22.4666	22.8404	22.614	22.6733	22.4814	22.7691	22.5851	22.5344
CHPT1	17.597	16.4605	16.3664	16.0367	17.0272	16.8873	16.68	16.3415	16.9481	16.0797	16.3402	16.1133	15.9763	18.0709	16.3825	15.4755	15.597	16.1795	16.6751	15.8481	15.8532	15.9227	14.9534	16.0797	NA	16.1932	15.9396	16.4873	NA	15.9515	16.2971	15.9269	15.6206	15.1487	14.7198	15.2663	15.7542	15.5609	NA	15.5967	NA	14.7259	NA	16.4975	16.5569	16.7481	16.3852	17.1536	16.3602
NRBP1	17.3266	16.958	16.4168	17.8276	16.0293	16.5908	16.7123	16.8308	16.4032	16.7062	17.5355	17.2756	16.349	16.6471	16.8861	18.3317	17.3147	17.1951	16.6758	16.5458	17.5325	16.0524	16.5542	17.1775	16.795	NA	16.4486	16.4253	16.4565	NA	16.6251	16.7404	15.8951	16.4034	14.9471	NA	16.5814	15.7461	15.043	NA	16.7421	15.5478	16.2759	16.6364	16.3958	16.7809	16.4707	16.2944	16.2835
HNRNPA1	17.1538	16.9459	16.4942	16.7478	16.6929	16.4985	16.7484	17.0601	17.1262	16.9274	16.9063	16.9951	16.9179	16.8734	16.8634	17.4702	17.2109	17.3601	16.6529	16.7335	17.2444	16.512	17.052	17.4761	17.2468	16.9378	17.0066	16.6789	17.0436	16.8951	16.9757	16.8374	16.7222	16.7645	16.8245	16.7691	16.8171	16.7461	16.75	16.7624	17.1253	16.8357	16.8656	16.5447	16.5897	16.9199	16.8227	16.7922	16.7917
EML1	NA	16.2536	15.6312	15.0522	15.5437	15.1128	16.2193	15.2131	15.2116	15.6237	16.0805	16.119	15.8416	NA	15.2532	15.836	15.153	15.8604	15.583	15.9376	14.6865	16.4162	NA	15.207	15.465	15.1708	15.477	15.4602	14.4933	15.7777	14.8546	15.7425	15.4631	15.3988	NA	14.7379	15.4864	NA	15.6115	NA	15.2017	NA	NA	NA	NA	14.5873	NA	15.2863	15.4511
RPL10	19.1916	18.7244	17.9238	18.3208	19.001	17.2688	17.8071	17.6777	17.5542	17.559	17.8494	18.6101	17.7427	18.1759	17.7638	18.2827	18.4658	17.9251	17.5761	17.7339	18.8316	17.6972	18.1858	17.5231	17.4146	17.3191	17.8676	17.1145	17.9202	17.6824	18.0527	17.8072	17.0697	17.5449	17.0655	17.9033	18.0268	16.7921	16.694	17.3777	17.9224	17.6996	17.1644	17.7075	17.468	17.7635	17.9177	17.425	17.1412
FAM162A	21.7387	21.6983	21.9759	21.7662	21.851	21.7139	22.0428	21.81	21.8851	21.923	22.0913	21.559	21.7831	21.7971	21.8033	21.5304	21.667	21.7323	21.7256	21.5485	21.7014	21.807	21.7909	21.8292	21.5071	21.9364	21.8512	21.6899	21.7122	21.841	21.6282	21.9832	21.7448	21.8457	21.6286	21.6837	21.9219	21.7453	21.6805	21.8238	21.8872	21.821	21.8511	21.9748	22.0132	21.6859	21.8312	21.7693	21.9652
MRE11	14.5673	12.4573	13.3158	NA	12.6993	NA	12.9743	13.3249	15.6426	14.9948	13.4266	14.3648	13.0449	12.6405	12.0551	NA	13.6127	13.7084	12.8982	12.8182	16.595	NA	NA	13.8186	13.8439	13.8996	13.1605	NA	NA	13.4752	13.4	12.2498	13.6752	12.6935	15.1468	14.6581	NA	14.2779	14.6065	13.4127	13.2797	13.6895	13.6319	15.6182	NA	17.0909	NA	13.6042	13.5875
DST	14.4701	13.9874	13.9934	13.5005	13.6975	13.6491	13.7526	13.8363	13.4541	13.9502	13.8351	14.4212	13.7514	14.1427	13.0434	14.2166	14.3846	14.1414	13.3799	13.5218	14.3223	13.6422	13.9118	14.2079	13.4157	13.601	13.879	13.792	13.9509	13.8012	13.6821	13.8868	13.8848	13.7542	13.5988	13.9211	14.2327	13.7957	13.8104	13.8143	13.9572	13.6941	13.7183	14.0921	13.9792	13.7702	13.728	13.6046	13.5537
ABHD14B	18.9573	18.77	18.4225	19.1449	18.8963	18.9011	19.2808	19.0726	19.196	18.4695	18.574	18.7217	18.4179	18.806	19.1152	18.1396	18.5522	18.9804	18.5344	18.705	18.8464	18.4812	18.6738	18.8272	18.7676	18.7522	18.6401	18.8277	19.4512	19.0675	18.8621	18.8111	18.2704	18.9477	18.6184	19.0175	18.6034	18.6512	18.6471	18.8826	18.7144	18.484	18.1659	18.3617	18.8306	18.71	18.2406	18.83	18.4191
CLASP1	17.8315	17.2387	17.3936	17.4254	17.1578	17.7298	17.0497	17.3532	17.1845	17.3185	17.347	17.263	17.3852	16.9462	17.1164	16.956	17.3772	17.1113	17.5412	17.0818	17.0788	17.6628	16.8364	17.1181	17.3228	17.245	17.2044	16.8493	16.7994	16.6814	16.8053	16.8462	17.0151	17.0408	16.6564	17.1088	17.1445	16.8471	16.9282	16.9451	17.1598	17.2272	16.9221	17.0478	17.0826	17.8278	17.1606	17.0048	16.9698
COMMD2	17.436	15.8887	16.1539	NA	16.0575	15.7967	NA	NA	NA	15.733	15.8006	NA	NA	NA	NA	16.7373	NA	15.5637	NA	NA	16.1688	NA	NA	NA	17.1045	16.0595	15.7359	16.0412	NA	NA	15.9161	NA	16.8986	15.6516	NA	NA	16.3824	16.5122	NA	15.431	NA	NA	NA	NA	15.679	15.9351	NA	15.1858	15.6751
VAMP2	16.8359	17.0214	16.973	16.9918	17.1798	17.1016	17.4461	17.273	17.3078	17.1998	17.3184	17.4832	17.6343	17.5588	17.2853	17.5028	17.1661	16.9655	17.109	17.0863	16.9708	16.9766	16.7632	17.3744	17.2914	17.2234	17.3104	17.3558	16.3405	17.3337	17.3029	17.2121	17.1475	16.7848	17.082	16.6297	17.3421	16.477	NA	16.7627	16.3705	16.6309	16.2281	17.1655	16.7385	17.5557	16.9323	16.9206	17.3417
ARPC4	20.4537	20.3688	20.342	20.3176	20.3446	20.5373	20.1889	20.2565	20.3959	20.392	20.4664	20.2796	20.2962	20.5593	20.7295	20.6813	20.2118	20.3422	20.4977	20.6323	20.2859	20.5028	20.4314	20.3842	20.2407	20.6715	20.5609	20.5949	20.4304	20.6093	20.4651	20.2726	20.3121	20.4389	19.9854	20.2492	20.5343	20.1041	20.1683	20.4604	20.4271	20.3209	20.5557	20.4948	20.5206	20.5006	20.6082	20.379	20.3139
ANKMY2	13.7216	13.916	13.8234	13.716	13.6004	12.894	13.0954	14.462	14.0224	13.9227	13.2893	14.5258	14.1802	13.681	NA	NA	15.0462	14.2269	14.5811	13.7464	13.4168	NA	13.7296	15.2389	NA	13.1503	14.2639	14.4066	13.8484	14.5413	13.9641	13.771	16.1485	13.5742	15.5715	14.3124	14.2818	14.0716	13.8727	14.3241	14.7759	15.3092	15.2011	13.6643	14.2515	14.794	13.914	13.8659	14.4019
NDUFV1	23.2826	23.308	23.6052	23.2611	23.3123	23.3965	23.3838	23.4043	23.389	23.4205	23.4654	23.5056	23.3722	23.4763	23.5889	23.2692	23.2249	23.4687	23.546	23.5924	23.4488	23.4854	23.5741	23.5161	23.6923	23.3162	23.0815	23.3574	23.251	23.2086	23.1185	23.4533	23.5518	23.4018	23.0577	23.0416	23.4653	23.6756	23.5211	23.5042	23.3628	23.5235	23.6843	23.3143	23.3017	23.2877	23.294	23.5865	23.3235
DPP3	17.1483	16.0759	16.6446	17.7905	18.342	18.591	19.7731	17.5113	18.3983	NA	16.933	16.1934	17.6517	17.5299	NA	20.5669	16.296	NA	16.9784	17.3293	17.5105	17.3547	16.0096	18.4437	17.4942	18.2854	17.848	17.6961	17.6094	17.1021	18.9444	17.1353	17.6997	NA	18.5701	NA	NA	NA	18.3868	17.0213	17.0873	17.031	18.3042	17.7749	16.9284	17.9351	18.3716	17.5732	18.0349
RPL21	18.4277	18.2527	18.4227	18.914	18.433	18.7132	18.4128	18.8361	18.8368	18.4645	18.0992	18.503	18.4479	18.3309	18.4394	18.4027	18.0803	18.3521	18.5115	18.6975	18.4622	18.5474	18.0798	18.3166	18.4798	19.0151	18.9542	18.5458	18.548	18.4891	18.5578	18.5503	18.6947	18.1382	17.8756	17.9744	18.1764	18.5298	18.4985	18.1399	18.8054	18.4437	18.8469	19.1861	18.6877	18.1285	18.6953	19.0241	18.8214
TJP1	18.723	18.464	18.2219	18.4149	18.3974	18.3652	18.3459	18.5012	18.4817	18.3974	18.554	18.8436	18.3053	18.4	18.524	18.6628	18.713	18.6995	18.4591	18.3057	18.875	18.3325	18.3938	18.7774	18.6798	18.313	18.3376	18.3516	18.4866	17.845	18.481	18.4664	18.7341	18.4318	18.6336	18.2012	18.5677	18.5302	18.3319	18.5605	18.6239	18.4806	18.4466	18.5385	18.4429	18.5697	18.5865	18.3948	18.5591
RPL18	19.8223	20.0179	19.6951	20.017	19.8301	19.8265	19.7528	19.7634	19.8323	19.7998	20.0704	20.0716	19.8049	19.5852	19.8273	20.1592	20.0969	19.7714	19.8201	19.6165	19.6697	19.4314	19.6337	20.044	19.8914	19.7196	20.1486	19.9232	19.884	19.8295	20.1184	19.8512	19.6929	19.8919	19.7826	19.9295	19.9243	19.6104	19.4717	19.688	19.8341	19.7108	19.6424	19.7956	19.9433	20.0992	19.8524	19.7608	19.8872
RDH11	18.4303	17.9623	17.8908	NA	17.3828	17.4292	NA	17.113	NA	NA	17.5445	NA	NA	18.055	17.225	18.1383	17.8501	18.1836	17.6628	17.6822	20.1881	17.7367	18.7687	18.2043	17.6141	17.2997	18.3459	NA	17.7552	17.9697	18.0677	17.9156	18.7251	18.2241	18.3728	NA	18.0882	18.6264	NA	17.9512	18.2698	17.6273	18.3969	19.1267	17.8327	19.8034	NA	17.7203	NA
ATP6V1D	16.2864	15.0825	15.4582	15.865	15.837	15.8742	16.5291	15.7699	16.7784	NA	15.2795	15.8156	16.1343	16.6449	NA	16.379	17.2171	15.0786	NA	16.8	16.2346	14.9626	16.4854	16.211	NA	17.3608	18.2573	18.1327	18.0466	17.1769	16.7182	16.9415	17.5264	17.1233	17.2051	16.7214	16.5516	16.615	17.9782	16.4278	16.6348	18.7058	17.7267	18.1648	16.5665	16.8383	16.3351	16.9313	17.8684
ACYP1	15.8484	15.2961	NA	15.9638	17.6015	15.6002	16.6341	15.2032	15.8656	17.1047	15.3213	14.1466	16.0935	14.9239	16.1314	14.3621	14.605	14.9883	15.6286	16.5531	15.1614	15.9677	14.7283	15.3501	16.2585	15.8978	15.1684	14.8252	16.0148	15.3304	15.5825	15.7418	14.4981	15.7765	15.0237	15.6649	15.4178	15.2981	15.4854	15.3374	15.421	14.6889	15.0034	15.2918	15.1871	16.9255	NA	16.485	14.9762
LTBP2	18.228	16.5439	17.8079	NA	15.2362	16.4848	13.1145	15.7596	16.3737	NA	15.9576	17.9452	15.9889	17.7707	NA	NA	18.9555	16.2	16.5183	17.5754	17.1511	15.6348	18.5702	NA	NA	19.5041	20.2897	20.2404	19.3512	19.0713	17.7929	18.1916	21.0586	20.5081	22.2256	20.6024	20.1723	21.3332	21.1474	20.3872	18.5414	22.648	19.3941	20.7045	19.7348	18.5564	17.3173	18.1692	20.7078
ADCK1	12.8013	13.2444	NA	NA	NA	NA	NA	NA	NA	12.4864	NA	NA	NA	12.2519	NA	NA	NA	NA	NA	12.9403	12.054	12.612	13.2199	NA	NA	NA	12.5227	NA	NA	NA	12.0045	NA	NA	NA	NA	NA	12.9572	NA	NA	12.5569	NA	12.7624	NA	NA	NA	NA	NA	NA	13.6702
SRP54	17.3514	16.1847	15.372	17.7834	16.012	16.8587	NA	NA	15.9353	NA	17.3048	17.0916	15.08	16.6909	15.4021	NA	17.1794	NA	15.6599	NA	15.9089	NA	15.7366	15.1969	14.6993	NA	17.1156	17.618	18.2565	15.6736	16.0937	NA	16.5699	16.5359	19.9515	17.5981	16.7872	16.6421	NA	15.7405	16.4162	16.25	16.3985	18.0281	16.7463	17.3684	17.8482	16.8169	NA
FBLN5	20.0055	20.0888	20.1114	20.0264	20.1816	19.6694	21.0958	20.1919	20.7825	19.6798	20.3482	20.0415	20.1095	19.5595	20.7079	20.8903	20.6205	20.0816	20.0651	20.3315	19.7091	20.1476	20.692	21.5653	21.5546	20.5501	21.9531	21.1186	21.1978	21.4545	21.4319	21.2638	21.4969	21.1062	21.5431	21.2237	21.6812	21.4538	21.4099	21.2358	21.3873	22.0347	21.0936	20.9176	21.4028	19.692	21.12	20.9438	21.134
SERPINA5	NA	NA	NA	NA	NA	NA	NA	NA	16.3389	NA	NA	14.744	NA	NA	NA	NA	NA	NA	NA	16.3629	NA	NA	NA	NA	NA	16.6626	15.0499	16.4695	15.6195	15.927	NA	NA	16.5316	15.4753	15.9308	16.4914	NA	16.5516	17.3094	NA	15.0552	15.6052	16.4538	17.5224	15.2894	16.0624	NA	16.9267	16.3741
PSMA6	19.1885	19.4082	19.5198	19.7041	19.6211	19.8078	19.9482	19.7555	19.6036	19.6149	19.8089	19.4803	19.5242	19.7188	19.7022	19.9098	19.6074	19.6133	19.318	19.7683	19.3881	19.8874	19.788	20.0358	19.9405	19.718	19.4309	19.7051	19.5043	19.8168	19.7457	19.7558	19.6006	19.4614	19.699	20.0592	19.3924	19.5388	19.7267	19.3746	19.6489	19.7141	19.9904	19.4243	19.4089	19.4435	19.8301	19.7708	19.8533
LAMB1	21.0682	21.1223	20.8352	21.0015	20.9718	21.2385	21.1841	21.5562	21.1295	21.4137	20.6641	20.9607	21.5416	21.0113	21.2877	21.3856	21.0663	21.2497	21.375	21.0978	21.3272	21.2666	21.165	21.6384	21.6385	20.9252	21.0385	21.1258	21.4628	20.9822	21.5591	21.0283	20.9593	20.444	21.3782	21.0716	21.0093	20.9931	21.2881	21.1344	21.1931	20.705	21.4109	21.0251	21.0582	21.4084	21.0847	21.1202	21.4017
TMPO	18.9155	19.0489	19.0558	19.8907	19.0456	19.8728	19.661	20.0927	19.7331	19.9223	18.7401	19.0349	20.2027	18.4062	19.0715	18.7845	18.8475	19.5501	19.3431	18.8266	19.4361	19.2568	NA	19.5794	18.7497	19.3478	18.9086	18.7167	19.5445	19.5453	19.2396	18.5591	18.5296	18.3296	18.7065	19.2421	18.2956	18.6438	19.1787	18.2677	18.4087	18.412	18.5262	18.9957	18.9545	19.3625	18.6657	19.1198	19.4522
MRPS22	19.0664	18.9513	18.9324	18.2226	18.7204	18.8846	18.9866	19.1902	19.0179	19.1667	18.953	18.6549	18.8655	18.8024	18.7861	18.9123	18.6294	18.7553	18.5602	18.9103	18.8784	18.6914	18.6909	18.9082	19.066	18.8206	18.694	18.9365	18.938	18.9793	18.5548	18.6389	18.7211	18.6531	19.0308	18.395	18.5353	18.681	18.8446	18.8344	18.7002	18.6151	18.7956	18.998	18.7141	19.0574	18.7414	18.9696	18.8635
GIMAP4	19.5106	19.0857	18.6744	NA	18.2453	NA	16.6328	NA	18.4122	18.3019	18.2752	18.5239	18.0292	19.599	18.6334	18.4361	18.1266	18.0626	18.1654	19.5597	19.2847	19.3289	18.6418	20.8062	20.0406	18.3655	16.2295	NA	NA	17.6573	NA	17.3726	17.7558	17.6978	NA	17.4048	17.8977	18.5832	17.8533	17.8838	NA	18.6483	18.4976	19.8789	16.8276	18.2839	NA	19.2619	NA
SEC24C	17.0663	17.4539	17.5471	17.4645	17.4942	17.9905	18.0777	17.7279	18.4052	17.2073	17.8475	17.8671	17.8038	17.3696	17.7134	16.7802	17.4518	17.917	18.0664	17.5663	16.9007	NA	17.2335	16.9509	17.6104	18.4209	18.3467	18.3476	18.5427	17.5741	18.3034	17.9408	18.4514	17.4161	17.438	18.518	18.2925	17.6759	18.0072	17.5174	17.4922	18.4782	17.5729	17.9736	17.9102	17.8957	18.287	17.9297	18.2643
WIPI1	14.9763	14.9104	14.929	NA	14.9838	14.9313	NA	NA	NA	NA	15.1811	15.6521	NA	NA	15.1315	14.6212	15.9046	NA	14.7537	14.3547	NA	14.7704	16.005	NA	NA	NA	NA	15.5854	NA	NA	NA	NA	NA	15.3539	15.3768	NA	15.4402	NA	NA	15.1638	15.1771	15.4417	NA	15.8416	15.4873	NA	NA	15.1171	15.2732
CD44	18.8337	18.9371	18.678	18.1419	17.6167	18.0953	18.1598	18.3449	18.7224	18.5084	18.2075	19.2229	18.5714	18.0968	18.2104	18.7131	18.2523	18.8163	18.5085	18.2665	19.2215	18.092	18.6962	18.6452	18.0546	18.6488	18.5872	18.2451	17.6863	18.7461	18.1061	18.1719	18.1706	18.1088	18.3287	18.7525	17.8772	17.7725	18.664	18.2144	18.5311	18.5402	18.3282	18.3568	18.505	18.4778	17.8763	18.5487	18.4889
IMPDH2	17.5527	17.7705	17.5361	17.1408	16.389	NA	17.949	17.9401	18.637	18.2243	18.6595	18.6849	17.8486	17.0318	18.2522	17.9949	17.061	18.0932	18.2551	16.5351	18.6648	16.1819	16.64	18.6751	18.583	17.246	15.8267	NA	17.1817	16.9961	15.927	NA	15.7376	15.9442	17.7241	17.2815	16.5814	17.3854	16.8914	15.9824	16.6535	15.2162	16.0358	16.5364	NA	17.3591	NA	17.7521	NA
APMAP	19.5552	19.1989	19.0288	19.4227	19.2506	19.0429	18.9809	19.0697	18.8	18.9738	18.9766	19.0851	18.8683	19.3077	19.6734	19.1048	19.6842	19.4111	19.0862	18.9805	19.5048	18.9521	19.3197	19.284	19.4	18.8741	18.9796	19.0027	19.2876	19.084	19.0364	19.3951	18.8278	19.3437	19.1744	19.115	19.4006	19.2434	18.9768	19.1115	19.5068	19.13	18.9827	18.7334	19.397	19.1489	19.2233	19.21	18.7981
GRAMD4	19.9041	20.0841	20.2423	20.0565	20.1315	20.2688	20.0434	20.2113	20.0935	20.0571	20.1842	20.0709	20.1553	20.2102	20.0485	20.0284	19.505	19.9349	20.2176	19.9167	19.42	20.5824	20.3434	20.447	20.3096	20.3834	20.238	20.4285	20.3323	20.1557	20.2344	20.126	20.4429	20.1124	19.4764	20.3911	20.0268	20.3564	20.2683	20.2671	20.1584	20.3589	20.612	20.0457	20.1728	20.0315	20.386	20.3959	20.2865
HNRNPD	18.0016	17.1427	17.5154	17.6613	17.6667	17.7836	17.8264	18.1301	17.8458	17.8313	17.7835	18.0474	17.8583	17.4544	16.0588	18.1788	17.7795	17.9094	17.4088	17.5274	17.9652	17.5518	17.9165	18.3123	18.2632	16.2596	17.7007	17.6501	18.0299	17.9362	18.0811	16.2404	17.5108	16.4363	17.8444	17.7007	17.7224	16.5503	17.7808	17.6816	17.9133	16.7178	18.0465	17.7482	17.7811	18.0605	17.9368	17.7916	17.9712
MRPL1	18.1279	18.4682	18.4653	NA	18.7788	18.3134	18.8773	18.8619	18.7049	18.5938	17.7922	17.3782	18.139	17.9526	17.9895	17.6175	NA	18.4197	18.4286	18.8756	18.1732	18.8652	18.6881	18.1715	18.6413	19.156	17.8114	18.7333	18.0555	18.4241	18.2616	18.2425	18.2716	17.87	NA	17.0556	17.7142	18.3727	18.7264	18.2401	17.9726	18.6344	19.0951	18.3314	18.0137	18.4322	18.5632	19.0763	18.4402
TBC1D1	15.6213	14.1909	13.0669	14.9781	15.2232	13.3937	14.6692	14.4886	15.8151	NA	14.0959	14.449	14.5312	19.4641	13.9455	14.5832	15.0756	14.6305	13.8464	14.9554	14.5849	12.8103	14.052	15.2577	14.7399	14.2852	14.5827	13.3177	15.0772	13.6753	NA	13.5002	13.3191	13.8845	NA	13.4746	13.7131	14.5578	14.0652	12.8907	14.2647	14.0545	NA	16.3311	14.4048	13.6199	14.4454	14.1917	13.127
DNPH1	19.8132	18.761	19.4708	19.7441	19.8691	19.7371	20.5016	20.3688	19.6467	20.3878	19.3833	19.5691	19.9505	19.7294	19.2809	19.9708	18.6746	20.2514	19.4681	19.8937	20.2997	20.0524	18.0384	20.2605	20.7082	19.3397	18.3687	18.3463	19.3808	18.8404	19.1389	18.4289	19.0475	18.1314	18.6486	17.8828	NA	18.6762	19.8769	17.9907	18.5575	18.0253	19.3614	19.2046	18.2133	19.2483	19.2899	19.4642	19.494
PCBD2	20.6319	20.8166	20.892	20.7072	20.4699	20.9996	20.7484	20.9195	19.6241	21.0137	20.7952	20.7689	20.6988	20.8535	20.653	20.7195	20.832	20.7928	20.7398	20.621	20.6897	21.0039	20.9049	20.6146	20.6317	20.878	19.384	20.9284	21.0081	20.9482	20.8986	20.9639	20.8307	20.5583	20.8244	19.2939	20.9867	19.7747	20.6739	19.497	20.786	20.8121	20.9792	20.9705	20.9932	20.701	20.9757	20.9699	21.1106
SPATA5L1	16.9428	16.245	15.9835	16.5704	16.6119	16.0933	16.3585	16.0539	15.7197	14.9013	16.1669	15.8567	15.2193	14.4374	15.0997	15.832	15.9968	16.0053	15.0713	15.9062	16.2582	16.2522	16.1014	15.9432	16.0874	15.3161	14.9013	15.4937	14.8053	16.0487	15.0608	15.9419	15.8276	15.855	15.6257	14.8134	15.6238	15.6998	14.455	15.9566	15.7235	16.1599	15.1124	16.1979	15.8136	15.0117	16.6676	15.9536	15.4234
PPP5C	18.5274	18.4997	18.3481	18.3968	18.2583	18.132	18.3392	18.6698	18.5022	18.2673	18.5671	18.3861	18.1874	18.2891	18.6784	18.1813	18.6957	18.315	18.3982	18.1683	18.5229	18.3298	18.5877	18.4184	18.6746	17.9914	18.3857	18.271	18.4467	18.3382	18.2953	18.3827	18.4858	18.2821	18.6751	18.3629	18.5103	18.3517	18.1492	18.3929	18.7153	18.5054	18.3683	18.6526	18.307	18.3814	18.2845	18.3917	18.3548
RPS2	20.35	20.2798	20.3469	20.495	20.1141	20.3735	20.4077	20.3477	20.2825	20.3534	20.6014	20.3506	20.468	20.4152	20.363	20.5344	20.4947	20.2929	20.297	20.0747	20.3069	20.5549	19.9969	20.5852	20.2283	20.3601	20.535	20.4463	20.394	20.451	20.4601	20.4516	20.4117	20.3779	20.4636	20.6111	20.4734	20.095	20.0883	20.3773	20.4601	20.2221	20.301	20.2266	20.2803	20.2907	20.3297	20.2219	20.2891
CRIP2	24.0678	23.7321	24.0147	24.2092	23.9133	23.9279	23.9518	24.0546	24.166	23.9647	23.9227	23.7523	24.0087	23.906	24.1763	23.9846	23.9939	23.4752	23.7578	24.2106	23.8358	24.258	23.9606	24.1097	24.2676	23.8236	23.9994	23.9719	23.5502	23.9997	24.1329	24.1751	23.8439	23.9968	24.3777	23.7804	23.987	23.7679	24.4849	23.802	23.7183	23.8675	23.9882	23.959	24.1017	24.0697	24.1162	24.0547	23.9326
HADHA	24.6587	24.5661	24.8338	25.2276	24.5544	24.8258	24.8215	24.8586	24.9554	25.1777	24.4819	24.8504	24.7378	24.6244	24.9417	24.1585	24.5524	24.8168	24.7167	24.8515	24.7457	24.6022	24.6252	24.3453	24.5481	24.9777	24.8237	24.757	24.7144	24.886	24.8534	24.4548	24.8597	24.305	24.9671	24.7557	24.7733	24.9142	24.7	24.6594	24.4405	24.732	24.7176	24.5461	24.6684	25.1223	24.5689	25.2343	24.5716
YARS2	18.0613	18.0303	17.8469	17.6885	18.0366	17.8006	17.8178	17.873	17.8655	17.5362	17.9011	17.613	17.6893	17.8733	17.4832	17.9643	17.8957	17.6816	17.6076	17.972	17.8309	17.4926	17.9534	17.5592	17.8877	17.8476	17.895	17.9307	17.6853	17.8092	17.8456	18.0896	17.9526	17.8248	17.934	18.0466	18.0686	17.9006	17.7607	17.9589	17.7802	17.6761	18.0644	18.0704	17.9624	17.7746	18.0031	17.8631	17.6421
METTL7A	NA	14.6255	14.7811	NA	14.7308	NA	15.2791	15.3506	15.7791	15.1537	15.1525	15.1986	15.1984	NA	15.1365	NA	14.7047	14.9475	15.1103	14.8378	14.8888	14.9379	NA	14.4906	NA	15.5182	15.2558	15.1262	NA	15.7288	15.3208	14.9793	15.3133	14.7538	14.8669	15.3269	14.7309	15.4304	NA	14.9574	14.8817	15.6952	NA	15.5148	NA	15.207	NA	14.8515	15.3705
MNAT1	NA	NA	14.4362	14.0727	14.5702	14.4986	14.8487	14.6919	NA	15.2065	14.4671	14.7149	15.1349	14.4648	14.6198	13.8826	14.7056	14.3472	14.8681	NA	15.0032	NA	NA	14.8669	15.4718	NA	14.9993	14.7241	14.7474	NA	NA	14.3867	14.2467	14.5534	14.7122	15.0587	15.0423	14.6529	NA	14.2726	NA	14.6262	14.623	NA	14.3633	14.6416	14.3599	14.931	NA
SPTLC2	19.9369	20.7635	20.9499	20.6047	19.993	21.5387	20.2458	20.6993	20.349	20.8161	20.6669	20.7526	20.7167	21.3971	21.4001	21.1097	20.4911	20.4762	21.4033	21.2698	20.4269	20.7074	20.4456	20.739	20.3439	21.0553	20.3599	20.9853	20.6876	21.4508	20.8573	20.7806	20.9774	20.9359	20.9659	20.7801	20.7814	20.7069	20.845	20.3426	19.9662	21.0364	20.8894	20.007	20.5462	21.4644	20.2333	20.1462	20.8061
RPL28	18.7322	18.5681	18.5288	18.4286	18.5749	17.9151	18.3357	18.3864	17.6117	18.3926	18.3952	18.2988	18.0424	18.5735	18.3888	18.6039	18.5126	18.2749	17.9513	17.7487	18.9307	18.4225	18.8798	18.2501	17.7381	18.3575	18.1296	18.119	18.5956	18.17	17.8604	18.1956	18.1653	18.0226	18.3016	18.2478	18.6148	18.4692	15.7058	18.4055	17.8775	18.1759	18.7777	18.6756	17.3844	18.241	18.3576	18.7155	17.65
MRPS11	19.0418	14.813	19.3809	NA	17.2184	NA	21.8063	18.9099	18.9408	19.2828	14.4322	NA	NA	16.8125	15.2176	14.4573	NA	18.167	NA	16.776	17.6394	18.3484	14.7451	14.1315	NA	NA	14.1594	NA	NA	NA	NA	13.9144	13.7414	NA	NA	NA	NA	NA	13.9381	14.1716	NA	NA	NA	20.4093	NA	18.6356	NA	18.9144	13.4674
RPS27L	18.2453	17.6871	17.5906	17.5293	17.218	17.3985	17.3588	17.5245	17.5041	17.4012	17.2912	17.6972	17.3378	17.1878	16.9414	17.2639	17.3032	17.3628	17.1141	17.462	17.4767	17.6082	18.1736	17.2287	17.1827	17.6153	17.0883	17.4191	18.1061	17.6541	17.3838	17.6015	17.6554	17.8018	18.0174	18.0328	17.4532	16.8594	18.0787	17.5243	17.2974	17.6978	18.5531	17.7526	17.7609	17.4385	17.7232	17.5698	17.7146
ANP32A	17.9529	17.5667	17.3847	17.8008	17.2242	17.5768	17.6842	17.7306	17.6518	17.6593	17.6563	17.919	17.7092	17.6657	17.6292	17.7347	17.5368	17.5828	17.5684	17.9212	17.4512	17.4032	17.5816	17.78	18.1938	17.9184	17.79	17.6548	17.91	18.0781	18.1111	17.5595	17.6267	17.8034	17.6197	17.9762	17.7216	17.7988	17.5322	17.7188	18.0434	17.8493	17.7977	18.0278	17.6615	17.7977	17.7599	17.5259	17.9286
SEC11A	17.5912	17.6288	17.667	16.9919	18.5544	17.0485	17.8379	16.9401	18.1156	18.2891	16.9055	17.7947	18.2055	16.7265	16.5077	17.8086	17.3388	18.1171	16.558	17.061	17.7093	18.3937	17.9823	17.8897	17.8752	17.1416	16.3821	17.1925	16.3425	16.5307	16.5149	18.0906	18.1744	17.6724	16.7727	17.3964	17.3886	16.2743	17.5233	18.0848	17.4813	17.6742	17.8622	17.7167	17.064	16.8579	16.9844	18.0525	17.2333
UACA	14.455	14.36	14.4825	14.74	14.9836	14.3983	14.9235	14.489	14.26	14.3377	14.4413	13.8571	14.4297	14.6252	14.6432	14.7031	14.7364	14.6078	14.5913	14.9968	15.2286	14.98	14.5537	14.119	14.9367	14.3785	14.8609	14.6537	14.7697	14.6971	14.4683	15.1886	14.7995	14.6313	14.6385	14.8041	14.4618	14.7632	14.8084	14.4386	15.0385	15.1299	15.1597	14.514	14.4054	14.5577	14.7205	14.3419	14.3582
AKR7A2	21.0794	21.0463	20.9272	20.8229	20.9227	20.9959	21.0737	21.152	21.1105	21.01	20.6331	21	20.9604	20.9207	20.9612	20.6677	20.7949	21.2202	20.8337	20.9669	21.103	20.7626	20.4728	21.1219	21.0749	20.8425	20.9916	20.9315	21.0161	20.9091	20.9594	20.8417	20.9135	20.825	20.9044	20.9043	20.883	21.0428	20.9533	20.6977	20.9047	20.9018	20.8578	20.9403	21.0753	20.9008	20.9633	21.0104	20.9433
ARPP19	20.0346	16.7799	17.5572	NA	18.443	17.2188	17.3763	19.0176	16.6172	19.2229	17.0527	16.9611	16.4209	16.5526	19.3411	19.4049	16.1296	16.9807	17.8774	16.9618	18.348	17.0384	16.6438	19.5225	19.5394	16.678	18.8297	18.9475	19.1264	19.0907	18.4341	19.2752	18.1852	17.935	18.0643	18.5944	17.1106	15.8207	17.9885	16.2673	17.0288	15.9773	15.6188	NA	18.8011	17.6644	18.5491	17.0799	19.2618
ABAT	19.5133	17.7986	18.4708	18.4606	18.6502	18.8941	18.471	17.4532	18.6476	18.4694	18.3786	19.1088	19.0309	19.3221	19.2599	18.9322	19.2954	18.9753	19.6108	20.4239	18.9199	18.6421	19.6997	18.4472	18.8189	20.0011	19.9591	20.2868	20.0673	20.5684	20.5277	19.6659	20.778	20.209	18.9601	19.5792	19.1522	20.2838	21.2722	20.7999	20.3196	20.0603	19.9594	20.033	20.0543	18.7818	20.2394	18.3566	21.1938
HEXA	17.5402	16.0948	16.9844	18.6141	18.0596	17.8845	19.3885	18.334	17.9782	17.9176	17.788	16.5959	17.9703	17.9448	18.1245	16.5481	17.198	18.0293	18.0707	18	17.3632	17.2654	17.0563	17.3265	NA	19.2135	17.3614	17.9444	18.486	18.8808	17.9064	18.2376	18.3801	17.7054	17.7451	17.4822	17.121	NA	17.1866	17.4976	17.9054	17.6132	17.7459	18.6506	18.2429	17.9379	18.4498	17.8325	18.5977
COQ7	20.2067	19.9641	20.2986	20.3493	20.0426	20.1599	20.3031	20.1559	20.1161	20.4305	19.7493	19.8516	20.05	20.1429	20.0752	20.0791	19.7966	20.1463	19.9578	20.0988	19.9535	20.3763	19.9405	20.1356	19.8076	20.2968	20.1311	20.0196	20.1164	20.2847	20.1359	20.2971	20.1383	20.2981	19.7297	19.9923	20.1558	20.3579	20.3624	20.2273	20.2083	20.3407	20.1998	20.0922	20.3876	20.1627	20.1593	19.987	19.8854
MPI	19.633	19.6659	20.1791	19.905	20.2794	20.2148	20.3767	19.934	19.9447	20.1295	20.0657	19.0379	19.7714	19.9029	20.2341	19.8822	19.4743	19.518	19.8893	19.8398	19.4782	19.8803	19.8371	19.943	19.9276	20.066	19.7128	19.7182	19.7945	20.1164	19.7257	19.9569	19.6473	19.7631	20.0384	19.6142	19.7357	19.5836	19.955	19.673	19.4088	19.8848	19.5744	20.0296	19.6251	19.7021	20.0984	19.6775	19.5954
PMM2	17.7099	16.5249	15.6193	15.2935	16.2829	15.0163	15.8166	16.0633	16.7845	15.9665	15.8072	16.1782	15.5052	16.8077	NA	NA	16.5113	15.8165	NA	16.7784	19.4249	15.3379	NA	15.0942	NA	15.3256	15.2745	NA	NA	15.1615	15.3654	15.2885	14.9771	15.1633	16.2978	NA	14.6195	NA	NA	NA	NA	14.4264	NA	18.6135	14.8737	15.7611	14.4335	NA	14.5245
APRT	20.5341	20.3386	20.2899	20.6806	20.5438	19.9386	20.0232	20.1927	20.1075	20.4286	20.918	20.7373	19.332	20.4208	21.4062	20.3124	20.9787	20.3076	20.6247	19.5606	20.0667	19.0283	20.048	20.9316	20.6892	19.824	20.5056	20.311	20.1846	19.8781	19.9503	20.1012	19.6892	19.9869	20.9755	19.954	20.6822	20.4959	19.7387	20.1702	20.6568	20.2377	20.2372	20.5365	20.1261	20.3249	19.1872	19.8879	19.1688
GFER	17.835	17.2304	16.6952	17.174	18.6417	18.0527	19.1997	18.172	17.684	17.9895	NA	16.7343	18.803	18.0697	17.8995	17.5216	17.434	17.7624	16.9693	17.7432	17.8627	18.492	16.2738	17.7847	17.5579	17.7829	16.9509	17.1073	17.351	17.3456	16.9845	17.3096	16.5483	15.4878	13.9319	15.733	16.6826	15.6895	16.5462	17.415	17.0979	NA	17.0417	NA	17.9801	18.0529	17.9694	17.2626	16.986
ATXN2L	16.8208	13.9214	13.9948	14.3282	13.3431	13.9433	NA	13.684	15.4755	14.067	13.3393	13.6153	13.6953	NA	NA	13.5859	13.0537	NA	NA	NA	17.5316	NA	NA	NA	NA	14.0409	16.8403	14.3117	NA	13.7711	13.7107	13.5437	13.7441	13.7461	NA	NA	NA	NA	NA	NA	NA	NA	NA	18.3721	15.6921	13.9111	13.9363	15.4376	13.9743
GABARAPL2	19.8643	19.1393	18.8265	18.616	19.5337	18.0903	18.7587	18.5188	18.3946	18.4725	19.3445	18.9677	NA	19.4021	19.0352	19.4574	20.6443	19.7156	18.5599	18.7696	18.9089	18.9934	19.9874	19.1673	18.7726	17.7924	19.5388	19.2688	18.7776	18.4389	19.2771	19.2443	18.4057	19.0903	19.0196	19.253	19.7996	18.6849	NA	19.5764	19.3052	18.532	18.2423	19.3588	19.3081	18.7248	18.9455	18.1679	18.4023
KATNB1	17.6362	18.5462	18.8499	18.1896	19.2223	17.9591	18.0946	18.0538	18.2397	18.2939	18.9236	18.5305	18.6296	18.7156	19.4486	17.8113	18.5406	18.806	18.7471	19.1365	18.5687	19.7251	19.8197	18.6196	18.7012	18.1079	17.9636	17.9449	17.8264	18.0407	17.9702	18.7537	19.1636	18.7762	17.8295	18.5572	18.9326	19.0567	18.262	19.1352	19.1967	18.9475	18.923	17.5952	17.7384	18.2588	18.1615	18.6372	17.8184
STX16	16.7368	16.4112	16.1124	15.7836	16.4589	15.1026	15.7818	15.0577	14.8821	15.4466	17.0607	15.9469	15.5887	16.2053	16.4188	16.5964	16.9898	16.3078	NA	16.0373	16.329	16.1451	17.3365	15.986	16.2614	15.1229	15.4238	15.6874	NA	15.3874	15.4653	16.0939	15.5021	16.1968	NA	15.9169	16.5159	15.4763	14.5307	16.7389	16.7119	15.8786	15.6755	16.5268	15.4348	15.2348	15.7669	15.2413	15.5169
NOL3	20.1691	19.9048	20.4427	20.1981	20.4338	20.5957	20.1791	20.2875	20.0615	20.079	20.1909	20.449	20.8995	20.7317	20.83	19.717	20.3882	20.3976	20.598	20.2555	20.0714	19.9934	20.4015	20.0932	19.9339	20.1225	20.7457	20.3564	20.304	20.544	20.4831	20.735	20.6099	21.0201	20.7301	20.9306	20.285	20.8698	20.1439	20.7853	20.3559	20.4618	20.5387	20.5901	20.4505	20.1935	20.3791	20.2165	20.4011
CIAPIN1	17.8384	16.1853	14.1518	NA	17.328	15.3221	24.2032	16.6846	19.4182	NA	NA	NA	NA	17.2431	NA	15.2316	14.8324	NA	17.0654	21.2601	20.2298	NA	14.4813	NA	15.866	NA	NA	14.9801	NA	NA	NA	NA	15.2029	NA	14.8104	NA	NA	NA	15.211	15.8702	16.1893	NA	15.1338	18.093	16.3656	NA	15.2872	17.3851	14.325
GCA	17.6341	18.4358	16.6641	17.654	16.8351	18.0379	18.148	18.795	18.2277	18.0832	17.3794	18.1708	18.1719	17.0145	18.9305	19.1347	16.2566	17.6528	18.1776	18.2838	19.2105	16.5208	16.7105	17.0917	17.6652	16.7002	16.6825	NA	17.4652	17.2621	16.765	16.1481	15.0521	NA	NA	16.0334	15.7244	NA	17.3086	15.4715	16.3744	14.7829	15.3037	16.1974	16.1832	17.0025	16.5559	17.3856	16.2611
RETSAT	13.8874	13.7357	15.1744	14.5887	13.5537	NA	14.1269	NA	14.5257	15.3173	14.4065	14.8093	13.8611	16.1812	14.5608	NA	13.5187	14.3554	NA	NA	14.4281	13.6152	13.6457	13.7397	NA	13.8139	13.598	NA	14.6517	14.2733	13.769	14.2273	13.9012	14.3347	NA	14.4093	13.8681	15.0089	14.1808	13.7688	NA	NA	NA	13.8174	14.6908	14.4265	NA	14.4039	NA
APOO	22.154	22.0833	22.1729	22.3366	22.0927	22.18	22.0705	22.1097	22.0244	22.0843	22.0787	22.0103	22.0238	22.3528	22.0461	22.2003	22.1218	22.1014	22.122	22.2648	22.0751	22.3873	22.4788	22.122	22.0544	22.1845	22.2212	22.3618	22.0755	22.1407	22.2091	22.2961	22.3329	22.182	21.9115	22.0815	22.0696	22.1067	22.1044	22.1703	22.3296	22.1923	22.25	22.1132	22.3101	22.1601	22.2805	22.2126	22.3283
CDKN1B	NA	NA	NA	13.465	12.7237	NA	13.4095	12.5273	12.9472	12.8981	13.249	12.6388	13.1208	12.3494	13.4021	NA	NA	NA	12.9814	12.6795	11.8067	12.8708	NA	NA	12.7462	13.2694	13.0772	NA	13.3359	NA	13.5642	NA	13.7597	12.7103	13.4472	13.5541	11.6953	13.3405	13.7704	12.7872	12.8669	NA	NA	NA	NA	12.7424	NA	12.8278	NA
AKT1S1	17.431	14.3554	13.9045	NA	15.8746	NA	16.7337	14.9873	14.2503	14.3465	14.1754	14.0337	14.3755	14.2777	14.1029	13.8744	14.8006	14.3195	13.9069	14.0641	13.9691	13.9291	13.2582	14.1639	NA	13.7574	13.9325	13.8423	15.0247	14.4978	14.7862	14.8448	13.6484	13.8731	NA	14.1178	13.9352	NA	13.3944	14.1354	14.1946	12.5895	NA	17.2447	NA	12.967	15.1525	13.8683	14.3345
NSF	17.1172	17.9805	17.9281	18.0255	18.8727	18.4411	18.7626	18.2387	18.43	17.8646	17.7159	17.0302	18.0674	18.2167	18.6816	17.173	17.3537	17.4099	18.8257	17.935	17.4667	18.2266	17.5529	17.5139	17.5007	18.2781	17.7401	18.0157	17.6641	18.0009	17.7153	17.8972	17.8786	17.5305	17.6339	17.768	17.7359	17.9	18.436	17.9115	17.1535	17.4172	17.8922	18.7562	17.9871	18.0696	17.8617	17.7568	17.9142
HGS	18.1352	16.6396	16.2365	17.2939	16.2608	16.3373	17.0982	17.5021	17.9558	16.5627	16.2899	16.7774	16.4921	16.4926	NA	16.5606	16.9072	16.7996	16.0794	16.7121	17.7999	14.6883	15.016	NA	NA	17.6986	17.3246	16.8597	17.8335	17.7111	17.0405	NA	16.8753	15.8586	17.2621	16.6591	15.7387	NA	16.3267	NA	16.2421	NA	15.8119	17.9484	17.3273	16.2913	16.9795	16.6889	17.7776
SLC25A11	23.1272	22.8097	22.9088	22.7474	22.7609	22.982	22.9083	22.8981	22.9059	22.8031	22.8362	22.8167	22.9877	23.0781	22.6835	23.1958	23.1628	22.7993	22.7626	22.8102	22.8951	22.8544	22.829	23.1768	22.723	22.9773	23.0546	23.1472	23.2545	23.2396	22.9355	23.0006	23.2229	23.1206	22.9166	23.1509	22.9569	22.9128	22.8005	22.9568	23.1712	23.0199	23.117	23.3594	23.0668	22.7719	23.1038	22.9434	23.1065
TMEM159	19.4872	19.6845	20.0344	19.3297	20.7925	21.035	21.4772	20.7432	20.4436	20.5837	19.0446	18.1783	19.8679	17.9538	NA	18.8641	16.6492	19.0273	20.0343	19.7372	20.6465	19.6175	NA	19.8008	19.8059	19.6287	18.4813	18.6377	NA	NA	19.4573	18.2058	NA	NA	NA	NA	NA	NA	18.4403	16.9716	18.1807	NA	17.5421	18.8827	18.3457	19.0002	20.3723	20.4289	18.244
EIF5A	20.0997	20.0601	20.1539	20.0331	20.1575	20.0894	20.2512	20.2479	20.2551	20.2772	20.3127	20.1574	20.1522	20.0108	20.3698	20.2039	20.1778	20.1916	20.0761	20.2018	20.1519	20.2104	20.1931	20.1079	20.1945	19.9798	19.9692	19.9188	20.124	19.9303	20.1178	20.1012	19.8896	19.9787	19.8558	19.9969	20.1943	20.0768	19.8718	20.0184	20.1871	19.9413	19.8431	19.9534	19.9262	20.0472	20.1708	20.1184	20.0673
CDC27	15.8633	15.8516	15.4229	15.7064	15.4122	16.1956	15.9252	15.9548	15.6704	15.6398	NA	NA	15.6356	15.2775	NA	NA	NA	NA	15.5991	15.4358	15.0356	NA	14.8295	15.7996	15.7543	15.7644	15.5474	15.9472	NA	15.4264	15.6452	15.456	NA	15.2878	NA	NA	NA	NA	15.5419	15.2495	NA	15.4626	16.1316	15.7853	16.1992	15.7344	15.951	15.5007	15.9761
RPS15A	19.5631	19.6728	19.8095	19.4946	19.9802	20.0316	19.9885	20.495	19.6079	20.2358	19.4031	20.2431	20.0758	20.2284	19.2293	19.7663	19.6864	19.661	19.2236	19.6186	19.7949	19.3544	19.6039	19.3317	18.7472	20.0757	19.7597	20.28	20.3006	19.3615	19.4062	20.2397	19.3611	19.511	19.4692	19.4212	19.1655	19.1062	19.2392	19.3742	19.213	19.2638	20.2568	19.6568	19.861	19.5168	19.4569	19.626	20.2947
ATPAF1	19.0683	18.9026	18.769	18.8133	18.9858	18.6152	18.96	18.9786	18.6835	18.7245	18.6304	18.4703	18.6928	19.0513	18.994	18.6422	18.6419	18.8938	18.6162	18.7416	18.9007	18.8982	18.9846	18.1628	18.6308	18.6695	18.8638	18.8504	18.7557	18.8343	18.6117	18.8146	18.9685	18.9001	19.0814	19.1408	18.9048	19.0559	18.9961	18.958	18.9625	18.9261	19.2457	19.0537	19.0311	18.7798	18.9043	18.9778	18.9273
AFDN	16.2801	16.0841	15.4348	18.3066	14.4929	17.8849	18.0273	14.975	14.4634	18.1908	18.2048	18.2828	17.2312	14.2893	15.2748	NA	15.6483	18.0601	18.5979	19.1475	17.3145	17.5843	13.5581	14.1049	12.0319	14.7881	NA	14.1263	NA	12.9775	12.806	17.5236	13.1009	13.4163	17.9693	14.3171	13.1527	13.9677	NA	16.3031	17.026	11.5065	12.9163	17.7448	14.1938	14.5484	14.8228	14.7446	15.6584
OXA1L	17.401	16.325	16.1556	NA	15.9968	16.6267	NA	16.5273	17.6852	NA	NA	15.8587	16.5913	17.9527	16.1835	NA	16.0704	NA	16.6103	16.3905	17.2332	16.7037	NA	NA	16.3556	16.7113	15.7303	NA	16.2674	15.009	15.9051	16.0391	16.0545	15.7843	NA	14.2101	NA	16.7627	16.6173	15.6067	14.2438	15.4599	NA	19.49	16.6414	16.9754	16.199	17.1533	NA
CYB5B	19.7714	19.717	19.6836	19.636	19.5745	19.7246	19.8786	19.5268	19.8404	19.6251	19.0351	19.6209	19.7466	19.5443	19.6153	19.4778	19.5666	19.6184	19.6743	19.7066	19.6992	19.8814	20.0019	19.6365	19.7158	19.7215	19.7689	19.7947	19.6625	19.6073	19.754	19.8973	19.8347	19.8922	19.6962	19.6121	19.857	19.3578	19.7518	19.9208	20.0919	19.8177	19.8239	19.7242	19.741	19.7052	19.7018	19.8199	19.8823
PARVA	17.4258	17.59	17.3607	17.6522	17.6066	17.3375	17.4179	17.6567	17.6148	17.4991	17.534	17.442	17.7286	17.691	17.5412	17.6609	17.5094	17.4558	17.6828	17.8706	17.612	17.6014	17.736	17.5405	17.5715	17.7255	17.8834	17.8515	17.6355	17.9095	18.0158	17.7563	17.8219	17.8133	17.4129	17.9125	17.7006	17.6679	17.8135	17.5526	17.6936	17.868	17.6382	17.4742	17.5817	17.733	17.3991	17.6193	17.8215
AGTPBP1	NA	14.7239	15.1091	14.835	14.6114	14.8194	15.6282	15.4356	15.3822	15.3105	14.8406	14.9335	14.9147	15.0983	15.1947	14.9234	15.3547	15.2844	15.006	15.1647	14.9037	14.8537	15.6226	NA	NA	15.8215	15.831	16.1122	16.0596	15.6564	16.0379	16.154	15.4653	15.5581	16.1883	15.8154	15.5062	15.3875	15.3132	15.3129	NA	15.566	15.3595	15.4794	15.4334	14.9579	NA	15.1875	15.4569
ITGA7	21.0092	21.1247	21.1783	21.2456	21.1966	21.1534	21.2955	21.3014	20.9242	21.2464	21.3215	21.2137	21.1491	21.3243	21.2249	20.9298	21.2961	21.1708	21.1508	21.1645	21.282	21.0358	21.2332	20.9487	20.8716	21.0415	21.2241	21.2333	21.1195	21.1309	21.3842	21.2481	21.1431	21.3362	21.2522	21.0847	21.0718	21.1473	21.3557	21.3217	21.269	21.1181	20.8262	21.0821	21.149	21.1149	20.8907	21.0924	21.337
SRSF2	20.3203	18.7615	19.3676	NA	20.0193	18.7954	21.0279	20.0984	20.6019	20.0072	19.5612	19.1066	19.8756	18.5183	19.5673	20.0049	18.7632	19.9638	20.1141	19.8909	20.9792	19.7486	18.8086	21.3144	22.1431	NA	NA	NA	19.6896	NA	19.1519	NA	19.49	NA	20.3633	20.0079	19.0093	20.0975	20.5647	18.7658	NA	19.1113	20.0003	19.7117	17.5922	22.8775	18.733	20.2173	NA
CHCHD7	17.6543	18.7661	18.8018	19.3198	18.643	20.2678	20.2645	20.2255	19.3236	19.3099	19.3765	18.9825	19.4056	18.8613	20.7182	18.0645	17.9528	18.8494	19.6791	19.3367	18.5321	19.7596	18.5097	18.8301	19.8903	18.1313	18.4056	17.9808	18.6458	18.9899	19.1669	18.6185	18.6787	17.9484	17.6722	17.8274	17.8506	19.0277	19.8205	18.1345	18.4943	18.1418	18.2829	18.1647	18.4286	19.2626	19.6153	19.1818	18.5417
OLA1	20.3353	20.5147	20.5023	20.5154	20.588	20.595	20.5948	20.6023	20.5012	20.3063	20.4151	20.2964	20.4364	20.4947	20.4347	20.6991	20.2963	20.2682	20.427	20.4722	20.3216	20.5209	20.2934	20.6595	20.5938	20.3265	20.4765	20.1972	20.5249	20.3739	20.3838	20.4925	20.3245	20.3014	20.4752	20.7057	20.4733	20.2594	20.4516	20.3421	20.3827	20.0445	20.5638	20.4767	20.5374	20.423	20.6231	20.4785	20.517
PTRH2	17.0394	16.3236	15.0742	15.3255	17.609	15.0352	16.1608	15.5585	18.2157	NA	NA	14.3815	NA	17.5052	NA	NA	14.6511	NA	NA	16.2049	17.0655	NA	15.2601	15.3226	15.6479	NA	NA	NA	NA	14.8589	NA	NA	14.5481	NA	NA	NA	NA	NA	NA	15.0625	14.9233	14.1747	14.9858	16.0251	15.1266	15.0776	16.2936	16.1252	13.8192
SUMF2	15.5098	14.3039	14.8236	15.418	14.4651	14.4049	17.0797	16.2686	16.9161	16.0633	NA	15.092	15.0944	15.0131	NA	NA	13.4231	15.7991	15.2443	15.7308	16.6429	14.4817	13.6307	16.4678	15.8317	NA	15.1429	14.8519	16.8322	15.8856	15.7329	NA	16.4886	NA	NA	16.2441	14.332	15.1572	16.1696	14.2503	16.101	16.2554	16.18	16.9568	14.8128	18.6809	NA	16.3283	16.1327
TBCD	16.3472	16.0556	15.6109	16.8932	16.9003	16.1854	19.2424	15.8966	16.3875	16.0036	16.815	15.8224	15.7435	16.1898	15.7581	15.9196	16.6407	16.339	16.0109	15.9243	16.3903	15.6507	16.0483	16.5144	16.2095	16.1426	15.7214	15.705	15.7286	20.6026	16.2681	16.0832	15.4905	15.7166	19.5552	15.5974	16.2602	20.7356	19.8269	15.992	16.1133	15.8178	15.2175	16.5965	16.4332	15.8212	16.9069	16.1919	16.3245
ARHGDIA	20.6137	20.6252	20.6527	20.7538	20.8406	20.7699	20.8808	20.8432	20.8157	20.6972	20.8041	20.5891	20.7696	20.6453	20.8386	20.5833	20.7715	20.7969	20.7911	20.8102	20.5107	20.6967	20.6807	20.7832	20.7164	20.6209	20.6602	20.6031	20.6834	20.684	20.8084	20.7276	20.5448	20.5691	20.5891	20.4812	20.6192	20.6074	20.5184	20.7169	20.5777	20.7061	20.6055	20.7809	20.7081	20.7255	20.8054	20.7018	20.7042
MRPL58	18.0631	18.7114	17.9586	17.5491	18.8111	18.1704	19.4632	18.1921	18.8041	18.294	17.5092	NA	17.5515	17.0227	17.9133	NA	16.253	17.5896	16.6702	18.3289	17.7251	16.8621	15.9857	16.1175	NA	18.4644	16.5451	16.9356	17.7974	18.3665	NA	17.4351	NA	16.0043	NA	NA	17.0002	16.3057	NA	16.0074	NA	NA	NA	18.1652	18.0225	17.9131	18.5393	17.9641	NA
DCXR	21.4224	21.6073	21.4674	21.3352	21.3665	21.5551	21.0038	21.4477	21.3962	21.1856	21.3859	21.6123	21.5883	21.6781	21.5192	21.5421	21.6017	21.6965	21.6907	21.6883	21.7808	21.5452	21.758	21.8113	21.6655	21.4483	21.8185	21.7443	21.5806	21.5679	21.8293	21.8131	21.8694	21.6713	21.4299	21.5661	21.3624	21.8055	21.878	21.8688	21.9095	21.7377	21.664	21.6474	21.5469	21.4892	21.4536	21.1218	22.1527
DDX5	18.5091	18.7127	18.0786	17.9405	17.4632	17.8777	18.8347	19.613	19.3424	19.0704	16.9246	18.7481	18.6163	18.0605	17.6295	18.7652	17.5122	19.0812	17.9828	17.8323	19.0011	17.8639	NA	19.3956	19.3983	18.3169	17.1639	17.2583	18.1164	18.1652	17.7015	NA	17.1119	16.8037	17.9972	17.7346	16.5398	17.7612	18.3578	17.1411	17.6776	17.2902	17.271	17.4795	17.2507	18.703	18.3376	18.4885	18.0417
RPL19	20.1533	20.5343	20.5081	20.6569	20.5961	20.5972	20.4669	20.4811	20.6002	20.6143	20.6778	20.6269	20.5453	20.4572	20.5356	20.9021	20.6923	20.4567	20.4583	20.5277	20.4829	20.5515	20.4315	20.6857	20.7151	20.4927	20.6445	20.4278	20.5365	20.3855	20.5706	20.5319	20.4418	20.5249	20.0893	20.3547	20.3115	20.2819	20.2472	20.2819	20.6282	20.2909	20.1724	20.3289	20.3326	20.4866	20.5627	20.4538	20.4056
SRSF1	16.8279	16.5325	15.4144	16.67	16.3635	16.4779	16.4741	16.7431	16.6246	16.5583	16.576	16.7862	16.6925	16.1661	16.5834	16.9949	16.8511	16.5654	16.5961	16.1055	16.4935	16.08	16.0254	17.1204	16.648	16.2014	16.2505	16.192	16.3726	16.4069	16.6805	16.1961	16.0489	16.3357	16.4476	16.0718	16.1987	16.1397	16.1521	16.5597	16.5174	16.7567	16.4529	16.3286	16.3167	16.4829	16.4719	16.1483	16.4235
SCO1	20.4713	20.335	20.2683	20.1934	20.4331	20.536	20.0499	20.2866	19.9334	20.187	20.5697	20.2377	19.8849	20.3527	20.6746	19.8734	19.8139	19.9501	20.0527	20.2514	19.9842	20.1894	20.243	21.1009	20.7156	19.7977	20.3404	20.2173	19.7879	19.4715	20.0689	20.7762	20.4455	20.3894	20.0675	19.8088	19.6097	20.4648	20.2318	19.6725	19.7935	20.1439	20.0513	20.2157	20.2309	20.0901	20.2575	20.0461	20.4687
SCRN2	18.3046	18.01	18.1604	18.268	18.1901	17.6856	18.3457	18.1711	18.47	18.294	17.8784	18.972	17.8713	18.1142	17.7902	18.4864	18.5994	18.6283	18.0093	19.3405	18.508	NA	18.4927	18.2682	17.8406	17.9314	17.7767	18.1901	19.0915	18.2075	17.9989	18.0357	18.5642	18.1519	19.0532	18.1043	18.3259	17.3675	18.6691	17.9323	18.5032	18.8179	18.2731	18.59	18.5683	18.2607	17.9739	18.0451	18.0856
MRPS7	18.9079	18.952	19.1403	18.3903	19.2717	19.0205	19.1812	19.1482	18.814	18.9442	18.9109	18.579	18.8839	18.9085	18.8458	18.8568	18.4918	18.7033	18.6014	19.0286	18.7795	19.1199	19.0689	18.8781	19.0804	18.7813	18.7408	19.1391	18.5157	18.6826	18.6916	18.9663	18.9154	18.6455	17.8569	17.5011	18.5221	18.4088	18.6651	18.9383	19.2476	18.8547	18.9781	19.0227	18.8142	19.1305	19.0346	19.124	18.9264
PNPO	19.4571	19.8384	19.5596	19.3028	20.3793	19.526	20.0969	19.7821	19.4438	19.5564	20.0883	19.1875	19.6938	19.4821	20.2422	19.7794	19.2934	19.9571	19.219	19.7019	19.5695	19.7673	19.9204	19.9532	20.0488	19.3146	18.8669	19.2765	19.3385	19.2974	19.4143	19.529	19.1694	19.0969	NA	18.7362	19.0622	18.9468	18.5249	19.2877	19.5464	18.9283	19.1579	19.3394	19.1534	19.2413	19.6513	18.8905	19.1277
ALDH3A2	19.1561	18.8764	19.4216	18.888	18.8926	18.6342	19.1178	18.6418	18.6264	18.8728	18.6243	18.1186	18.8281	19.3246	19.0965	18.4687	19.3333	17.8216	18.9625	19.2205	19.1711	19.5995	19.6485	19.0166	18.963	19.2277	19.6413	19.6189	19.4853	19.3772	19.5208	19.6461	19.434	19.7453	20.0123	19.5878	20.2792	20.0477	19.6153	19.7419	19.7872	19.9186	19.7002	19.4376	19.7722	19.1249	19.0121	19.1337	19.1777
MYL12A	23.5341	23.0958	22.8681	21.7344	22.5744	22.1448	21.9741	22.6635	22.5712	22.911	22.2349	23.3027	21.6257	22.5472	21.6137	23.7683	21.7227	22.7055	21.5973	22.0352	23.1395	21.5405	22.9815	21.7564	21.6475	21.7747	22.1731	22.212	21.8087	22.0173	21.9329	22.2538	22.2777	22.2943	21.7056	22.1583	22.2345	22.1144	21.723	22.1154	21.8883	22.199	22.4603	22.4026	22.3059	22.3475	22.3376	22.0902	22.0989
YES1	14.2562	14.2409	13.525	14.005	13.6709	15.1382	13.8557	13.953	14.5398	13.7564	13.6557	13.9311	13.9424	13.6407	13.5458	15.4362	14.4805	14.4339	13.7208	13.3723	14.7198	13.5771	13.7506	15.252	14.6626	17.068	13.9373	15.0328	14.9358	15.2959	13.767	13.7686	14.8116	13.6271	14.8138	13.5057	13.711	13.1221	14.5182	13.2965	13.5988	13.4557	13.9527	14.1793	13.594	15.1674	13.9377	13.7194	13.6366
TNC	20.6702	17.0767	16.6311	NA	16.7533	NA	NA	19.2077	21.0034	NA	NA	18.1799	NA	17.4591	NA	18.8267	18.4041	15.5796	NA	NA	16.5065	NA	17.2497	NA	NA	NA	17.817	NA	NA	NA	NA	NA	16.8195	NA	18.6703	18.438	17.1929	NA	NA	NA	NA	14.524	NA	NA	NA	21.0974	NA	NA	NA
RSL1D1	17.3099	16.0149	NA	15.0625	NA	NA	NA	15.8458	15.0759	15.1762	NA	15.8635	15.4396	16.7792	14.5655	16.7286	NA	15.5033	14.8366	NA	17.8718	14.6724	NA	15.225	NA	14.9739	14.4022	14.8423	15.2426	14.7944	NA	NA	14.6607	14.1711	NA	NA	NA	NA	NA	NA	NA	14.3316	NA	18.7777	NA	15.2763	NA	14.5719	14.8049
CHCHD6	17.1759	16.485	17.7258	17.4531	17.5724	16.8298	17.9141	NA	17.3454	17.486	16.6217	16.7482	17.8514	17.2121	17.7499	NA	16.3983	17.0182	17.7737	18.3059	17.2856	17.4114	16.8405	17.4854	17.338	17.6232	17.1782	17.4627	17.0668	17.3366	17.7257	17.5964	17.5695	17.2817	15.7427	NA	17.6293	17.7175	17.3924	17.5659	17.9796	17.2505	17.4431	17.5947	17.2347	17.2509	16.8407	18.0015	17.7676
PSMD8	18.0977	19.0843	19.4355	19.0732	19.0864	19.4495	19.737	19.4674	19.6359	19.5494	19.0248	19.3908	19.3425	19.5867	19.0596	18.9885	18.9818	19.3204	19.6286	19.7073	18.68	19.423	19.3786	18.8234	19.2762	19.4353	19.3409	19.3784	19.3751	19.432	19.3974	19.3455	19.0995	19.4994	19.2949	19.1635	19.3457	19.6105	19.3674	19.1619	19.2774	19.4235	18.989	18.8549	19.2622	19.2488	19.0568	19.7005	19.5279
FAM210A	17.5068	19.6667	19.0079	17.3125	17.6138	19.149	18.5045	19.1934	18.677	18.8632	17.7042	17.73	18.9356	17.6634	18.1436	19.6153	18.0362	17.0944	17.9465	18.9281	18.5372	19.1479	17.591	16.7844	18.9361	18.4725	17.2686	17.792	18.7954	18.7203	17.4956	19.2806	18.5936	17.2645	19.245	18.6346	19.5205	17.8668	17.2349	17.2184	17.0372	19.3606	17.1977	17.3509	19.0743	18.976	17.2974	18.4591	18.6132
PRKCSH	20.4486	20.2022	20.1893	20.4188	20.3925	20.3052	20.3154	20.2064	20.1254	20.2	20.3039	20.2166	20.1835	20.135	20.2493	19.9016	20.5072	20.0781	20.2864	20.1376	20.0222	20.13	19.9913	20.3511	20.2794	19.9456	20.491	20.4221	20.3754	20.0513	20.2975	20.2758	20.261	20.346	20.3497	20.1912	20.4199	20.2229	20.154	20.3235	20.339	20.1838	20.4415	20.4422	20.5822	20.477	20.4185	20.0745	20.3701
SEH1L	12.4529	10.9835	11.1197	11.0763	11.0344	12.6025	11.2438	NA	12.2391	11.2629	10.8195	10.9087	10.9689	NA	10.6847	12.7882	NA	11.1199	10.9428	10.5829	NA	NA	NA	12.555	NA	11.1843	10.9471	NA	NA	NA	10.8291	10.9467	10.4311	NA	10.7054	NA	10.1944	11.0097	11.0772	10.8138	NA	NA	NA	12.4541	11.0975	11.2368	10.8713	11.1645	10.9669
EIF1	16.3828	17.6272	17.6048	17.7869	17.372	16.7159	17.7203	16.8043	16.7067	17.7701	17.6546	17.726	17.4287	17.6489	17.6606	17.4874	17.173	17.5846	17.5401	17.8014	17.7711	17.7113	17.2707	17.4156	17.4089	17.0537	16.7061	16.9332	16.8588	17.3534	17.5007	17.6957	16.8381	17.059	17.1756	17.947	17.7019	17.9595	17.8347	17.7221	17.4008	16.9601	17.5093	16.5431	17.0625	17.363	17.6747	17.5453	17.6393
CYGB	17.6806	15.9187	NA	17.1254	17.5808	16.2198	20.2471	17.6076	18.3566	NA	NA	NA	16.618	18.2603	NA	17.5425	15.9562	17.5632	17.4177	17.5501	18.3394	15.9385	NA	18.6882	18.2921	NA	17.2338	NA	17.879	16.6947	18.2532	16.1552	17.7604	NA	17.9141	17.4576	16.3735	17.8322	17.1317	16.734	17.5324	17.1895	17.9166	18.573	16.3572	17.2199	NA	17.7996	NA
TBCB	18.4714	18.8808	18.7566	18.2947	18.7987	18.4594	18.365	18.6427	18.1265	18.6227	18.5868	17.9693	18.1764	18.2788	17.7406	18.3187	18.4197	19.2682	17.9314	17.6043	18.2254	19.2392	19.485	17.8042	18.4807	18.2364	18.5317	18.4455	18.4024	17.7861	18.539	18.2893	17.7754	18.1563	18.1807	18.0817	18.3941	18.2266	18.3854	18.5549	18.1311	18.0869	18.117	18.3185	18.5318	18.0999	18.8249	18.2279	18.3241
FXYD1	20.9491	21.2223	21.0473	21.1134	21.4355	20.0754	21.4771	21.1778	21.4695	21.5479	21.7367	21.6635	22.1092	20.9381	21.7584	21.7157	21.4149	21.5367	21.6166	21.0632	21.5227	21.4647	21.0776	22.1749	22.2843	21.4025	20.8285	21.0578	19.7778	21.0647	21.2422	20.7766	20.8484	20.6345	21.2566	19.7962	20.953	20.3447	21.1214	21.185	20.8984	20.5996	20.5717	20.6082	20.3215	20.9234	21.0918	20.9832	21.122
FARSA	19.4462	19.5357	16.8958	18.0764	19.8387	17.974	18.6683	18.5254	17.9791	NA	19.4436	18.3464	18.3454	18.9356	18.6192	19.4395	18.2694	18.4588	19.2815	18.1365	19.3345	18.7959	18.4284	NA	17.9658	17.3157	17.9384	NA	17.7811	NA	18.6585	17.8673	15.8871	17.279	NA	17.9745	NA	17.6434	NA	17.8293	17.5574	17.0292	15.6851	18.1492	17.6176	17.5958	19.3085	18.0088	16.8511
HDHD2	19.6985	19.7235	19.7525	19.764	20.0734	19.6366	20.3525	19.9982	19.381	19.3642	20.4242	19.8813	20.0057	19.9299	20.1081	19.1547	19.942	20.0108	20.308	20.0834	19.8198	20.1779	19.7791	20.2893	20.2427	20.0668	20.0317	19.1567	19.7257	19.1663	19.2806	19.4569	19.199	20.0037	19.4216	19.6539	20.094	19.7874	19.581	19.891	19.7739	19.1525	20.1092	19.6138	19.6241	19.2953	19.6806	20.1883	19.1831
KDSR	15.4761	15.6202	14.7891	15.5611	14.9288	15.6216	15.8131	15.5661	15.5966	15.1787	NA	15.8826	15.6228	15.516	15.1837	15.6563	15.569	15.8557	15.2193	NA	15.3817	15.6111	15.1688	15.6313	15.0932	15.6345	16.1709	15.3247	15.7234	15.5377	15.5135	15.818	15.5411	15.7735	15.1217	NA	15.9226	15.8017	15.5981	15.2864	15.5851	15.871	15.7807	15.5129	15.7278	15.5004	15.9465	15.4394	15.6957
EIF3K	19.4607	19.3761	19.1793	19.5144	18.9337	19.5755	19.7013	19.9448	19.4927	19.7987	19.1556	18.8866	20.1147	19.1905	18.9294	19.8337	20.086	19.1508	19.5089	19.1229	19.8755	19.2965	20.0587	19.4557	19.6798	19.2972	19.8859	19.9069	19.7643	19.3758	19.7788	19.9861	19.775	19.9822	19.3725	19.8899	19.6385	20.0004	19.5941	19.6979	20.2958	19.6413	20.0256	19.65	19.4226	19.4455	19.5814	19.4516	19.8704
CFD	NA	NA	NA	16.4943	17.3023	14.1464	19.6122	NA	18.3134	NA	NA	NA	NA	17.5899	NA	NA	NA	NA	14.801	16.9989	17.3084	NA	NA	NA	NA	NA	14.8064	15.6542	16.835	15.4587	NA	NA	16.5353	15.444	18.6518	20.1396	NA	16.5703	NA	NA	NA	17.3935	15.8964	18.1332	15.1787	22.1848	NA	18.2911	16.027
BLMH	19.4748	19.5287	18.2806	17.5543	19.1629	NA	20.2571	18.2002	19.4417	18.8591	18.4575	18.5732	19.0105	19.2941	18.9391	NA	18.6562	18.9616	19.1689	19.821	20.206	18.613	18.9197	19.5824	19.9797	18.2104	NA	18.5703	18.3622	18.384	19.3366	18.4416	17.753	NA	18.2158	18.4241	18.8102	18.4244	18.8605	18.9746	18.1553	18.0578	18.4825	19.8827	NA	18.1532	18.0679	18.7612	18.0074
MRPL4	17.3884	17.2352	18.5197	NA	18.4895	NA	20.2429	18.8468	19.6369	18.912	NA	NA	17.9159	17.5564	17.6877	NA	14.2272	18.3505	17.7167	18.9029	18.7058	18.5764	17.2245	18.0325	18.4013	19.0073	NA	17.0648	18.1142	18.0492	NA	NA	17.7749	16.3529	NA	NA	NA	18.1188	18.4543	16.7784	17.3587	16.7998	18.3835	18.0582	16.2261	16.7873	16.9589	18.6206	NA
MFAP4	19.2457	19.5408	20.5012	19.9097	NA	19.4457	19.6566	20.3499	21.4723	19.8477	20.6728	21.0069	19.7004	19.5759	21.1824	20.4305	20.1776	19.5165	19.6483	20.3167	19.6132	19.2755	20.4413	21.3587	21.1789	21.3154	22.4842	20.8831	20.825	20.9958	21.3569	20.4945	21.9777	21.8943	22.7999	21.445	21.1227	22.0159	21.9196	21.2972	20.9773	21.7032	21.8566	21.4713	20.6329	19.2584	20.0207	21.3695	21.2399
SLC35A4	19.021	19.2179	19.2776	19.1508	19.1285	19.0015	18.8843	19.1038	19.0305	19.1839	18.8644	18.6758	18.9662	19.234	19.1849	18.7964	19.1023	18.9986	19.0376	18.9453	18.6495	19.1835	19.3118	19.0666	18.7481	19.3591	19.1986	19.2223	19.3846	19.3053	19.1629	19.0157	19.1549	18.936	18.923	19.1519	19.0403	19.0641	19.0273	19.2031	19.4602	19.1766	19.2293	18.8531	19.2341	19.1225	19.3038	19.0062	19.2714
SARS2	19.2769	17.6678	18.6283	17.2331	19.1392	17.5403	17.5678	20.0468	19.8474	20.2869	20.218	16.6405	20.1569	19.5774	18.1368	20.1611	19.2571	20.1342	20.1595	19.4651	19.4201	17.178	16.1498	21.3262	21.565	18.625	NA	17.93	18.2378	18.981	17.8322	17.2558	17.9259	16.7942	NA	17.5395	17.8775	15.153	18.2828	18.3301	18.543	17.6573	18.8892	17.9244	18.5667	19.2627	18.9871	19.5177	NA
COPE	16.1807	16.0633	16.6897	16.3765	16.9615	16.0937	16.6252	16.3264	17.0566	16.5611	16.3511	16.4043	16.3638	17.3488	16.0032	16.1138	15.9123	16.8745	16.3876	17.4113	16.5726	16.4728	16.4491	16.5034	16.8084	16.6856	16.5069	16.2371	16.5935	16.5948	16.5589	16.5158	16.2842	16.2183	16.1091	16.1238	16.2205	16.995	16.4515	15.8697	16.5923	16.0665	15.4806	16.4393	15.9932	16.0832	16.2868	16.965	16.5491
MYDGF	18.5496	18.365	18.3699	18.2116	18.4551	18.1947	18.2054	18.2712	18.3447	18.2333	18.3608	18.1655	18.4712	18.4573	18.5453	18.6262	18.7524	18.5642	18.1847	18.4276	18.4787	18.1934	18.265	18.491	17.9357	18.0435	18.4808	18.4784	18.4431	18.2212	18.4758	18.3864	18.2964	18.2396	18.0177	18.0889	18.3473	18.3554	18.2832	18.5724	18.4625	18.2438	18.4045	18.1165	18.7201	18.1358	18.4326	17.9967	18.2705
TXN2	19.3764	19.4493	19.3603	19.1789	19.5112	19.3519	19.8783	19.6414	19.8275	19.2198	19.4206	19.3197	19.3072	19.081	19.0274	19.3885	18.9764	19.2748	19.5958	19.7387	19.2433	19.6284	19.2409	19.4376	19.88	19.3289	19.2627	19.42	19.6752	19.4829	19.8452	20.2545	19.2917	19.47	19.6182	19.324	19.5653	19.4773	19.4555	19.3552	19.849	19.4384	19.5853	19.9927	19.3941	19.0845	19.5058	19.3425	19.4413
SNRPA	14.8868	15.0118	14.7945	15.2047	14.8453	15.0609	15.059	15.2839	15.0111	15.0125	14.9753	15.139	15.2846	14.6496	15.0435	15.3416	15.0639	15.2183	NA	14.8208	15.2889	14.794	NA	15.2765	15.2945	15.1757	15.186	15.0132	15.2777	15.2227	15.3704	15.0217	14.8696	15.1405	NA	14.8777	15.073	14.1955	15.1265	15.1821	NA	14.7355	NA	14.6781	14.928	15.1946	NA	15.0597	15.0877
HNRNPL	18.9179	18.8602	18.3036	19.2667	18.956	18.8907	19.0718	18.6111	18.6565	18.6069	18.8145	18.81	18.8426	18.1256	18.7118	18.8335	19.2295	18.9894	18.6576	18.2325	19.1848	18.579	18.15	18.85	19.1674	18.4663	18.5801	18.1442	18.5199	18.506	18.7252	18.4236	17.7628	18.3461	18.6365	18.3264	18.496	18.2204	18.0776	18.5212	18.7736	17.9197	17.8353	18.708	18.4605	18.6856	18.5928	18.4011	18.443
GMFG	16.8106	16.3239	16.5962	16.6428	16.8837	16.6324	16.6872	16.6105	NA	16.2502	16.7787	16.6043	16.6602	NA	16.3845	16.8136	16.4625	16.2909	16.5355	16.2826	16.1784	16.1875	NA	16.3606	16.3262	16.9183	16.4463	16.6569	16.1883	16.8786	NA	16.1377	16.2426	16.1063	16.7154	16.464	16.5553	16.4252	NA	16.15	15.8862	16.2937	16.6347	16.7593	16.662	16.7428	16.7513	16.428	16.2099
HRC	23.2982	23.1701	23.7678	23.402	23.5365	23.6519	23.6253	23.3409	23.1935	23.7093	23.5348	23.1348	23.273	23.5875	23.3871	22.9324	23.2192	23.3399	23.13	23.2648	23.1298	23.6534	23.6766	23.2672	23.3479	23.1614	23.711	23.6313	23.674	23.5334	23.7875	23.6475	23.5203	23.6363	23.8544	23.2866	23.6652	23.5269	24.1732	23.6447	23.7633	23.5728	23.7488	23.8274	23.615	23.1419	23.5981	23.2441	23.9253
RPS11	19.2324	19.4283	19.2373	19.6837	19.5973	19.56	19.7774	19.5809	19.5848	19.5067	19.5536	19.5875	19.3037	19.4542	19.4807	19.9645	19.2799	19.472	19.4667	19.2451	19.3508	19.3065	19.477	19.5835	19.4621	19.677	19.9106	19.9137	19.5165	19.427	19.7027	19.3278	20.0144	19.5578	19.5544	19.4133	19.1566	19.3942	19.9307	19.2388	19.4747	19.6287	19.6886	20.1145	19.5607	19.8766	19.549	19.4901	20.1096
RPS5	18.9367	19.1433	19.3699	18.3584	19.172	18.8519	19.1998	19.3914	19.3852	19.5837	19.4426	18.9888	18.479	18.8086	18.1545	19.1126	19.1006	19.2874	19.286	19.4689	19.0259	18.8845	18.3833	18.8	18.8416	18.8009	18.6352	19.2833	19.5516	19.2774	19.5989	18.9758	19.8106	19.3177	19.8243	19.5814	19.2752	19.537	19.6472	19.5861	17.9908	19.6618	18.2845	19.3661	18.7514	19.6082	19.6657	19.1175	19.6384
AKT2	15.1144	13.9138	15.0939	15.3122	13.9155	14.7875	15.3402	14.2683	15.2022	14.5762	14.8707	14.8416	14.4331	14.1755	15.05	NA	14.1805	14.0811	14.6183	13.9586	13.7398	14.3259	13.9541	14.0998	NA	NA	14.1673	13.8356	14.4234	14.0649	NA	13.9829	14.156	14.0301	14.7759	15.2177	14.1302	14.6534	NA	13.993	13.8334	13.3407	13.6848	15.7389	14.4431	14.5191	NA	13.5468	NA
RPL18A	18.3427	18.3485	18.5836	18.3025	17.8792	18.6275	18.6987	18.4846	18.7513	18.5852	18.1406	18.1974	18.3355	18.734	18.1862	17.7152	17.8281	18.2299	18.6239	18.3422	18.2293	18.5007	17.411	17.6397	17.4661	18.779	18.4209	18.3338	18.4044	18.6295	18.369	17.9651	18.1201	17.8797	18.1201	17.9155	17.9765	18.459	18.431	17.9247	17.5561	NA	18.1852	18.5571	18.3864	18.788	18.2502	18.4993	18.4099
CHMP2A	18.4175	18.166	17.8986	17.5926	18.1496	17.5145	17.8686	17.994	18.5006	18.19	17.9556	18.0331	17.9949	17.703	17.9337	17.3907	17.5385	17.817	18.2507	18.8116	18.6973	17.7965	17.5157	17.0541	17.5368	17.5874	17.555	17.1011	17.6448	17.4491	17.4563	17.7256	17.3413	17.4842	18.0846	18.1165	17.6152	17.5238	18.1466	17.3006	17.5208	17.6556	17.2052	18.331	17.3121	17.9707	17.6904	17.958	17.3172
EVI5L	NA	17.4038	17.724	17.454	17.6456	16.9909	17.6498	17.4683	16.883	17.3669	NA	17.1341	NA	NA	17.4746	NA	16.6812	17.278	17.2724	19.1669	17.1857	NA	17.7274	16.905	16.8357	17.412	17.2991	16.7544	17.1673	16.6285	NA	17.0641	17.0107	NA	NA	NA	17.3067	17.1925	17.0062	16.8043	17.193	16.9599	16.3463	16.4854	16.9104	17.236	17.1749	17.6589	17.2055
CYP2S1	15.881	16.1392	16.471	16.2421	16.2839	16.6402	16.2422	16.3526	17.5634	16.5363	15.8519	16.3005	16.3662	16.3449	16.2842	16.2638	15.484	16.1533	16.6264	16.3871	16.1368	16.3771	16.036	15.9461	16.0274	16.8625	16.2865	16.3081	16.4326	16.5623	16.3172	16.3302	16.0521	15.9461	NA	16.1718	16.0876	16.2778	16.2265	15.7458	NA	16.2399	16.0066	15.8482	16.42	16.3945	16.4345	16.5107	16.3805
PAFAH1B3	16.5026	15.6886	16.3636	17.2914	16.2273	17.2013	17.8073	17.5738	17.7927	17.8653	15.7044	17.3027	17.3969	17.263	16.7832	16.0819	NA	16.6699	17.1071	17.7741	18.004	NA	NA	16.3481	NA	16.9219	16.4233	15.6501	18.3584	17.0437	17.0829	16.2531	15.9586	15.5451	16.4913	16.6931	NA	NA	17.3502	NA	16.807	NA	15.4548	16.6557	16.6028	16.9683	16.4764	17.1349	16.4579
AGPS	16.1788	NA	15.0698	15.0421	16.0252	NA	18.4857	14.7961	16.9612	NA	15.9532	15.4325	15.0905	16.2333	15.1577	16.3417	16.9564	16.0147	NA	15.6563	16.8684	15.2335	16.8411	NA	NA	NA	14.5807	NA	14.4521	NA	14.7222	14.6153	15.2848	15.4448	NA	NA	15.258	14.7148	NA	15.8951	15.3915	14.6742	15.5703	17.8124	14.6807	15.4198	NA	16.5489	NA
PDLIM1	22.3383	22.1889	22.1439	22.3877	22.2517	21.9854	21.8135	21.3359	21.4325	21.7376	22.1851	22.3786	22.0639	21.98	22.034	20.952	22.3017	22.1516	22.0288	22.2405	22.4362	22.1681	22.5568	22.1893	21.9153	21.8794	22.2059	21.8735	21.901	22.0379	22.0385	22.2828	22.0788	22.6678	22.3128	22.4326	22.5584	22.5323	21.9652	22.6434	22.3675	22.1857	22.5595	22.1831	22.2971	21.9812	22.3016	21.9209	22.1662
HAX1	18.5419	18.5446	18.262	18.1901	19.2108	18.2206	18.4147	18.0573	17.7668	18.0017	18.5781	17.5687	18.1779	17.6763	18.6525	18.0184	17.6462	18.4199	18.3408	18.236	17.7798	18.8315	18.5573	18.1218	18.4198	17.863	18.1355	17.9909	17.4494	NA	17.9715	18.3343	17.906	18.0624	NA	17.44	18.2055	17.9218	17.1832	18.186	17.9732	17.1832	18.4391	17.4653	17.6428	17.6079	18.7972	18.3026	17.6211
AIP	19.2304	16.1759	16.2499	18.9164	20.1169	18.2022	17.3781	16.9818	18.3422	15.0973	NA	21.4088	18.4629	18.1882	17.506	17.8593	19.3033	14.5684	16.127	19.0105	19.3883	NA	17.0918	18.0805	17.7023	NA	15.1739	17.8384	17.4897	21.3403	16.9647	14.9097	18.313	17.635	15.4723	17.6823	20.5698	NA	19.9878	16.7974	NA	17.3356	21.2986	20.4683	17.2545	18.0529	17.7797	19.8473	14.7123
GTPBP1	NA	13.9646	14.2624	15.4614	16.1407	15.2645	15.6229	14.4424	16.0399	15.3847	15.1751	15.1592	15.5125	13.9449	15.0666	13.1557	15.0606	15.152	14.3446	13.6534	17.3756	13.7872	13.8427	14.9794	NA	14.8654	14.3988	14.0788	14.4589	14.5685	14.6763	13.6496	13.2791	13.9435	13.6805	13.1739	13.8591	13.9755	13.1396	14.3883	15.0257	13.1441	NA	NA	14.3976	14.7924	14.4652	14.2095	14.0865
STXBP3	16.6692	16.8394	16.0238	16.4881	17.938	17.1459	17.4986	16.7522	17.7067	16.2713	16.5162	16.6406	16.6512	16.7495	15.4352	16.8923	15.7636	17.165	17.0154	17.3618	17.6705	17.0574	17.3115	17.4586	17.7313	16.6834	17.4098	16.9585	18.0456	16.9699	18.7306	16.4782	17.2915	17.0251	16.6055	17.5855	17.7663	16.9497	16.9736	17.6519	18.4698	17.4601	17.3262	17.0969	16.7175	16.5948	16.8695	17.5057	15.8897
LGALS8	15.2006	16.3137	14.9325	15.987	16.7116	16.8026	16.2176	16.3589	15.1092	NA	16.1272	14.786	15.2572	14.9995	15.8626	15.8919	16.7893	15.2655	16.9535	15.8579	16.262	15.656	15.7871	16.9297	16.4677	14.941	16.8934	14.8138	14.6047	14.0589	20	15.8023	14.6026	15.5218	15.8431	14.9667	16.4193	15.4779	15.3752	15.47	16.5979	15.6707	16.4335	14.2572	16.616	15.6887	17.062	15.9061	14.9332
NDUFS8	23.7789	23.6457	24.0382	23.7832	23.7175	23.8725	23.9911	23.8736	23.9328	24.0932	23.8186	23.8003	24.0738	23.8874	24.1068	23.6868	23.7639	23.9717	23.9184	23.9537	23.9977	24.0715	23.9839	23.9511	23.8673	23.8541	23.5581	23.7591	23.6711	23.8188	23.6801	23.8618	23.8591	23.7799	23.4775	23.3913	23.9459	24.1071	23.9253	23.8111	23.8403	23.8469	23.8963	23.7917	23.8039	23.6891	23.6701	24.0639	23.9344
PSMD11	19.4985	19.1677	19.3719	19.5589	19.1579	17.8822	19.3613	19.2908	19.3382	19.4624	19.423	19.4582	19.2765	19.6745	19.3154	19.3206	19.6654	19.4035	19.2116	19.0389	19.1974	19.146	19.4077	19.2331	19.2457	19.298	19.5347	19.561	19.6645	19.4791	19.5952	19.594	19.5359	19.7644	20.0464	19.4736	19.7493	19.5236	19.5344	19.4474	19.6461	19.6522	19.5985	19.8051	19.6923	19.567	19.2115	19.5024	19.6899
PSMD12	18.8854	18.8273	18.5747	19.0595	19.0295	18.9861	19.0311	18.6634	18.7842	18.9053	19.1274	18.8574	18.7755	19.0545	18.8114	18.9295	19.1458	18.6569	18.9111	18.7684	18.5859	18.5167	18.762	19.015	18.9286	18.5326	18.9869	19.0095	18.9379	18.7327	19.0182	18.9404	18.7178	19.2575	19.1509	18.8314	18.9157	18.5952	18.8463	18.7969	18.7642	18.8464	19.0047	19.0449	18.9741	18.831	18.8468	18.719	18.906
PSMD9	19.5171	19.8588	19.7251	19.9407	19.6266	19.8154	20.009	19.9454	19.9942	20.3024	19.6343	19.5867	20.4441	19.3764	19.7908	19.6826	19.3189	19.8052	19.7503	20.0053	20.0984	19.5373	20.1131	19.8466	20.4497	19.9108	18.939	19.5875	19.6144	20.5133	19.5556	19.241	18.971	19.3237	18.7749	NA	19.0599	19.6673	19.8669	19.5451	19.2107	19.8984	18.9698	19.63	19.5401	19.2112	19.2988	19.5733	17.731
PGRMC1	16.0728	16.3968	16.4175	17.2888	16.498	16.3268	17.1119	17.0396	16.7543	17.4562	16.9944	16.7652	16.1581	16.6466	16.4911	16.9459	16.4447	16.1051	16.4754	15.8872	NA	17.7629	15.9135	17.6096	17.4003	16.7635	16.8969	17.0388	17.3207	17.1483	17.2162	17.2396	16.9129	16.6087	17.1135	16.8722	17.0924	17.1258	17.2148	17.0789	16.548	16.2524	17.4814	16.3092	17.1275	17.0435	16.833	16.2477	16.9836
DFFA	15.7929	14.4063	NA	15.7499	17.0457	14.5969	16.9834	NA	19.3194	NA	NA	NA	NA	18.908	NA	NA	NA	NA	14.1161	15.6608	17.29	NA	NA	NA	15.1637	13.8008	14.898	13.9456	14.845	13.3755	NA	NA	NA	NA	17.0787	16.0426	NA	14.3627	NA	NA	NA	NA	15.1379	16.3414	13.4912	17.5395	NA	14.2065	NA
CLIC1	21.248	21.287	21.3799	21.3169	21.0131	20.7502	21.1906	21.2884	21.3576	21.4836	21.9134	21.5117	21.3409	21.1986	21.7534	21.5039	21.5763	21.2837	21.1195	21.0004	21.3933	21.2007	21.4798	21.1981	21.1947	21.2673	21.1268	20.9635	21.1957	21.5571	21.054	21.1335	21.1732	21.1619	21.0781	21.1739	21.0465	21.0274	21.1508	21.2059	21.3675	21.2261	21.2501	21.2686	21.4516	21.5734	21.2087	21.3826	21.2245
EIF3F	18.4654	18.4669	18.3836	18.4376	18.4449	18.1722	18.1613	18.229	18.3248	18.2763	18.5213	18.3975	18.3507	18.2439	18.5097	18.386	18.3349	18.3853	18.1206	18.2652	18.4118	18.1308	18.1714	18.5901	18.2818	18.1545	18.2161	17.9604	17.9384	18.0604	17.9859	18.1029	17.8495	18.2418	18.1476	18.0036	18.2462	18.0704	18.1029	18.1814	18.0424	18.1911	18.2539	18.3959	18.2569	18.5715	18.1071	18.3516	18.2993
PDHX	22.2524	22.3761	22.2542	22.1886	22.2282	22.1673	22.0859	21.9523	21.8925	21.9664	22.0601	22.2428	22.0615	22.0841	22.2484	22.0825	22.3045	22.19	22.1286	22.1543	22.1892	22.2112	22.6137	22.3637	22.3949	22.3006	22.225	22.1385	22.0838	22.2484	22.2915	22.264	22.17	22.3238	21.9927	22.2912	22.5288	22.3862	22.3147	22.2067	22.1303	22.1624	22.4946	22.2217	22.3154	22.0359	22.249	22.0138	22.2976
MATN2	17.5827	14.9885	15.521	NA	NA	NA	15.9802	NA	17.2584	16.0915	15.3989	16.2295	16.2607	NA	NA	15.5279	15.3992	15.8484	15.6801	15.2674	17.9754	NA	15.1755	15.4735	15.9777	15.5674	15.399	NA	15.8211	16.212	NA	NA	16.2195	15.7995	18.0707	16.7255	15.9984	15.3956	17.206	15.9443	16.1014	16.0073	15.9671	17.431	NA	18.1818	NA	17.9741	15.9593
QSOX1	NA	NA	NA	NA	NA	NA	NA	NA	20.451	NA	15.2505	NA	NA	NA	NA	NA	NA	NA	NA	NA	NA	NA	NA	14.6539	NA	NA	NA	NA	14.6614	NA	NA	NA	16.4317	NA	17.1745	17.0452	NA	15.2953	16.1446	15.198	NA	16.1054	NA	17.3946	NA	19.1008	NA	NA	15.3848
IPO5	17.2216	17.1495	16.9041	17.1161	16.7871	16.9495	16.7643	17.0676	16.9224	16.9186	17.2757	17.5868	16.9854	17.1547	16.8225	17.6352	17.6038	17.0556	16.8819	16.9705	17.3786	16.7378	17.512	16.5847	16.4827	16.9581	17.2666	17.0009	16.9375	17.1712	17.2631	17.1497	17.152	17.1993	17.0593	17.0266	17.0907	16.8124	16.8311	17.2106	17.3084	17.0513	16.7167	17.0636	17.1641	16.8095	16.9685	16.7372	17.1453
SAP18	16.2289	16.1412	13.862	15.7283	15.5468	14.7776	14.9387	14.8099	17.2899	14.1994	14.8594	15.4109	14.6889	16.4419	16.4454	16.451	15.9555	14.9767	14.1093	14.9122	16.5767	NA	NA	14.7748	14.9065	14.357	15.6769	14.0932	NA	NA	15.8003	14.5601	14.0904	13.8939	NA	14.8183	14.4905	NA	12.3831	NA	13.7478	NA	13.4353	17.2098	14.3781	14.9525	15.3171	14.9376	14.7414
RTCA	18.0867	17.5972	17.3642	18.1834	18.0544	17.1748	17.2226	17.2702	17.1251	17.0285	17.125	17.3079	16.8196	17.0533	16.9952	17.366	17.5114	17.3442	17.4145	17.5573	17.3492	17.2574	18.9878	17.4815	17.6833	16.9313	17.6452	18.0067	18.4466	17.2097	18.919	18.9257	17.4017	16.6449	18.0654	18.105	18.0562	17.203	16.4687	17.1906	18.2078	17.0669	17.5621	18.0048	17.7866	17.1613	17.9098	17.3377	16.9992
NDUFA4	25.0572	24.6193	25.1259	24.9975	24.9702	24.8246	25.2177	25.0547	25.1744	25.3555	25.2029	25.3237	25.2569	25.0952	25.2432	25.0887	24.4258	24.8234	24.9418	24.8892	24.7998	24.9358	24.5665	25.1305	24.9633	24.9016	24.6664	24.9265	25.1239	24.9819	24.76	25.1291	25.1931	25.0281	24.8487	24.569	24.9946	24.949	24.8167	24.8662	24.4251	24.5307	23.7176	24.9877	24.5535	24.9083	25.0717	25.1856	25.1915
PSMD14	18.424	18.247	18.83	19.2056	18.4864	19.2208	19.4008	19.0639	19.4153	19.1644	18.6857	18.4397	18.9525	18.9743	19.1462	18.2967	18.1541	18.6466	19.0582	18.9116	18.0811	18.7193	18.6326	18.8179	18.4694	19.2164	18.9429	19.2495	19.2001	19.2438	18.9879	18.9363	19.2312	18.951	19.021	18.4795	18.8311	18.9878	17.6761	18.7435	18.625	19.0255	19.4143	19.5268	18.9826	18.9647	18.844	19.2948	19.3473
KPNA3	16.6012	16.1443	16.1773	16.4919	16.075	16.3117	16.0668	16.4555	16.2535	16.1847	16.3043	16.567	16.273	16.3952	16.0822	16.4053	16.7933	15.9577	15.8895	15.9946	16.1777	15.9422	16.248	16.008	16.1246	15.8644	15.8279	15.8792	15.5475	16.5191	15.9178	16.5204	16.1055	16.404	16.4165	16.1778	16.3836	15.6044	15.8145	15.8772	16.0295	15.8521	15.9471	16.8456	16.0781	16.1806	15.5362	15.9265	15.8374
NOP56	15.1931	14.6034	14.5389	14.6222	14.1726	14.2544	14.9482	14.6485	15.4526	14.9542	14.3648	14.9963	14.6298	14.2716	15.2008	14.7975	13.9439	14.882	14.8587	14.9781	15.7624	14.7968	14.2957	15.523	16.0331	14.8756	13.6365	14.0018	14.5501	14.2321	14.3001	13.9086	13.608	13.5528	13.8016	13.7675	13.9034	13.9729	14.1463	13.7454	13.7079	13.1935	13.8454	14.2019	14.1811	14.4916	14.6222	14.6831	14.2919
PODXL	19.6359	19.6225	19.8368	18.013	19.686	18.4012	19.5424	19.6066	19.2225	18.008	20.2948	19.3459	20.3029	20.4512	18.3371	20.3256	20.3692	19.5582	19.5425	18.5315	20.6301	19.4044	19.0061	20.2092	19.9284	16.6482	18.5953	18.6344	17.2818	18.4757	19.2806	18.9205	17.71	15.746	14.5944	NA	NA	18.2165	NA	19.0564	18.381	NA	18.2236	18.2937	18.5592	17.6917	19.1823	19.361	18.4205
KPNA4	16.8363	18.5825	16.5072	20.0249	17.12	18.7188	18.1362	18.3126	16.5345	18.0928	19.268	16.3879	19.2014	18.2134	19.2822	16.019	17.1926	16.5295	16.3257	18.3662	16.9686	16.849	16.4473	20.0149	19.6077	16.0748	18.9529	18.785	16.0682	18.029	19.0158	19.2117	17.7902	18.7992	18.2238	18.1238	16.8633	16.4768	16.0788	16.8967	16.8181	18.8384	19.8333	18.069	16.5473	16.7574	16.3498	17.4154	15.8877
CES2	20.2932	20.2765	20.3556	20.5343	20.5128	19.4779	20.1114	19.615	19.6618	20.3196	20.2671	19.9323	19.8878	19.7506	20.2222	19.0524	19.8238	19.4269	19.6317	20.4434	19.927	20.1489	20.6767	19.5512	19.1198	18.7292	20.1593	19.4321	20.0807	19.4867	19.5225	19.876	19.2299	20.0615	20.2068	20.2509	20.4376	19.8547	19.6867	19.9427	19.9116	19.2438	20.1342	20.1399	19.7161	19.6213	19.5425	19.97	18.7382
ACACB	16.2313	15.3391	14.4189	15.067	14.2846	14.3503	14.3005	15.1081	15.2328	14.8182	NA	14.3139	14.6804	NA	14.9637	15.1502	14.7719	15.2942	15.2857	13.8341	16.3663	NA	15.0671	NA	13.9975	15.2233	15.0829	NA	15.0113	14.3785	14.6399	14.6421	14.7315	15.4544	14.7728	15.4347	13.5954	15.1299	14.9776	NA	16.0143	NA	NA	14.275	14.5398	15.633	14.336	14.198	14.3659
PDXK	18.1152	18.4578	19.2306	19.5576	19.6011	18.9906	19.2723	18.7973	19.1749	17.9196	18.9774	18.451	18.6972	18.3872	17.6653	19.6031	18.3531	17.963	17.762	19.2028	18.8751	17.4562	18.5925	17.6837	17.8844	17.4622	18.5115	18.6242	18.8258	18.7829	18.6741	19.0899	18.8515	18.9386	18.1884	18.5068	18.2296	17.8625	17.324	19.0302	18.5994	16.792	19.2612	18.3226	18.8862	18.3826	19.296	18.2199	18.7892
ISLR	20.4421	NA	NA	NA	19.5581	NA	20.0989	NA	20.5911	NA	NA	NA	NA	NA	NA	NA	NA	NA	NA	NA	20.5554	NA	NA	NA	NA	14.9862	NA	NA	NA	15.3285	NA	NA	15.0175	NA	17.0909	NA	NA	NA	16.2039	NA	NA	15.3758	NA	21.1046	NA	18.6931	NA	20.6211	15.8687
SDHD	20.2815	20.2967	20.1154	20.1	20.1462	20.1652	19.8876	20.2953	19.8327	20.0524	20.0887	19.9495	19.9333	20.1639	20.0503	20.0306	20.1914	20.2716	20.0881	20.0311	20.2326	20.246	19.5102	20.0627	20.0548	20.0226	19.9843	20.2872	20.1434	20.0408	20.183	20.4515	20.1998	20.0667	20.06	19.9044	20.036	19.991	19.8176	20.0464	19.9677	20.8249	19.5694	20.2528	20.3577	20.033	20.3503	20.1464	20.2121
TXNDC9	NA	14.1074	14.8796	15.2271	14.1077	14.4672	14.654	NA	19.1552	14.9472	14.2985	14.945	14.4916	18.9746	14.8795	NA	15.1739	14.6693	14.3943	14.6217	14.9002	NA	NA	14.8287	14.5221	14.8978	14.7743	14.7115	15.6256	14.8213	14.3619	14.7848	14.7537	14.7179	15.6155	15.2544	15.0353	14.8385	14.9115	14.6606	15.0466	14.6669	14.8938	19.308	15.2403	14.408	NA	16.3644	14.5746
DPYSL4	16.6983	15.561	15.2438	15.5879	17.2514	17.0575	17.1492	NA	16.1492	15.7089	15.5792	15.6829	14.8364	15.3857	NA	15.8121	14.8968	16.5778	16.851	17.0313	NA	NA	16.0738	15.432	16.1331	16.2692	18.2529	17.8721	18.3766	16.854	18.0389	17.7731	17.2569	16.6739	NA	16.8888	17.154	16.4467	NA	NA	15.9491	17.4611	17.3895	18.1132	16.8853	15.8392	17.346	17.65	16.656
COX7A2L	19.7754	19.392	19.9136	19.5641	19.6896	19.6617	19.2256	19.4336	19.5537	19.5688	19.7326	19.3112	19.5743	19.6792	18.9384	20.1888	19.4104	19.8406	19.4023	19.6843	19.0882	19.6214	19.6236	19.6651	19.556	19.8658	19.9697	19.701	19.6353	19.6575	19.7261	19.3474	19.6835	19.4798	20.0075	19.0613	19.4766	19.1711	19.5416	19.7152	18.9039	20.0117	19.2324	19.7321	19.806	19.3983	19.8282	19.6907	19.788
HSPB6	23.0269	22.9787	23.5036	24.1935	23.8882	22.9251	24.1314	23.2237	23.017	23.7052	24.0718	23.3803	22.6019	24.1489	24.2378	22.2003	25.0291	23.3944	23.2176	23.0966	22.806	23.1935	25.0854	22.9719	22.9928	23.6537	24.5352	24.5223	24.6376	24.5585	24.3975	24.7447	23.9665	24.3955	24.1176	24.3963	24.609	23.9549	23.7677	24.1785	24.16	24.3108	23.3356	24.7768	23.7294	23.7628	22.6954	23.1285	24.362
NDUFAB1	22.7276	22.7984	23.4707	22.6375	22.8723	22.9149	23.2575	22.9696	23.1243	23.2322	22.947	22.9064	22.9654	22.8112	22.7154	22.3634	22.6958	22.8118	23.07	22.9472	22.6922	22.9541	23.3894	22.7976	22.4941	22.7943	22.5475	23.2743	22.4071	22.9228	23.0413	23.0626	23.2144	22.8996	22.8289	22.4392	22.7392	23.0618	22.9592	22.9647	23.0689	22.6043	21.9235	22.8584	23.0253	22.9385	23.1959	23.1067	22.8509
EIF1AY	16.2705	15.8782	15.4926	17.1012	16.557	15.8065	16.24	16.0231	15.7932	15.7854	16.5273	15.4557	15.6232	16.4472	16.3765	17.1594	15.0662	16.8011	16.5941	NA	15.913	16.263	16.4736	17.0165	15.6772	15.2874	16.5175	16.6545	16.8496	15.9104	16.6993	16.869	16.6644	16.5011	16.3256	16.4608	15.027	15.4414	16.3591	16.4183	15.9382	16.3811	16.3324	16.4906	16.8017	16.4707	17.0702	15.3668	16.6251
AP3D1	17.0435	15.7987	16.5266	17.1513	16.6875	16.6569	16.1574	14.9881	15.5379	15.9313	16.2298	15.8505	15.8475	16.0165	15.7949	16.9435	17.4431	15.5826	16.593	15.5516	16.645	15.506	16.1993	16.1605	NA	15.1286	15.8116	16.0353	NA	15.6705	15.2747	16.0519	15.7538	15.3489	14.4092	14.6112	14.6297	12.9822	NA	15.388	15.5415	15.7182	15.9387	16.1802	15.834	15.7809	16.5541	15.4573	15.301
ABLIM1	19.2491	19.2493	19.1787	19.3787	19.2943	19.2151	19.2964	19.2509	19.2424	19.0842	19.3807	19.4032	19.3887	19.2525	19.383	19.3595	19.3569	19.5518	19.5091	19.426	19.666	19.5478	19.4349	19.5488	19.2807	19.4156	19.349	19.2774	19.4334	19.1556	19.382	19.2849	19.2036	19.2741	19.2239	19.576	19.4102	19.358	19.4331	19.2679	19.3768	19.3372	19.3132	19.0929	19.2152	19.2672	19.3296	19.1101	19.0751
TOR1B	20.3296	20.3449	20.5509	20.5887	20.5581	20.583	20.7679	20.3752	20.1209	20.9444	20.791	20.4885	20.6968	20.7617	20.7192	20.3968	19.1683	20.4482	20.5944	20.0538	19.9343	20.354	20.541	20.9496	20.7249	20.4321	20.1349	20.5102	20.132	20.1493	20.1152	20.4239	20.3225	20.3833	19.6952	19.9258	19.1192	20.4647	20.2901	20.4573	20.1912	20.1872	19.5875	20.3111	20.1092	20.4022	20.482	20.7378	20.7362
PDCD5	19.6618	19.7451	20.1051	19.9626	19.9545	19.7161	20.0308	19.8999	19.8464	20.2755	19.9334	19.836	19.9288	19.6719	19.9173	19.8386	19.6813	19.7491	19.9601	19.7932	19.9283	20.0014	19.6846	20.1548	19.9765	19.6468	19.6999	19.8969	19.3307	19.6861	19.7847	20.9735	19.5913	19.7932	19.8464	19.758	20.0458	20.0517	19.6989	19.6328	20.0104	19.6626	19.673	19.4196	19.821	19.7686	19.9028	19.7788	19.541
PRMT5	16.7671	17.1227	16.2186	NA	16.712	NA	15.7569	17.1242	15.9945	14.9148	16.8446	NA	14.9916	16.7016	14.8325	17.091	17.2814	14.9963	15.3435	17.3211	15.2399	NA	17.4854	14.3928	14.828	16.0524	16.216	17.413	16.1543	16.4327	16.0365	18.0099	15.6265	18.2236	19.2676	17.4708	17.1776	18.224	17.6423	15.8155	15.6818	16.3571	17.9728	18.1781	17.5377	17.7549	NA	18.1314	15.6949
SLC9A3R1	19.3473	19.1433	18.39	17.4481	19.0484	16.7838	17.3393	NA	16.225	16.3487	18.5664	17.8091	17.0657	19.0241	17.9695	18.1705	19.2714	17.8388	17.4607	18.2314	18.2557	18.5045	19.3366	16.6379	16.2029	15.3669	17.4939	17.8047	16.66	15.4997	NA	18.5301	16.9782	18.5976	18.5533	19.0963	18.7258	17.5272	16.5975	18.7402	17.7137	17.9067	16.9041	18.3203	18.5685	17.5974	18.158	16.3681	17.159
TPP1	21.1388	20.9886	20.7264	20.5414	21.2777	21.1013	21.1162	21.0282	20.6741	20.7224	20.6098	20.6124	21.1642	21.1266	20.3764	20.3809	21.0194	21.1136	21.1011	21.1863	20.9869	21.068	20.9528	20.5612	20.8068	20.7618	20.4902	21.1064	20.5348	20.7696	20.5258	20.5797	20.6728	20.6175	20.7243	20.6353	20.3687	20.7588	20.5468	20.9351	20.6203	20.536	20.6517	20.412	20.5957	20.9377	21.0387	20.6806	20.8926
APOL1	20.6498	20.5414	20.7453	20.7754	20.3346	20.6149	20.5559	20.4142	20.5767	20.6825	20.6572	20.6484	20.3736	20.7826	20.5412	20.7304	20.6907	20.5773	20.7488	20.8005	20.6602	20.6721	21.0477	20.465	20.5793	20.5981	20.9325	20.8664	20.7353	20.629	20.7806	20.9367	20.9198	21.1058	20.85	21.0557	20.9352	20.8819	20.4096	20.8942	20.8739	21.1036	20.7189	20.9409	20.7935	20.5225	20.7248	20.6499	20.5663
MRAS	13.7627	16.3978	15.2126	17.4243	14.0335	16.7166	16.818	14.7326	16.2682	14.5937	14.0349	NA	16.3305	13.8125	14.335	NA	15.3786	14.2812	13.8955	14.6669	15.2806	NA	NA	14.0627	NA	15.916	13.7938	13.8547	15.3177	14.1601	15.3279	13.7188	13.774	15.1715	NA	NA	14.2809	NA	NA	13.977	14.8565	NA	NA	12.9803	15.6361	14.2926	14.6258	15.7695	13.9223
PSMA7	20.8301	20.8674	20.8343	21.046	21.042	21.0686	21.2757	21.0968	21.0276	21.0581	21.2628	21.0374	21.2182	21.1554	21.3318	20.8575	21.1701	21.1124	20.96	21.1178	20.9396	21.0924	21.0069	21.0982	21.0698	20.986	20.8428	20.9776	21.0919	21.0959	21.11	21.1274	20.9415	20.979	21.0824	20.9862	21.0209	20.9236	21.0107	21.0808	20.982	21.033	20.8711	21.053	20.8021	20.9466	21.0227	21.1018	21.0555
SCAMP3	19.8811	18.1934	17.5752	18.7249	16.3149	NA	17.8817	17.2229	19.0723	18.8061	NA	18.2507	17.9696	19.7685	NA	17.8907	17.559	18.3318	18.2879	16.6144	20.3299	17.0156	NA	19.1228	18.8533	17.9725	NA	17.3373	NA	18.0952	17.6459	16.8587	17.3575	NA	NA	NA	17.7145	17.1896	17.3576	17.0764	17.6745	17.0959	17.731	20.6219	17.4877	18.1815	NA	18.5417	NA
OPLAH	19.894	18.8314	18.4395	19.0324	19.5973	19.1125	19.0127	19.2045	19.3493	18.8969	18.7593	18.6234	19.0327	18.1891	18.5118	18.5122	18.6039	18.7638	18.7381	18.5076	18.9276	18.4776	18.3853	19.1516	18.8605	18.759	18.2998	18.2582	18.9493	18.4925	18.6084	18.2987	18.0844	17.7528	18.5635	17.2504	18.149	18.9631	19.0694	18.1024	18.4742	17.7962	18.5432	18.7234	18.6888	18.8162	18.9423	18.8871	18.5221
BCKDK	19.3779	19.0662	19.0145	19.1543	19.3338	19.0353	19.2183	18.9591	18.9981	18.9451	19.1721	18.8711	19.0628	18.9985	18.9191	18.9574	18.9888	19.0832	19.0545	19.0783	18.8628	19.0295	18.6813	19.3566	19.0219	19.0224	19.0146	18.927	19.0555	19.0507	19.0836	19.1775	19.0148	19.1553	19.0539	19.2437	18.8781	18.9422	19.3364	19.2267	19.1769	19.0587	18.9615	19.151	19.1465	19.2773	19.3626	19.0316	19.2238
MGST3	22.504	22.6208	22.6233	22.3853	22.4812	22.1564	22.2703	22.2245	22.6215	22.1939	21.9749	22.6951	22.6291	22.2655	22.0314	21.746	22.1671	22.4882	22.5234	22.5089	22.6003	22.4206	22.1757	22.4866	22.5844	22.3681	22.6822	22.4676	22.4942	22.3256	22.5883	22.4825	22.6054	22.4003	22.5919	22.4484	22.7301	23.2003	22.9771	22.7072	22.6952	22.7164	22.8474	22.4721	22.6756	22.1936	23.1099	22.5472	22.5344
IRF6	14.9162	12.7841	13.6502	14.2902	14.0744	14.1203	NA	NA	14.0568	12.8094	12.4535	14.2562	13.8026	12.6736	13.0073	11.9468	13.2774	14.0414	12.8911	15.0527	16.0228	13.9106	13.5358	12.4069	12.875	13.5643	15.3979	13.2179	14.7554	NA	13.9177	13.8398	12.896	13.0302	15.4792	14.5147	13.9469	NA	14.4017	14.3187	13.9205	13.0044	NA	15.3033	14.632	13.7223	14.5172	14.0835	13.2305
TAX1BP3	19.6621	19.5083	19.322	20.4186	20.3555	19.5404	19.781	19.9558	19.7417	19.4129	20.1064	20.4674	19.5617	20.1223	19.3645	20.1077	20.0057	19.7295	20.5285	20.2378	19.5538	20.129	19.5353	19.8124	19.4045	19.347	19.3408	20.422	20.5834	19.4108	19.8131	19.7699	20.3541	19.7555	20.0782	20.5958	19.6051	19.9133	20.0473	20.2865	19.834	20.2242	19.9413	19.3362	19.7348	19.7402	19.8265	19.5149	19.8636
UQCRQ	24.2109	24.3167	24.3774	24.215	24.2891	24.2977	24.3384	24.446	24.3139	24.3252	24.1677	24.1453	24.2755	24.383	24.2618	24.1966	24.1117	24.2631	24.4033	24.2306	24.2511	24.5891	24.1108	24.5289	24.6256	24.2618	24.2168	24.1429	24.3232	24.3799	24.2862	24.3222	24.3145	24.2032	24.1518	24.0901	24.2791	24.4717	24.2793	24.2268	24.1288	24.2041	23.8747	23.8355	24.2133	24.1953	24.4778	24.4452	24.4083
UQCR11	22.2124	22.4284	22.0555	22.25	22.2148	21.7873	21.8485	21.6312	21.0228	21.9711	21.5486	22.4932	21.735	22.1066	21.3692	21.9814	22.1653	21.8251	21.9565	21.9955	22.123	21.7581	22.2022	22.5356	22.0057	22.0564	21.8048	22.7309	21.9569	22.0716	22.0907	22.7562	22.3114	22.2067	22.4844	21.5433	22.3653	21.9559	22.1953	21.7689	22.7845	22.2473	22.3067	22.4571	22.4634	22.243	22.5328	21.922	22.3274
CASQ2	24.7178	24.3996	24.5656	24.4441	24.4206	24.5916	24.2659	24.1786	24.2433	24.2999	24.6662	24.6131	24.1669	24.8176	24.17	24.3946	24.6201	24.5212	24.4263	24.8576	24.645	24.4516	24.6444	24.5535	24.5012	24.1206	24.53	24.5591	24.2533	24.3362	24.5506	24.5478	24.6245	24.4305	24.5845	24.4351	24.6515	24.6433	24.4437	24.4594	24.6784	24.4919	24.6241	24.3149	24.6782	24.4302	24.5601	24.2295	24.1209
CLGN	18.6738	18.1143	18.5468	17.8673	18.5973	19.0532	19.2525	18.7612	18.8926	18.7412	19.4903	18.4779	18.457	18.6815	17.8775	18.8457	18.8607	18.3984	18.863	18.5779	18.8162	18.5605	18.3807	19.0326	19.0541	18.5462	18.4886	18.6689	19.1447	18.9933	19.2589	19.1349	18.5963	18.546	18.5187	18.1628	18.367	18.0212	18.7819	18.3019	18.84	18.8412	18.986	18.7567	18.3044	18.8958	18.9298	19.0692	19.2291
PPP1R12A	15.8514	15.6511	15.4884	15.6444	15.3519	15.6197	15.4871	15.4969	15.5492	15.3659	15.6245	15.6016	15.6416	15.6543	15.5471	15.8908	16.0992	15.6211	15.6012	15.6743	15.752	15.6544	15.7983	16.3327	15.7519	15.2779	15.8042	15.8102	15.775	15.7262	15.9772	16.0026	15.848	15.8978	15.5852	15.7914	15.9494	15.5495	16.0931	15.9027	15.9236	15.7008	15.9526	15.6417	15.6581	15.6956	15.6047	15.6173	15.7652
XPO1	17.9005	17.678	17.5322	17.9035	17.4939	17.7817	17.4831	17.9641	17.8411	17.775	17.9288	17.8253	18.0662	17.8363	17.5353	17.9655	18.3254	17.7673	17.5964	17.6119	17.9882	17.4889	17.7865	17.9819	17.5522	17.8213	17.9069	17.7442	17.5539	17.9535	17.8454	17.8477	17.754	17.9289	17.922	17.6377	17.7477	17.4908	17.5632	17.8616	18.0941	17.9325	17.8388	17.6605	17.7829	17.752	17.5895	17.6515	18.0141
SPTBN2	21.2388	11.8817	NA	NA	NA	NA	NA	NA	23.2145	NA	NA	11.9703	NA	NA	NA	NA	NA	NA	11.9651	NA	NA	NA	12.4801	11.7298	NA	NA	11.5072	NA	NA	NA	NA	NA	NA	NA	NA	NA	11.5861	13.0562	NA	12.0945	NA	NA	NA	NA	NA	NA	NA	20.2968	NA
SYNM	21.5461	21.1257	21.2886	21.8146	21.4267	21.2451	21.2006	20.7631	20.9022	21.1855	21.5167	21.5766	21.3305	21.681	21.5796	21.1344	21.8234	21.7557	21.3983	21.7664	22.0115	21.9703	21.9867	21.4533	21.0667	21.1714	22.2373	21.6524	21.5738	21.6459	21.8745	21.9563	21.7887	22.1225	22.2547	21.9962	22.2392	22.1392	22.1433	21.3139	21.9727	21.8375	22.0528	21.7319	21.8167	21.3556	21.5173	21.385	21.5595
PFAS	17.8179	17.0481	16.4313	16.8958	15.932	NA	16.3646	17.1722	17.9153	17.2763	17.3597	18.2943	16.8561	16.6306	16.2693	17.1736	17.1631	17.1687	16.2109	16.1303	18.4001	NA	NA	16.758	16.3083	17.3308	17.5032	16.4154	18.0433	16.733	17.2067	15.9466	15.5624	16.3594	17.397	16.3979	16.172	16.3367	16.4036	15.9344	16.6981	NA	16.3817	17.436	17.0712	19.9426	16.2723	16.4895	16.9173
DCLK1	15.9165	NA	14.8654	15.8657	14.3025	15.8506	15.8759	15.0093	16.1206	15.0684	14.0412	14.6541	14.6541	16.3008	14.7808	14.2921	15.4558	13.6807	15.1964	19.0564	15.702	14.2386	13.848	15.6706	16.0813	15.3125	14.5178	13.8112	16.599	15.0576	14.8669	14.3062	14.9462	14.1232	16.0334	15.4114	15.0613	15.3205	15.6459	13.8434	15.3361	15.1422	15.5406	14.7871	14.5754	16.1455	14.6764	16.3889	NA
LSM1	17.3713	18.3849	17.9772	18.2073	18.9803	17.9253	18.1598	18.4037	17.7089	18.1811	17.8801	17.2745	17.9582	17.4905	18.4488	17.6319	17.1808	17.4551	17.8561	17.8969	17.9632	17.7358	16.9476	17.3394	17.4399	17.8297	16.7966	16.9221	17.0711	17.4199	17.0059	16.9995	16.6617	16.8721	16.2477	16.7287	16.6957	16.5422	16.286	17.0288	NA	15.4718	16.5416	16.863	17.608	17.813	17.6811	17.6798	17.1188
SCAMP1	15.31	14.3627	14.646	NA	15.1184	14.4901	NA	13.9885	NA	NA	NA	15.5457	15.3221	15.235	15.354	14.7851	NA	NA	15.1641	19.1957	NA	NA	NA	15.3033	NA	15.1253	15.2916	NA	14.856	14.4898	15.0459	NA	14.3234	14.8181	NA	14.5548	NA	NA	14.6112	14.9371	15.0336	NA	14.5372	14.6591	14.6636	14.8869	14.1296	15.0461	14.8752
ARPC1B	20.2496	15.8876	NA	16.5404	19.716	NA	20.2913	NA	17.5037	NA	NA	NA	NA	20.395	NA	NA	NA	NA	NA	20.3188	21.0373	NA	NA	NA	NA	NA	NA	16.7231	16.1284	16.6117	NA	NA	NA	NA	NA	NA	NA	NA	NA	NA	NA	NA	NA	20.8607	NA	17.3356	NA	19.8191	16.9698
ARPC2	18.8465	18.6494	19.2356	18.8875	18.5814	19.1865	18.8996	19.1964	19.2116	19.1037	18.8535	18.9412	19.0223	18.9389	19.0218	18.9983	18.7678	18.931	18.9683	18.9883	18.8136	18.7369	19.0016	18.7924	18.9189	19.1593	18.843	18.9436	19.0412	19.1924	18.7252	18.6475	18.8165	18.7176	18.761	18.5577	18.9355	18.9302	19.0054	18.6495	18.7258	18.8708	18.7534	18.9165	19.1018	19.1561	19.0344	19.0255	18.9127
PGRMC2	20.4022	19.9615	20.2432	20.0918	20.3419	20.1398	20.0803	19.9271	20.0581	20.0361	20.3953	20.2678	20.0502	19.9854	20.2335	19.9272	20.8067	20.1397	20.2053	20.1547	20.2106	20.301	20.5763	20.5255	20.1562	19.9386	20.5668	20.2805	20.1504	19.918	20.2675	20.333	20.0074	20.4284	20.2056	20.2176	20.437	20.1666	19.9682	20.4108	20.8081	20.5498	20.0106	20.0004	20.1211	20.2026	20.0779	19.8595	20.2077
VILL	NA	16.6664	16.2719	NA	16.4667	NA	16.782	NA	16.7809	NA	NA	16.7011	16.3787	16.4549	NA	16.1065	16.1871	16.0293	16.6127	NA	16.1735	16.6556	16.9321	16.7894	16.1785	NA	NA	16.5644	16.6014	16.7834	16.4758	NA	16.5961	NA	17.6584	16.8068	16.6825	17.7254	17.2109	16.6719	17.0059	16.4878	17.1177	NA	16.0238	16.0696	16.5441	16.2653	15.8328
PFDN6	20.2131	19.5914	20.0884	20.1258	20.178	20.1204	20.3522	20.5205	20.2737	20.1485	20.0859	20.3009	20.3119	19.4845	20.2655	20.1917	20.485	20.2227	19.8997	19.8685	20.2323	20.0855	20.2998	20.4532	20.1282	19.931	19.7396	19.8823	20.2371	20.052	20.0838	19.9798	19.7806	19.4953	20.2624	19.7583	20.3638	19.4965	19.9562	20.2228	19.9324	19.8041	19.5688	20.0966	20.2435	19.936	20.1258	19.7408	20.2565
LAMA5	19.3173	18.9971	18.9289	19.2264	19.1223	19.1193	19.1881	18.9227	19.4739	18.9435	18.8457	19.1655	18.975	19.0873	18.9562	18.7486	18.9077	19.3719	18.9527	18.9452	19.274	18.7189	19.0431	18.7991	19.0137	19.4653	18.582	18.7962	19.2163	19.6906	18.8319	19.0231	18.838	18.948	19.2155	18.8235	18.1766	18.5618	18.5027	18.6089	19.1356	18.5509	18.7061	18.3603	18.8268	18.9075	19.1278	18.787	18.7698
NDUFA1	19.9182	19.6403	19.9322	19.8417	19.7477	20.1338	19.6394	20.5088	19.5144	19.596	20.1895	20.1073	19.8718	19.7082	20.0729	20.1888	19.4072	19.7563	19.974	19.6626	19.5997	19.4427	19.5948	19.5742	20.5158	19.5104	19.347	19.3453	19.6293	20.1415	19.1962	19.3356	20.2436	19.6845	18.9824	19.2687	19.4016	19.3721	20.2803	19.1975	19.586	20.1129	20.0929	19.7815	19.9441	19.2273	20.2236	19.6475	19.1454
CLIC2	14.6114	14.6582	16.1465	14.0939	14.649	14.6251	14.2883	13.9624	14.3238	15.8856	14.6042	15.92	14.2968	14.3674	16.4354	16.5119	14.9554	16.3311	NA	14.8271	14.4257	16.9698	17.0729	16.4733	16.186	16.5076	14.5807	14.3904	14.2731	14.5869	14.5211	16.089	16.4295	13.9101	15.9109	16.1723	16.3787	16.7535	16.0872	16.0694	16.3156	16.3908	16.1386	14.5979	14.4574	14.1415	14.8992	15.2518	14.8968
SURF4	16.1599	16.382	16.3031	16.2961	15.9207	16.0653	16.3815	16.3398	16.5263	16.3923	NA	16.2445	16.2811	16.3926	16.4266	16.245	NA	16.0812	16.0905	NA	16.468	16.0269	16.0085	NA	NA	16.2067	16.4167	16.4552	15.7733	16.21	16.4687	16.3692	16.3245	NA	16.4314	16.6197	16.2228	NA	16.7804	NA	16.5546	16.3217	16.0152	16.4044	16.2182	16.5346	16.1849	15.9853	16.3238
TCAP	23.9178	23.9396	24.1772	23.644	23.5561	21.5614	23.146	23.8696	23.5144	23.9074	23.7152	24.0824	22.9151	24.0529	23.6934	23.8402	23.5939	23.8409	22.9475	23.5345	24.0158	23.3996	24.0663	23.4335	22.9295	22.6105	23.6656	23.3523	23.0755	22.5106	23.3182	22.6638	23.2235	23.8035	23.529	23.5768	23.8868	23.5351	22.9687	23.738	23.5084	23.4388	22.9486	23.5109	23.3283	22.896	23.414	22.8672	23.2652
INPP4B	17.3243	17.9789	17.2664	17.4728	18.3216	17.002	16.2135	16.6261	17.3418	15.4616	17.6673	17.7316	16.5133	18.3183	18.2223	17.207	18.5743	17.7036	17.8772	18.1059	17.6889	17.8773	18.9504	17.5609	17.281	16.7081	17.9779	18.0782	17.5421	16.8746	17.9459	17.9917	18.0393	18.1913	17.5525	18.1097	18.2088	17.7682	17.1902	18.5028	17.7889	18.2355	18.3495	18.1931	18.0911	17.449	17.4333	16.7464	18.0088
EIF3D	16.4858	16.8519	16.8113	17.0022	16.6135	16.8883	17.4312	17.2392	17.2955	16.9308	16.5442	16.7752	16.8961	17.333	16.7327	16.9187	16.0014	17.0089	17.2398	17.7607	17.636	17.049	16.8998	16.9747	16.9162	17.4048	17.4487	17.3673	17.2712	16.8944	17.5975	16.8592	17.1948	16.8285	16.7903	17.0536	17.0113	17.3056	17.3098	16.9403	16.8422	17.0654	17.0939	17.1716	16.5025	16.7594	17.2272	17.5463	17.4714
BCAT2	20.7464	20.746	20.7102	20.451	20.8223	20.6034	20.6834	20.4772	20.6722	20.6113	20.7016	20.8787	20.5545	20.6382	20.412	20.4082	20.6876	20.7936	20.7145	20.8899	20.7733	20.4906	20.8106	20.5209	20.2735	20.7732	20.8136	20.6938	20.8009	20.8315	20.8371	20.8411	20.6654	20.7978	20.1691	20.9519	20.7797	20.7309	20.4457	20.9618	20.6454	20.2467	20.3666	20.6911	20.7583	20.6373	20.4287	20.2079	20.6164
STX7	20.0194	19.1756	20.5555	17.8701	20.3452	18.2819	20.3622	20.0773	20.1528	20.1971	20.1367	19.7282	18.1285	19.7251	20.0097	19.6676	20.349	19.6709	20.3024	18.7261	20.1388	18.4503	20.4811	20.3619	20.3039	20.3212	20.1249	20.6259	19.8504	19.8215	18.2215	20.4938	19.6864	20.6746	18.2621	19.0027	18.3126	20.3472	20.5498	20.3128	20.5149	20.2134	20.879	19.0797	19.9914	20.3837	20.0454	20.1505	20.3341
YKT6	17.6012	18.2597	18.0942	17.9692	18.8544	18.6667	18.7745	18.3254	18.1878	18.3211	18.1064	17.6923	18.4808	18.246	18.5637	17.0905	17.0455	17.919	18.6109	17.9348	17.4723	18.3623	17.0636	17.8428	18.5534	17.7082	17.1095	17.0051	17.8246	17.39	17.6756	17.5029	16.9546	16.8708	16.9574	17.7124	17.4294	17.629	17.7706	17.5012	17.8042	17.1774	17.1652	16.6952	17.2346	17.8069	18.2139	18.4247	16.9118
ARPC5	16.2748	15.8408	15.4472	16.0415	NA	15.1832	NA	15.2391	NA	NA	NA	NA	15.2611	16.2843	NA	15.7288	15.6021	16.5942	16.3311	NA	16.3773	15.154	NA	16.7402	16.3853	NA	16.3594	16.0946	16.2895	16.8459	15.3365	NA	16.8932	16.0216	16.4661	16.7477	16.4585	16.6848	16.1193	15.4457	16.6185	16.9692	15.8686	16.5272	15.9415	16.5942	NA	15.7457	16.5027
DHX15	17.7179	15.6482	15.9919	16.9698	15.419	NA	16.8288	16.5899	17.716	16.7493	NA	16.5614	16.1495	16.4575	16.3894	16.3032	15.9533	16.8847	16.4683	16.8502	17.3172	NA	16.2758	17.2858	16.4761	16.822	17.0395	17.7291	17.5863	17.0625	17.4215	16.616	17.2418	16.3319	17.041	16.3196	16.6466	NA	16.8719	16.2841	16.6267	16.5902	16.8045	17.369	16.5859	16.8084	16.3327	16.7508	17.2418
NDUFS4	23.0916	22.6961	22.9384	22.5139	22.9806	23.0212	23.3531	23.3199	23.201	22.8802	22.6438	22.8707	23.1035	23.0072	23.0472	23.3209	22.5163	23.252	23.1733	23.039	23.1695	23.7207	23.6663	23.4936	23.665	23.1126	22.3254	22.9816	23.0047	23.0263	22.4978	23.1083	23.2177	22.7702	22.3208	22.0931	22.8456	22.9765	23.3267	22.8603	23.0728	23.0893	23.7211	23.0413	22.5985	22.331	23.1972	23.2603	22.8458
DYNC1LI2	18.217	17.8931	18.0429	18.0324	18.3621	18.4364	18.854	18.1007	17.4894	17.7681	17.1588	17.6351	NA	18.3472	17.9283	17.6519	17.7126	NA	17.2822	18.9997	17.9925	18.4148	18.8187	NA	17.982	18.025	18.3979	17.5528	17.4937	NA	17.4337	17.4873	18.2862	18.36	17.9102	18.7736	18.4376	18.6342	18.9229	18.1547	17.3134	18.5896	18.3264	19.1334	18.0457	18.0417	18.2047	18.2815	18.8627
PSMD3	18.8745	18.7541	18.8221	19.1444	19.0859	18.934	19.0519	19.0515	18.8163	19.0056	18.8175	18.3178	18.8286	18.4245	18.9412	18.9396	18.2294	19.0041	18.633	18.9292	19.0202	18.8197	18.369	18.6044	18.627	18.8052	18.7738	18.5758	18.5659	18.4842	18.5953	18.5942	18.1787	18.4373	17.5538	17.7154	18.4385	18.0393	18.1173	18.2991	18.0549	18.1048	18.6663	18.7194	18.6907	18.8555	19.1837	18.7982	18.5944
ZW10	17.542	15.2439	15.8791	16.1339	15.1696	15.4099	15.516	15.4269	15.4375	NA	15.6022	15.2988	NA	15.1162	16.1363	14.9609	15.434	15.0415	15.2285	14.8125	16.3887	15.1731	15.5201	15.7626	16.3726	15.5464	15.2416	15.0241	15.4478	15.0123	14.8969	NA	14.9248	NA	15.366	14.8611	14.4487	15.6678	16.0289	14.848	15.1794	15.2197	15.831	16.9604	15.0562	15.6383	15.3998	14.9121	15.0402
TGFB1I1	16.5154	16.8723	16.3519	16.8233	16.3448	16.2747	16.9627	16.5363	17.0203	16.5308	15.708	16.188	17.536	15.1975	16.2702	16.1848	17.3747	14.9824	15.6214	17.4207	17.4465	16.506	NA	NA	14.4308	16.6123	17.3174	17.1059	16.2271	16.9626	16.7022	17.4223	17.4316	17.1586	16.9485	17.2773	17.1897	17.5251	15.4199	16.4338	16.6081	17.2271	16.0102	17.3413	17.2954	16.7611	16.3787	17.252	17.3349
EEF1E1	15.4876	15.6508	15.8415	15.6527	15.982	15.1547	15.59	15.9304	15.8637	15.8768	15.4314	15.8249	15.3917	15.3762	17.1988	15.2319	15.0341	15.8272	15.5621	17.2363	15.8616	15.3008	15.8047	14.9003	15.1008	15.6072	15.7639	16.1542	16.0045	15.3217	15.5585	15.5548	16.0448	15.8311	16.5669	15.9906	15.5739	17.3581	16.7018	16.0005	16.1344	18.7281	15.7562	17.6261	15.4891	15.7151	15.5802	16.601	16.1563
LYRM1	15.9227	15.3123	16.1167	15.989	16.0428	15.633	16.0231	15.9149	16.0429	16.0777	15.2327	16.1053	16.0217	15.9271	16.0589	15.5206	15.7818	15.9041	15.9001	15.9114	15.8314	16.4985	16.2133	NA	NA	16.0393	15.7627	16.3573	15.9265	15.9811	15.8805	16.107	15.6158	16.1588	16.1933	15.9186	16.5166	16.1264	16.046	16.2722	16.0152	16.0517	16.1882	16.4971	15.451	16.3924	15.9751	15.9006	16.5619
HNRNPR	16.115	15.5839	14.9903	NA	NA	NA	15.2506	15.7944	15.5344	15.6808	15.0221	15.7744	15.5603	14.9039	15.194	16.1998	15.0816	15.7635	NA	15.4566	15.9925	15.0377	NA	16.145	16.0677	15.6057	15.7726	NA	15.8071	15.4509	15.7704	15.1874	15.6856	15.4359	15.91	15.6734	15.41	15.5225	NA	NA	15.8826	NA	15.9209	NA	15.4884	15.5875	15.5592	15.4634	15.6315
TXNL1	19.8253	20.1769	19.9731	19.925	20.2584	19.8228	20.1696	19.9692	20.0051	20.1157	20.2122	20.2318	20.2146	20.1189	20.2898	19.9663	20.0101	19.9408	20.1715	20.1031	19.9709	20.208	20.0853	20.2612	20.1822	19.9327	19.7133	19.8031	20.1471	19.754	19.6319	19.9395	19.7148	20.0315	20.0418	19.9204	20.0876	20.0933	19.9567	19.9865	19.984	20.1081	20.1812	19.8931	19.9269	19.8913	19.9072	20.0415	19.8361
HTRA2	16.3593	16.2974	16.1884	16.3864	16.3551	16.3374	15.9699	15.7401	16.388	16.1822	15.9396	16.0989	16.1748	16.1477	16.1362	16.2514	15.9927	16.3156	16.2035	16.1203	16.4087	16.428	16.1988	16.4313	16.4848	16.3655	16.2245	16.1451	16.2637	16.0712	15.5963	16.1317	15.4726	16.0127	15.6157	16.0206	15.6561	16.2476	16.3446	16.1758	16.0503	16.1513	16.3375	16.3989	16.1155	16.1215	16.4856	16.2673	16.1401
EPB41L2	15.8732	15.501	14.9285	15.995	15.8834	15.5467	16.002	15.9769	15.9241	15.7313	15.1792	15.4066	15.7194	16.3603	15.5594	16.4961	16.0142	15.7267	15.9392	15.2604	15.6683	15.2594	14.953	16.1811	16.3625	15.069	15.2689	15.0792	15.8193	15.7856	15.5869	15.3457	15.6478	15.0911	15.7164	15.6931	15.1858	15.7424	15.6096	15.3376	15.6626	15.4442	15.6451	15.5033	15.385	15.7058	15.686	15.5999	15.3317
LAMTOR5	19.6175	19.0932	19.194	19.1685	19.5817	19.3246	19.7275	19.3425	19.0638	19.317	19.023	19.1991	19.4856	19.2862	19.3089	19.4269	19.5105	19.6372	19.2074	19.191	19.3462	19.5021	19.1279	19.4322	19.3135	19.5189	19.6141	19.4471	19.1439	19.3552	19.6223	19.5371	19.5607	19.4009	19.4033	19.3797	19.4294	19.0746	19.6135	19.5418	19.7164	19.3994	19.2759	19.7547	19.3861	19.2314	19.4869	19.1901	19.2107
DENR	18.0779	18.4769	17.8957	19.3406	17.4162	19.1547	18.9447	19.7337	19.7707	19.5889	18.4273	19.0241	19.1977	17.5233	18.2994	19.2864	17.7603	18.6113	18.5392	18.3793	18.9993	NA	NA	19.2904	18.9524	18.744	18.2	17.0849	19.2399	18.7293	18.3753	16.9053	16.9647	16.9554	18.077	17.5648	17.5248	17.614	17.5511	16.3506	17.521	16.9269	17.4867	16.7664	17.7702	18.8852	17.7609	18.5231	17.4984
TIMM44	19.8458	19.9753	19.9671	19.8337	19.9556	19.9237	19.7985	19.8443	19.8682	19.6842	20.0019	19.7515	19.9458	19.8696	19.5905	19.8879	20.0725	19.7385	19.8164	19.8014	19.7655	19.9639	19.7574	19.9556	19.9064	19.6137	20.034	19.968	19.7742	19.82	20.0214	19.9644	19.821	19.9504	20.3663	19.9939	20.1018	19.9285	19.4167	19.6265	20.0209	19.9543	19.7462	19.853	20.1037	19.7085	20.0433	19.5847	19.5102
NDUFB3	22.2282	22.1314	22.3842	22.1982	22.0788	22.6861	22.5467	22.4778	22.4173	22.5398	22.3466	22.207	22.5518	22.455	22.5138	22.666	22.219	22.4565	22.353	22.3866	22.4811	22.3343	22.429	22.5158	22.2777	22.2737	22.1259	22.3682	22.3003	22.2836	22.2418	22.2551	22.2852	22.2284	22.0548	21.7995	22.3585	22.387	22.3527	22.1188	22.2766	22.2153	22.5086	22.1468	22.2302	22.2261	22.3011	22.373	22.2536
NDUFC1	19.5221	18.9442	19.6662	19.4763	18.5865	19.5197	20.0854	20.929	20.1668	20.9627	19.9058	19.4722	20.3249	18.8033	20.587	20.7919	16.5415	20.1554	19.3895	19.2601	20.4658	19.1255	18.8376	20.1452	20.0152	19.7743	17.5158	18.6007	17.8743	18.4778	18.9927	19.0984	18.3995	17.3565	NA	NA	17.583	17.7436	16.8288	17.3888	17.5939	17.731	17.1312	17.98	17.7037	NA	18.8487	20.3296	19.1036
NDUFA2	22.8245	23.2369	23.5349	23.0703	23.1756	23.1958	23.3739	23.1862	23.3538	23.4289	23.0032	23.3747	23.523	23.2214	23.7122	22.6756	23.2404	23.3677	23.364	23.5877	23.2461	23.619	23.7138	23.4732	23.8156	23.2053	22.8888	23.2366	22.9658	23.033	22.9187	23.3701	23.3013	23.2099	22.8849	23.0137	23.4981	23.7139	23.3756	23.2703	23.276	23.6437	23.5624	22.7892	23.1598	23.1318	23.1586	23.5376	23.2982
ACTN4	18.3596	18.513	18.5883	18.7591	18.2978	18.6342	18.4703	18.4383	18.8972	18.5006	18.8561	18.7976	18.5336	18.4888	18.7002	18.5635	18.7185	18.2073	18.6269	18.4166	18.4034	18.4726	18.2928	18.5029	18.7554	18.7971	18.7513	18.5267	18.6497	19.1319	18.591	18.914	19.2715	18.9838	18.8792	19.7534	18.7936	18.9973	18.8574	18.8428	18.7425	19.3458	18.7182	19.3185	19.0042	18.7544	18.7148	19.0539	18.9709
PRKAB2	18.2115	17.6395	18.1052	16.8919	18.2045	17.102	17.4487	17.9466	17.6416	17.8916	18.0555	17.5183	17.6778	18.3546	17.444	18.3063	18.3447	18.1837	17.7525	17.9614	17.8502	18.2096	18.4167	17.4784	NA	17.6807	17.4035	18.4014	17.613	17.4585	16.4867	17.5245	17.9682	17.6209	18.089	17.6474	17.5708	17.3756	17.6928	18.1036	17.6343	18.1882	18.3405	18.3218	18.0825	16.8534	17.8297	17.5403	17.5263
AP1G1	14.3251	14.5155	14.414	14.887	14.2851	14.5243	14.2345	14.4565	14.5022	14.4614	14.9536	14.9631	14.7928	14.7159	14.4722	15.0835	15.4118	14.6466	14.4791	14.4022	14.954	14.4494	14.5622	14.7557	14.6631	14.5524	14.5847	14.5271	14.3074	14.7674	14.4106	14.4761	14.4377	14.4806	14.8513	14.3724	14.9227	14.326	14.2981	14.5837	14.471	14.5898	14.635	14.9831	14.5947	14.8818	14.5663	14.4952	14.8688
SGTA	19.1401	18.9451	19.2815	19.6453	19.4908	18.9251	18.7965	18.6647	18.7659	18.9367	19.5381	19.6177	19.1161	19.4817	19.6671	18.7816	19.3324	19.3177	19.1963	19.111	19.0391	18.9926	19.807	18.6891	18.7243	19.093	19.4159	19.2273	19.2421	19.3692	19.1978	19.4811	19.2517	19.6349	19.6067	19.3502	19.5426	19.3605	18.9459	19.5	19.4589	19.2468	19.1014	19.2071	19.4177	19.3214	19.2241	19.3994	19.1803
LIAS	19.0855	14.9085	15.0472	NA	17.3086	NA	NA	NA	NA	NA	NA	NA	NA	NA	NA	NA	NA	NA	15.233	15.2242	NA	15.4249	14.8161	15.0783	15.9711	NA	NA	14.3633	NA	NA	NA	NA	14.6589	NA	NA	NA	NA	15.1551	NA	14.9603	NA	15.0097	NA	NA	NA	NA	NA	16.3381	NA
SLC25A20	21.9049	21.9601	22.1674	21.8973	21.9183	21.8152	22.0465	22.0035	22.087	22.2205	22.0279	21.9609	21.9865	22.2173	22.0884	21.7586	21.8903	21.7413	22.0113	22.1833	21.9819	22.2207	22.3737	21.6941	21.6739	22.0805	21.7523	21.8531	21.6698	21.8256	21.6295	21.6477	21.9252	21.6823	21.9825	21.7793	21.8827	21.9236	21.8384	22.0857	21.4116	21.8759	22.1513	21.7127	21.5931	21.9683	21.5589	22.1823	21.4857
NUDT21	17.1246	16.9346	17.4777	17.1328	16.398	16.8188	16.7006	18.5917	18.1753	17.9204	17.131	18.385	17.1779	17.7258	17.0679	17.2817	17.4303	17.7852	17.5286	17.6464	18.1171	16.9765	17.3754	17.7687	17.0678	17.9577	17.353	17.1182	17.9671	17.8689	17.5537	17.5522	17.2967	17.993	18.0743	18.1588	18.3106	17.8677	17.7057	17.4609	17.1698	18.5169	18.4063	17.4129	17.023	17.5905	16.7618	17.9811	17.4353
LANCL1	21.1198	21.0623	20.8524	21.1161	21.0497	20.8239	20.9839	20.9482	20.9725	20.8382	20.9408	20.9279	20.8985	21.028	21.0317	20.958	20.7727	20.9739	21.1013	21.059	20.951	20.935	20.9907	21.0805	21.069	21.1193	20.7946	21.0656	20.8871	21.1671	20.9188	20.9951	21.0035	20.9026	21.1003	21.1463	20.9875	20.8532	20.9993	20.6985	21.0625	20.9572	20.8385	21.1369	20.9147	20.9705	20.95	21.0367	21.0918
STRN	17.187	NA	16.9396	16.6591	17.0568	16.3212	17.8421	17.4075	16.811	16.6297	NA	17.779	NA	16.5124	17.1246	16.5128	17.4207	17.0617	16.814	17.7033	18.0186	NA	14.659	NA	16.6282	16.8712	17.4913	16.5892	17.7913	17.796	17.0806	17.5472	16.9568	17.5123	17.4553	17.5569	17.6149	17.5646	17.5421	16.3448	17.5267	NA	16.5777	16.5338	17.6211	16.5357	16.3985	16.7451	17.0519
NDUFS5	23.2051	23.2494	23.6098	23.1206	23.2859	23.5309	23.4096	23.523	23.4967	23.5823	23.4382	23.3926	23.4649	23.456	23.7129	23.3728	23.2801	23.535	23.5831	23.5609	23.4861	23.5377	23.6144	23.6325	23.6185	23.3159	23.0569	23.326	23.1837	23.2198	23.1095	23.4226	23.4776	23.3222	22.9734	22.9123	23.3475	23.5388	23.4998	23.4122	23.3276	23.4608	23.7069	23.3145	23.2564	23.3374	23.2952	23.6299	23.304
PDE6D	NA	15.1569	15.6126	NA	15.334	15.3397	NA	NA	NA	15.4928	NA	15.6063	15.4381	15.299	15.4757	14.4762	15.3154	NA	15.1705	15.3668	15.3721	15.5916	15.438	NA	NA	NA	NA	NA	NA	NA	NA	14.8512	NA	NA	15.3219	15.9502	15.593	15.876	NA	15.8081	NA	15.7818	NA	15.2766	NA	NA	14.8237	15.513	15.0103
TIMM8A	20.949	20.63	20.8457	19.5589	20.7195	20.5676	20.6707	20.5672	20.5412	20.5779	20.8153	20.7756	20.4257	20.7859	20.603	20.6304	20.8273	20.4787	20.5078	20.5782	20.1932	20.8198	20.7417	20.7299	20.4924	20.7223	20.9526	20.8913	20.7739	20.8432	20.7765	20.9687	20.8359	20.8954	21.241	20.727	21.1338	20.9387	20.4703	20.6028	20.5794	20.9304	20.0118	20.7943	20.8518	20.7128	20.8296	20.5238	20.7844
PPP1R12B	21.1431	20.921	21.1589	20.9127	20.9138	20.7232	20.9935	20.9722	21.2372	21.2911	21.044	21.1288	20.9649	20.8312	21.2358	21.5066	20.7243	21.1852	21.1995	21.4059	21.1559	21.3683	20.6572	21.7289	21.8688	21.1062	21.2127	20.9035	21.0865	21.534	21.4119	21.5577	21.0297	21.1636	21.0633	21.248	21.8995	21.4292	21.5558	21.2891	21.1872	21.1007	21.4412	21.1587	20.7221	20.9835	20.8993	21.3087	21.132
PLIN1	19.6099	NA	NA	17.6682	NA	NA	18.4136	15.8904	17.5728	NA	NA	NA	NA	21.7984	17.4873	NA	NA	15.1653	17.439	19.9316	NA	NA	NA	16.8617	16.264	NA	NA	NA	19.3768	16.1098	NA	14.5696	NA	16.2762	NA	18.3193	15.2946	18.7303	NA	NA	NA	NA	NA	21.8797	16.2191	NA	NA	18.0333	NA
PRPSAP2	17.8118	15.7122	NA	NA	NA	NA	NA	NA	20.2037	NA	NA	NA	NA	18.931	14.1964	NA	15.8026	NA	NA	17.2114	17.8476	NA	15.4541	15.3233	NA	NA	15.2267	15.1998	NA	NA	NA	15.5192	15.6411	16.0846	NA	NA	NA	14.6181	NA	15.8964	NA	16.3474	15.8712	17.7515	14.6049	NA	NA	18.409	NA
GNG7	20.7666	NA	NA	NA	18.5887	NA	19.9147	NA	21.1442	17.7131	NA	17.4234	17.5937	22.1558	17.3897	NA	NA	NA	NA	22.1474	19.7498	NA	NA	17.7864	NA	NA	NA	NA	17.6007	NA	NA	17.7873	16.6509	NA	18.1454	NA	17.884	NA	NA	NA	NA	NA	NA	22.007	NA	NA	NA	18.4576	NA
OPA1	20.8299	20.6668	21.1958	21.0397	21.2648	20.9419	21.0835	20.2154	20.873	20.8216	20.9859	21.0224	20.8845	21.2516	21.059	20.8399	20.9729	20.8823	21.1177	21.0989	20.8996	21.2464	21.4315	21.0085	21.1121	21.1892	21.26	21.4578	21.1182	21.3005	21.2134	21.4619	21.4645	21.4478	21.1842	21.4644	21.3624	21.4869	21.3878	21.5358	21.524	21.5624	21.6375	21.5554	21.4404	21.1845	21.3219	21.2572	21.5958
TBC1D4	17.4253	17.6299	17.0858	18.6343	18.5611	18.9819	18.9318	18.4709	18.1054	18.1871	17.9388	17.3484	18.3955	17.3464	18.6788	18.1866	17.5959	17.9741	18.3311	17.5766	18.2094	17.5984	NA	17.3903	18.0807	16.7947	NA	16.7736	16.9744	16.8182	15.5679	16.9249	15.3487	16.0921	13.3776	14.0818	15.9902	NA	NA	16.4409	16.0053	14.9668	NA	16.8232	16.6545	17.6064	17.8997	17.2864	16.53
SNX3	20.0959	20.0569	20.3324	20.3399	20.3407	20.0943	20.2105	20.0037	20.0208	20.3015	20.3605	19.9013	20.4342	20.0914	20.2551	20.0317	20.1018	20.1897	20.1701	20.1357	20.1446	20.1675	19.8888	20.1458	20.454	19.7756	20.1202	20.044	20.1386	20.1272	20.1751	20.3094	20.0701	20.1523	20.2075	19.9063	20.3555	20.2188	20.0816	20.1928	20.2733	20.3396	20.4952	20.0725	20.0722	20.2278	20.1967	20.153	20.0371
OGA	18.0797	17.9369	17.6672	18.6073	17.8932	17.3155	17.399	17.3835	16.6921	17.3544	17.3966	17.8299	17.2719	17.3889	17.3067	17.198	17.6313	17.7354	17.4985	17.6177	18.0745	17.4734	18.5343	16.6859	16.933	17.4345	17.6274	17.8554	17.0971	17.5648	17.961	18.2381	17.0587	17.3765	16.855	17.1875	17.7865	17.0395	16.9857	17.6988	16.9079	16.9595	17.2191	17.6996	17.948	17.4194	17.3692	17.414	17.7585
SORBS3	16.0068	NA	NA	NA	NA	15.6402	NA	16.0723	19.5979	NA	NA	15.1536	17.2646	15.8448	14.785	15.7699	14.9156	14.8983	16.7014	17.7992	17.5224	14.6591	NA	NA	NA	15.5167	15.4426	15.9396	16.5565	15.9073	16.5572	15.3148	16.6012	15.4492	16.4126	17.1775	NA	17.8727	17.4351	15.5162	17.2016	17.6459	14.5531	16.1337	15.3515	15.597	NA	16.581	15.9668
SYNCRIP	19.0138	18.9995	18.9755	19.1023	18.7434	19.1499	18.8134	18.8489	18.8128	18.8056	18.9706	18.7633	18.8093	19.0999	18.7588	19.3259	19.4097	18.9002	18.8844	18.9155	18.9833	19.0987	18.9236	19.1592	19.1969	18.7175	18.8447	18.9534	18.9388	18.9577	19.0046	19.1415	18.943	19.0654	18.9811	19.0367	18.926	18.6641	18.7891	19.0511	18.7114	18.7724	19.0345	18.9228	18.8752	18.9374	19.0043	18.9158	19.1876
KLHL41	20.4575	20.3652	20.1781	19.7106	20.3042	19.664	19.5681	20.1375	20.1106	19.8087	20.1436	19.5884	18.7078	20.4925	20.0205	20.0377	19.802	19.6564	18.9272	18.3184	19.183	18.9555	19.1995	17.9608	18.5086	18.5725	19.0744	18.4893	19.2571	19.031	18.8913	18.9521	18.4	18.545	19.7039	19.1867	19.4606	18.5244	18.6464	18.6386	18.9294	18.4087	17.8125	19.2734	19.4341	19.1875	18.9496	19.2755	17.7232
PLIN3	19.5504	19.0902	18.9705	19.5043	19.832	19.4867	19.3601	19.289	19.2843	19.0079	19.8298	19.66	19.4451	19.1853	19.8665	19.6851	19.1143	19.1274	19.17	19.2571	19.178	19.3019	19.9833	18.7995	19.4648	19.1456	19.2417	18.1978	19.016	19.3217	18.6447	19.1792	18.2668	19.0114	19.2148	18.8775	19.3028	18.8063	18.6182	19.1932	18.8473	19.1449	18.5481	19.2905	18.9444	19.314	19.0848	19.3235	18.8116
KPNA6	17.1065	16.1474	15.244	15.8287	17.0461	16.3541	16.0783	15.754	15.6627	15.4944	15.923	16.1976	17.0814	15.1631	16.3211	16.0091	16.165	15.966	16.3332	14.6937	18.0806	15.309	15.6449	15.185	16.1165	14.7625	14.8506	14.9714	14.9393	14.9924	16.0373	14.6197	14.6789	14.7636	14.3268	14.2075	15.1478	15.3977	15.1655	15.0232	15.7049	14.4848	14.4366	15.1102	15.0988	15.2475	15.8883	15.6566	14.0559
UGDH	15.4042	13.821	NA	NA	NA	NA	18.4282	NA	19.074	NA	14.8454	15.2289	NA	18.5803	13.0806	14.2996	15.2682	NA	NA	18.0496	17.182	NA	NA	13.9173	NA	14.6484	15.6965	NA	15.9829	14.887	NA	NA	16.8677	15.0953	19.3853	18.2646	14.3625	16.1492	16.605	14.6052	13.5608	16.8056	16.2017	17.5004	15.0399	22.9856	NA	16.4419	15.3456
EIF1B	18.0205	18.4622	18.1694	18.3682	18.1678	18.3058	18.153	18.1753	17.9294	18.1009	18.4135	18.1185	18.0326	18.0491	18.3345	18.0514	17.8959	18.2264	18.1133	18.0877	18.1294	18.1524	18.3262	17.9525	17.8378	17.8956	18.0016	18.1602	17.9766	17.7912	18.0487	18.1127	17.9459	18.0676	18.0578	18.1284	17.9967	18.0208	18.0774	17.8993	17.8436	17.8356	17.9142	17.9246	18.0038	18.1137	18.1936	17.8605	17.9118
SNX2	17.0529	17.0338	16.783	17.3962	17.242	16.8523	17.3519	17.0099	16.8704	16.8579	17.0593	17.5094	16.9597	16.5675	17.9269	16.2004	17.1806	17.0941	16.9179	16.8286	17.4187	17.3696	17.3576	17.3894	17.5754	16.9331	16.853	17.1968	17.055	17.098	17.064	17.5184	17.2295	17.0766	17.6083	18.3885	17.0969	16.8462	17.9132	17.0427	17.1701	17.4911	17.4636	17.6536	17.1789	17.0689	17.5848	16.5418	17.3736
USO1	19.4963	19.3062	19.4973	18.8335	19.5058	19.588	19.5062	19.5235	19.5697	19.6444	19.4946	19.4483	19.6591	19.4959	19.4322	19.5235	19.7379	19.4804	19.2768	19.4805	19.7089	19.559	19.5339	19.5327	19.5318	19.5486	19.5334	19.3866	19.3579	19.5945	19.5532	19.6011	19.4238	19.5873	19.6496	19.3006	19.4185	19.3653	19.8175	19.5896	19.4795	19.5094	19.4921	19.722	19.459	19.5713	19.3287	19.5341	19.7146
MRPS14	16.006	17.4317	16.9032	16.7276	16.1159	16.8587	16.8681	18.2578	15.8844	16.1913	15.7426	NA	16.4377	17.197	15.5884	17.0992	16.0945	17.0651	17.4673	17.0903	17.9818	17.3092	NA	15.2918	17.9927	16.4988	15.5813	16.0069	17.8041	17.4735	15.8216	17.276	17.2054	15.3177	NA	17.0403	16.5447	17.3856	17.3596	16.5324	NA	16.5289	16.9349	16.2846	15.2973	16.7757	17.5962	17.2988	16.4849
TOM1	19.1026	19.3531	19.1186	19.9744	19.2038	19.8019	19.5362	19.6739	19.4517	19.9495	18.3718	19.1922	19.211	18.9303	18.6354	18.1433	18.8061	18.3395	18.5452	18.9167	19.2219	17.9513	18.1306	NA	NA	19.9601	19.378	19.6513	19.4904	19.4043	19.1754	19.0134	19.4599	19.1919	20.1499	18.9508	NA	NA	19.3685	18.1281	18.0658	18.9587	18.668	19.7797	19.4383	19.5469	18.9054	19.1138	20.3544
PFKFB2	19.4402	18.9258	19.2778	18.5914	18.553	19.2027	18.0665	18.3455	19.0588	18.7536	19.2361	18.2299	18.8893	19.058	18.1454	19.0903	19.0614	18.9805	19.261	18.9196	17.969	18.9958	18.8981	18.3298	18.4847	18.3997	18.6311	19.1281	19.1458	18.163	17.9205	19.4666	19.0106	19.5964	19.2626	18.4847	18.8827	18.6461	18.7784	18.9041	18.938	19.1783	19.3189	18.8955	19.3714	18.9331	19.2106	19.0054	18.7652
CCDC22	16.7143	15.5421	NA	15.6656	17.193	15.1327	19.1939	NA	20.1017	NA	NA	NA	NA	17.245	15.6901	15.2555	16.5271	15.2762	15.1251	16.7586	16.9818	NA	16.6408	15.7102	16.8468	14.9222	NA	15.8263	NA	15.0765	15.3162	NA	16.4509	16.1098	15.8348	17.4161	16.3731	NA	15.5793	16.5269	16.9544	17.4547	17.4601	17.1829	15.9904	16.6791	16.3347	15.6613	NA
TIMM17B	NA	16.1019	16.135	15.7786	16.1279	16.032	15.9271	15.8933	16.1177	15.9891	16.0987	15.7783	15.8786	16.3065	16.2003	16.0503	16.1963	15.9904	15.6768	16.1985	16.2991	16.3711	16.5144	16.3026	15.5714	15.7624	15.1771	14.8789	15.6876	15.8226	NA	16.2317	16.1144	15.9628	15.5197	NA	16.0342	16.0822	15.8632	15.9133	NA	16.2363	15.4854	NA	15.0696	15.1934	15.2105	15.9995	NA
DKC1	21.5179	21.1849	21.448	21.511	21.0862	21.4113	21.3106	21.3795	20.4402	21.5249	21.35	21.7456	20.3515	21.5287	21.3316	21.5528	20.5067	21.4056	21.386	21.2966	21.5342	21.1337	21.4756	21.4537	21.5153	21.3615	20.4749	21.4605	21.6042	21.6331	21.4897	21.4467	21.1418	21.5631	21.5686	21.805	21.5429	21.4905	21.2879	21.5132	21.4981	21.6902	21.137	21.7209	20.9197	21.1891	21.2501	21.3268	21.4281
EDF1	19.8641	20.1668	20.1051	20.0715	20.5512	19.8767	20.4103	20.5231	20.1496	20.1364	20.3045	19.4025	20.3267	19.5512	20.7276	20.4303	19.1913	19.7153	20.211	20.1896	20.4176	20.6474	19.6238	19.9909	20.6648	19.3924	19.1003	18.9582	20.1072	18.9471	19.414	20.2962	19.8746	19.1271	20.5916	20.7343	19.8487	19.4176	20.1351	20.2391	19.5432	19.5407	20.0142	19.0705	19.0731	19.4378	19.7536	20.0138	18.8167
DNAJA2	19.862	20.0197	20.0333	20.199	19.8223	20.1213	20.0031	20.0221	19.9459	20.0762	19.2288	20.2642	19.8669	19.9277	20.0103	19.9769	20.0001	19.9609	19.9018	20.0325	20.2884	19.6248	18.9974	20.4399	20.3517	19.9124	20.1124	20.0554	20.0747	20.3044	20.188	20.2086	19.9261	20.1955	20.5902	20.1936	20.0254	20.1913	20.3278	19.8798	20.2424	20.103	20.123	20.057	20.1353	20.0276	20.0293	19.8853	19.5137
WDR1	22.4366	22.2217	22.2795	22.2648	22.2977	22.4205	22.2139	22.1393	22.5392	22.1138	22.4393	22.3155	22.2127	22.1267	22.4771	22.4297	22.2213	22.2307	22.365	22.4849	22.3135	22.4011	22.4949	22.3533	22.4055	22.0592	22.1429	22.3093	22.1655	22.1101	22.1059	22.3931	22.1795	22.2467	21.9886	22.039	22.4832	22.1176	22.0425	22.4054	22.3515	22.3294	22.2531	22.2269	22.3089	22.0717	22.1112	22.269	22.0581
CPNE3	20.4322	20.6575	20.6245	20.5148	20.5382	20.4081	20.3105	20.3015	20.4357	20.4701	20.7299	20.5663	20.6588	20.2807	20.6245	20.4572	20.5052	20.6204	20.6687	20.6982	20.5483	20.4199	20.4099	20.5639	20.568	20.5582	20.2826	20.1723	20.2955	20.2596	20.2277	20.1787	20.1574	20.3479	20.2168	20.4471	20.1269	20.2896	20.386	20.4381	19.8299	20.0155	20.0604	20.1964	20.2842	20.5195	20.2009	20.524	20.1901
OBSL1	16.8094	15.9699	15.9047	15.1001	16.0202	14.8164	15.6222	15.3522	15.8637	15.9002	15.3371	16.7085	15.2638	16.1373	15.5403	15.7511	16.9664	16.1691	15.649	17.0298	16.7466	16.408	16.897	15.2267	15.6341	16.4059	16.1483	16.034	17.3756	16.3829	15.7557	15.8433	16.0568	16.1168	16.5732	17.8365	16.3732	16.1472	16.5958	16.259	16.7935	16.6204	16.0617	15.9801	16.377	15.7174	16.0546	16.3211	15.6614
CAND2	18.3742	18.1881	18.5997	18.2757	18.5912	18.0316	18.5105	17.5943	18.7821	17.8667	18.9984	18.4528	18.0275	18.1957	18.4537	18.0838	19.3055	18.1216	18.0715	18.3514	18.3158	18.1629	18.1861	19.212	19.3222	17.7476	18.5668	17.6933	17.4294	19.2345	17.714	17.8206	17.5373	18.9962	18.6011	18.681	18.0095	18.6429	18.6989	18.1436	18.6897	18.6607	17.865	18.8136	17.4722	18.1175	17.687	17.968	17.5064
DNAJC13	14.3603	13.8864	14.3738	14.849	13.2215	14.491	13.3905	14.0409	16.5316	14.582	14.0961	15.185	14.8663	15.5068	14.0723	14.3998	15.2523	13.8108	13.7305	14.3645	15.0351	13.8239	NA	13.8521	NA	14.5787	14.7329	14.9351	15.4727	14.8965	14.2048	NA	15.0345	14.7158	16.0535	14.9614	14.2853	NA	19.3035	14.4904	14.2663	14.624	14.8323	15.2402	14.8418	14.8989	14.9395	15.016	14.3928
DNAJB6	19.5432	19.5951	19.3507	19.4079	19.6601	20.0355	19.8279	20.0228	19.7218	19.8157	19.6712	19.206	19.6593	19.3753	19.6159	19.3984	18.9331	19.2781	19.7363	19.4884	19.7246	19.6217	18.805	19.2676	19.857	19.39	18.9482	18.7319	19.5324	19.5963	19.2119	19.2191	18.762	18.8913	19.1716	19.3741	18.9696	18.9377	19.6363	19.0041	19.0424	18.642	18.9022	19.098	18.934	19.4934	19.5426	19.4006	18.8303
COQ9	21.7068	21.7941	21.9872	21.6641	21.991	21.893	22.1325	21.8723	21.955	21.9758	21.8607	21.6212	21.9394	21.7788	21.8372	21.1908	21.7131	21.6048	21.6383	21.7587	21.3541	21.991	22.0506	22.0374	21.9384	22.093	21.8396	21.813	21.8453	21.7726	21.8659	21.9625	21.8233	22.142	21.4238	21.6236	22.0636	21.6932	22.0143	22.1084	22.0332	22.0183	22.1537	21.7127	21.6917	21.841	21.6628	21.8171	21.8126
GGCT	16.9076	17.5718	17.1769	17.7244	18.0633	17.2672	17.9402	17.7603	17.6768	17.4856	17.9396	17.2451	17.2809	17.2795	17.8827	17.7071	17.0203	17.0185	17.3785	17.8947	17.3933	17.578	17.3911	17.6941	17.558	17.1205	17.7733	16.8527	17.9655	16.8828	17.7747	17.725	16.8297	17.6206	17.5833	17.2558	17.5525	18.168	17.5696	17.2714	17.5727	17.5335	17.0788	17.3039	17.5581	17.3456	17.8644	17.4346	17.3704
NDUFS2	22.5417	22.6526	22.8632	22.6176	22.6295	22.9739	22.841	22.892	22.8118	22.8705	22.689	22.7065	22.8002	22.779	22.892	22.8896	22.5956	22.9227	22.805	22.893	22.8839	22.8325	22.8541	22.8553	23.0061	22.9026	22.4322	22.7518	22.7388	22.8321	22.6902	22.8155	22.922	22.6151	22.432	22.3132	22.7056	22.9463	22.8497	22.6174	22.6274	22.6514	22.8365	22.5984	22.7432	22.6714	22.7429	22.9712	22.6973
NIPSNAP2	23.306	22.9884	22.9413	22.9106	23.1358	21.7996	23.2785	23.0034	23.4713	23.082	22.7653	23.2332	23.081	22.861	22.859	23.1975	23.3994	23.2744	22.721	23.1388	22.9853	23.0734	23.0198	23.3018	23.1254	22.9786	23.0849	22.9899	23.2032	23.4935	23.2369	23.1478	23.1363	23.0908	22.9151	22.9715	23.2211	22.9641	22.8924	22.928	23.3363	23.2048	21.9563	22.9549	23.1644	22.7172	23.1328	23.2533	22.7234
CILP	17.8747	16.8228	18.0516	18.0267	16.7707	17.7695	18.2947	17.8536	19.2118	17.8051	16.8174	18.2168	17.2261	17.1	16.9919	16.8833	17.7885	18.4332	18.2625	18.1024	19.5968	17.5916	18.3868	16.7183	17.1224	17.6763	18.7365	18.6561	19.4342	17.5267	18.0515	17.2635	18.1204	17.5661	20.7845	20.2738	17.9143	20.792	19.8849	18.6978	17.6856	19.4173	19.122	18.7332	18.1778	18.1654	17.8755	18.6348	17.8955
PDCD6	18.7075	18.5143	18.0133	18.5049	18.6016	18.7308	18.1922	17.9599	18.0758	17.8909	18.6469	18.5482	18.6037	18.6877	18.3161	18.5048	19.401	18.2882	18.0487	18.5069	18.9992	18.8945	18.8175	18.2306	18.1108	18.0238	18.7918	18.8508	18.7057	18.3421	18.6091	19.5182	18.6385	18.9017	19.1134	19.0642	19.2644	18.9412	18.3139	19.3284	18.629	18.6621	18.569	18.7584	18.7986	18.3079	18.5018	18.0212	18.7018
ATP6V1G1	17.809	NA	15.5687	NA	18.2747	NA	21.6805	NA	20.3013	NA	NA	15.979	16.0806	20.0605	16.0178	15.7008	NA	NA	NA	19.5815	20.6776	NA	NA	NA	NA	16.2636	NA	NA	NA	NA	NA	NA	16.2764	NA	NA	NA	NA	NA	NA	NA	NA	NA	16.3227	18.3254	16.087	18.3455	16.8237	17.5992	16.7751
VPS4B	17.3938	16.5306	15.9021	16.9053	17.7075	NA	18.8002	17.238	17.4633	16.6862	16.0661	NA	NA	18.7495	NA	14.9984	15.8472	16.7593	16.7835	17.6766	18.9183	16.577	NA	15.7388	NA	17.4633	17.0092	NA	18.3603	17.2543	17.0584	16.9555	15.5746	NA	16.6364	NA	17.349	16.99	16.4602	16.0202	NA	NA	NA	18.3154	16.8735	16.6692	17.909	17.2139	NA
SH3BGRL	18.8441	17.1211	NA	NA	18.6415	18.9326	20.5019	18.0039	19.3332	NA	18.7232	18.1799	18.1005	19.3492	17.7941	18.5993	19.1214	18.603	18.9473	20.1818	19.261	19.0222	19.1622	19.7296	19.9758	19.7459	20.2286	19.3624	19.4183	19.6047	20.5194	19.9509	20.6164	18.4396	20.5524	20.8791	20.6393	20.6388	20.5721	20.1158	20.7213	21.4206	21.0541	21.4284	19.9842	19.6114	20.834	19.5405	21.0077
FLNB	15.1433	16.6992	16.3636	17.1154	20.4574	17.467	17.2654	17.0069	17.1111	17.373	17.7962	16.9363	17.2073	16.8579	17.2371	17.1938	16.858	16.8992	17.092	17.5219	16.7063	16.9266	20.4361	17.145	17.2174	17.6044	15.3354	17.2696	16.0584	17.3742	16.9289	17.59	17.1453	17.0194	16.3002	17.2487	17.2424	17.1238	16.7055	17.1466	17.0808	17.2924	17.5174	17.376	16.5913	16.7549	16.1516	16.4876	17.4767
NDUFS6	22.9142	22.7635	22.9363	22.6262	22.9054	22.7884	22.9252	22.7905	22.8257	22.9882	22.9945	22.9444	22.8309	22.8092	22.9282	22.8876	22.7814	22.888	22.915	23.0183	22.8882	23.0236	23.1061	23.1673	23.1922	22.8596	22.7024	22.9482	22.5593	22.6073	22.7188	22.872	22.8305	22.8371	22.7531	22.4079	23.0575	23.0393	22.9343	22.8361	22.7926	22.869	23.0817	22.8464	22.8378	22.8115	22.8469	22.9642	22.9359
PEX14	18.177	18.4598	16.8183	17.9865	17.1153	16.6321	17.503	17.0699	17.2207	17.1344	NA	17.0934	16.9088	17.398	16.8945	16.1702	17.5436	NA	16.7167	17.7962	17.5458	17.0755	16.3564	NA	NA	17.1225	17.2658	19.1046	17.7218	16.3741	16.6226	17.5063	NA	16.962	17.5695	16.9585	17.3305	16.5524	16.6367	16.7378	16.7052	NA	NA	17.4268	17.7441	17.0642	17.4985	16.9392	18.954
SEC22B	19.3722	19.2851	19.2229	19.5098	18.8006	19.2633	19.2739	19.3833	19.1424	19.3277	19.5616	19.3189	19.1425	19.3195	19.4184	19.489	20.2469	19.5991	19.3538	19.0172	19.3278	19.2734	19.1032	17.8228	18.4712	19.0262	19.4083	19.2067	19.153	19.5033	19.4774	19.5053	19.1807	19.6303	19.1758	19.237	19.5145	18.9181	18.9587	19.4493	19.7355	19.1415	19.17	19.0805	19.4928	19.5627	19.4664	19.0014	19.2735
MTX2	20.8637	20.8294	20.7577	20.7239	20.5693	21.0922	20.7571	20.7507	20.9112	20.7324	20.5394	20.6269	20.6103	20.691	20.5549	20.7025	20.4144	20.6698	20.874	20.7669	20.6628	20.8668	20.3824	20.8102	20.9638	20.7782	20.6107	20.7391	20.6604	20.849	20.7438	20.6434	21.0019	20.6295	20.5773	20.4785	20.5858	20.7831	20.969	20.6822	20.875	20.6498	21.0616	20.7074	20.9253	20.8023	20.8708	20.8015	20.9221
VPS26A	15.489	15.5757	15.7726	15.8712	15.6848	15.994	15.9422	15.8668	15.7591	15.7657	15.8346	15.736	15.9896	15.4422	16.5674	15.7386	15.6873	15.7506	15.4324	16.3769	15.7722	15.4926	15.4052	15.8352	16.7826	15.7969	15.3252	15.5188	15.5337	15.6511	15.3648	15.3111	15.6456	15.6458	15.7045	15.2824	16.268	15.057	15.2667	17.0918	15.2639	15.2008	15.2042	15.581	15.4589	16.0219	15.6341	15.7046	16.0422
NDUFB1	22.0894	21.9816	22.2205	21.752	21.9816	21.9061	22.361	22.1003	21.7763	22.5705	22.1319	22.4352	22.0495	22.231	22.2353	21.9994	21.9323	22.1907	21.8347	21.8676	21.9147	22.505	21.9938	22.0612	21.998	22.29	21.6535	22.0311	22.1164	22.1054	22.0775	22.3298	22.2951	21.8891	21.9946	21.5498	22.5229	22.2472	21.8935	21.7988	21.5899	21.9594	20.9916	22.1347	21.8437	22.0328	22.0963	22.1912	22.1446
PMPCB	18.2602	18.3064	18.5057	17.4144	18.4586	18.3042	18.4158	18.0891	18.2449	18.4182	18.3769	18.3305	18.3469	18.2228	18.2044	18.2397	18.3569	18.1466	18.3919	18.5699	18.1538	18.2725	18.5267	18.1585	18.4362	18.4182	18.3546	18.3724	18.1652	18.3779	18.3236	18.3159	18.4839	18.2226	18.038	18.3629	18.5945	18.511	18.2563	18.368	18.4084	18.3838	18.4009	18.499	18.3866	18.2679	18.2632	18.1327	18.3456
ERN1	17.1857	17.2867	17.1177	15.2609	NA	17.7582	13.7459	16.8532	17.2384	16.8442	15.7447	17.6788	17.4716	16.974	17.1517	NA	17.0412	15.629	18.4082	17.6354	15.4136	15.8365	16.1945	15.2213	NA	16.5438	14.937	16.8782	15.6603	16.7527	14.8836	15.918	17.7836	16.3937	19.0896	17.5198	15.8927	14.7583	15.6467	16.63	15.459	16.5378	18.039	17.1676	15.3606	18.0164	16.2974	16.6627	18.5688
PSIP1	15.018	NA	14.0728	15.4666	14.3916	15.7407	16.6989	16.182	17.0943	14.6201	14.6728	15.2198	15.4763	15.6657	15.1828	NA	NA	14.9873	16.0674	15.4862	16.1244	NA	13.8169	16.5918	16.7057	17.4411	17.9965	NA	17.5281	16.2353	17.9351	NA	15.9383	14.5442	17.1817	17.9346	16.3747	17.0271	16.8304	15.584	17.2318	15.6357	15.9404	16.5609	13.9372	16.0731	15.1943	17.2812	15.3448
NDUFS3	23.9186	23.921	24.1375	23.813	23.8447	24.0651	24.005	24.1442	24.002	24.2268	24.101	24.172	24.0785	24.0797	24.2951	24.0954	23.9708	24.147	24.0758	24.1701	24.0449	24.0347	24.0938	24.1057	24.2831	24.0147	23.7573	23.9864	23.8988	23.9058	23.8062	23.9043	24.0451	23.9511	23.8838	23.7566	24.0448	24.1502	24.0533	23.7784	23.9334	23.9337	24.0607	23.8554	23.9487	23.9747	23.755	24.1259	23.9542
BANF1	20.5346	18.1324	19.9972	19.7739	20.8568	18.5709	19.5132	18.8509	19.6347	21.0626	21.4173	21.995	18.6797	20.9391	21.5503	19.8564	21.8303	18.9274	21.9961	20.7206	19.6886	18.125	20.7933	20.098	19.9723	18.2635	18.7966	20.5033	19.3811	19.5614	19.3041	18.8515	18.7933	18.4071	20.0167	19.4136	21.8429	18.9223	19.0816	18.6727	19.4744	21.1142	18.8987	19.9149	19.3763	20.518	19.3849	18.9567	19.1055
SF3B1	18.0238	14.9925	NA	18.2758	15.3366	15.5834	17.5532	16.9425	19.056	17.703	NA	17.1076	18.3107	16.6381	15.2053	17.7444	NA	17.5444	NA	16.1868	19.3048	16.4361	NA	18.3117	17.6536	16.9706	17.382	17.1279	NA	17.5754	17.8318	16.3591	17.375	15.6498	NA	17.0757	15.8604	16.6927	NA	16.157	NA	NA	16.9119	17.5043	14.5373	16.1744	17.3439	17.5423	18.0882
CSDE1	17.9903	18.3289	18.0816	17.9276	18.4536	16.539	18.4521	18.5374	18.3466	18.3881	17.8075	18.2162	17.9414	17.4328	18.2178	18.541	17.6822	18.354	17.5988	17.9764	18.4824	17.9473	17.2617	18.0014	18.1772	17.6293	16.839	17.1929	17.4448	17.3176	17.4587	17.575	16.9649	17.2468	17.0448	17.419	17.6004	17.2367	17.3712	17.3776	17.4088	16.8578	17.0806	16.9201	17.1939	17.4395	16.3039	17.9034	NA
PRKRA	17.9885	18.1469	18.1136	17.8486	17.7505	17.9955	18.2261	17.92	17.9947	18.0776	18.3017	18.0423	18.0767	17.9802	18.1769	17.9023	18.1594	18.0075	18.1668	18.1518	18.0383	18.102	18.0643	18.2179	18.1931	18.2131	18.3645	17.952	18.0107	17.8863	18.2482	18.253	17.9746	18.5082	18.1071	18.1924	18.2108	18.0748	18.1325	17.9897	18.3233	18.2981	18.1918	18.0711	18.0534	18.191	17.9763	18.0768	17.9214
GCAT	18.553	16.9647	16.9446	17.1919	NA	17.4633	NA	17.0386	17.8878	NA	NA	NA	16.9641	17.3365	NA	16.766	16.9156	NA	16.8776	20.4485	16.092	16.3102	16.3095	15.797	NA	NA	NA	16.4772	NA	NA	16.8466	16.24	NA	16.4744	NA	NA	16.6996	15.9324	16.5753	15.2911	16.1291	15.345	NA	NA	16.8289	NA	17.3122	17.332	NA
SNRNP200	18.2329	15.354	15.1643	NA	17.2842	NA	22.5927	14.8938	16.169	NA	NA	NA	NA	17.9769	NA	15.2564	14.6468	15.4179	15.1858	15.0364	16.928	15.2182	15.6856	15.6162	NA	NA	NA	NA	NA	NA	15.1165	NA	15.1224	14.9442	NA	NA	15.0745	NA	16.117	15.6236	15.0912	14.9579	NA	NA	NA	15.9481	NA	15.6916	NA
SLC25A12	20.9887	20.9665	21.226	20.8585	21.2104	20.9785	20.993	20.8821	21.016	21.0536	20.9784	20.8759	20.9527	21.012	21.0083	21.0223	20.8076	20.8701	20.9399	20.8704	20.8885	21.0825	21.1405	21.1581	21.2605	20.9417	21.0093	21.0415	20.7309	20.9047	21.0259	20.9469	21.2725	20.941	20.558	20.8026	20.9963	21.1362	21.1555	21.1562	21.0544	21.236	20.9452	21.1327	21.0455	21	21.1365	21.1559	21.1136
EIF3G	18.4335	17.7955	17.7536	17.8659	18.2052	17.9816	17.8223	18.0341	17.8487	18.0064	17.8983	17.8538	18.1976	18.065	17.7036	18.275	17.8057	18.2301	17.4666	18.1945	18.1397	17.6944	17.8095	18.888	18.328	17.652	17.6479	17.9141	18.0771	18.1045	17.7637	18.1374	18.1271	17.8421	18.393	17.7865	18.3261	18.1187	18.5601	18.0355	17.7751	17.8693	18.5183	17.8278	17.9095	17.8709	18.1285	17.8408	17.9846
EIF3J	17.7125	17.4185	18.6688	16.8114	18.2601	17.1375	18.2885	16.7772	18.8122	NA	16.3811	16.6616	15.9195	20.6655	17.491	NA	NA	NA	15.8815	20.9164	20.4663	19.1172	NA	NA	NA	16.872	18.6539	NA	19.7379	NA	15.1986	NA	15.7902	17.8169	18.7347	20.0063	NA	20.1816	19.8233	14.2711	NA	NA	18.0264	20.2129	17.6404	18.9258	17.0367	17.8158	18.2283
CBR3	16.7796	17.4598	18.4665	18.6361	16.8261	18.9786	18.5218	17.4937	18.3458	18.245	18.0362	17.1661	17.8637	17.8965	18.6666	18.0413	16.4138	17.9408	18.4709	18.3778	17.698	18.162	17.221	18.4701	18.3257	19.1908	17.8311	18.0274	16.9007	18.1568	18.0574	17.2817	18.1407	17.0339	17.2612	17.7251	17.2788	18.536	18.9918	17.6016	16.7433	17.6339	18.2281	18.1316	17.9406	18.4202	18.4425	17.7656	18.9299
PSMD10	17.4331	15.7814	15.9453	15.8701	15.2829	16.5381	19.0564	17.5296	18.1344	17.3027	NA	17.324	16.6245	16.6273	NA	16.1685	15.881	15.6981	16.7587	17.4798	19.6004	NA	NA	NA	NA	17.7268	17.1135	16.3576	18.9463	17.765	17.3624	16.0454	17.0872	16.4791	19.7327	18.4271	15.7879	15.9421	17.8614	NA	16.7453	17.3051	NA	18.5912	16.4167	20.3438	NA	17.7062	17.9275
ZMPSTE24	16.1197	16.5678	16.8356	16.2493	16.5537	15.8813	16.3825	NA	16.4114	16.7134	15.2386	16.3262	15.7912	16.99	NA	14.1991	15.6451	15.2152	15.8375	17.5303	16.8073	15.9772	15.4097	15.0528	NA	16.3805	15.7642	16.6666	15.5556	16.5637	16.034	15.9536	15.9444	15.8632	15.2775	16.0546	14.7258	15.8903	15.8675	15.9468	15.8209	NA	NA	16.8428	16.5548	16.33	16.3022	16.0502	16.4908
IDH1	17.5144	17.6047	17.7432	17.6849	17.8687	18.072	18.2592	18.0573	18.0387	17.96	17.8406	17.6013	17.9167	17.5302	18.015	17.6761	16.9422	17.5016	17.7015	17.4312	17.3381	17.7046	17.3515	17.6616	17.667	17.9346	17.355	17.3575	17.7305	17.8297	17.5451	17.3216	17.1369	17.1437	17.4018	17.3215	17.0675	17.3913	17.7341	17.0026	16.8727	17.1685	17.1725	17.4079	17.3285	17.6692	17.4529	17.7223	17.1177
ALDH1L1	15.1075	13.7847	13.6475	13.5609	13.877	15.3592	15.2502	14.7673	13.4697	13.653	16.0289	14.0185	14.7	16.0047	14.118	13.7518	16.078	14.2405	14.2368	16.1886	14.9956	13.9412	15.0906	14.9314	13.6024	13.5851	15.4075	15.1543	15.8591	14.5563	15.8229	15.6773	14.6846	15.8437	14.2815	13.7435	14.9981	14.4805	16.3079	15.5594	15.6375	15.5812	13.986	15.6863	15.5883	13.7997	14.1075	13.1032	16.0255
ARL6IP5	22.1784	21.6689	21.9292	21.035	21.8871	21.5529	21.597	21.6102	21.6022	21.7214	21.8594	21.863	21.9052	21.8297	21.6456	21.8122	22.2951	22.0172	21.6513	21.5232	21.9324	22.1943	22.4033	21.2089	21.739	21.6925	22.2653	21.928	21.5033	21.8053	22.2452	22.1865	21.8139	22.068	22.0398	22.389	22.2564	21.5014	21.2069	22.0957	22.224	21.909	21.6878	21.8447	21.8475	21.8875	22.0019	21.6064	21.7134
DYSF	18.2558	18.0033	17.9203	18.4674	18.0163	17.8683	18.2402	18.057	18.0181	17.7946	17.9413	17.8142	18.0827	18.1741	18.147	18.163	17.8422	18.0251	18.0018	18.0936	18.096	18.0393	18.3494	18.0805	17.8944	17.6774	17.9559	18.1347	17.7832	17.8853	18.0077	18.2448	17.9695	18.0365	18.0593	18.3118	18.4051	17.9026	18.2993	17.7785	18.3479	17.8561	18.2164	18.2775	18.0863	17.8909	18.3323	18.0452	17.5748
ATP5PD	25.2102	25.1873	25.3143	25.2411	25.1841	25.1722	25.3105	25.2325	25.1514	25.2484	25.3761	25.1131	25.1568	25.1759	25.1046	25.1137	25.1558	25.3419	25.1563	25.1377	24.9696	25.3635	25.2068	25.3897	25.5164	25.2076	25.0427	25.0733	24.9747	25.0657	24.9564	24.9998	25.0952	25.0301	24.9602	24.9219	25.0193	25.3031	25.0069	24.9949	25.0437	25.1053	25.5159	25.0062	25.1881	25.1371	25.2756	25.26	25.2509
FLOT1	19.1298	18.7617	17.8941	18.5159	18.6474	18.7484	19.0699	18.3825	18.6234	18.4426	18.3579	18.6135	18.745	18.7946	18.1302	18.6804	18.7361	18.9404	18.7828	18.6736	19.203	17.9784	17.8989	18.3772	18.9701	18.7417	18.7781	18.3003	19.0562	18.694	19.0341	18.5552	18.1236	18.0772	18.5837	18.5269	18.1712	18.123	18.5048	19.0655	19.0767	18.0426	17.982	17.5852	18.8017	18.0578	18.7339	18.5529	18.7042
GLRX3	19.1639	19.1775	19.3621	19.5989	18.9593	19.3556	18.9241	19.2539	19.0893	19.3174	19.913	19.2228	18.7386	19.0946	19.2832	19.1007	19.5469	18.5806	19.0653	18.4398	19.067	18.4899	18.9006	18.9696	19.5373	18.7574	18.6857	18.6491	18.8111	18.8774	18.8076	19.2323	18.6741	19.2034	19.4619	18.4867	18.9958	18.7192	18.3271	18.688	19.0462	19.2541	18.7398	18.8994	19.0073	19.0771	18.8727	18.8349	18.6759
WFS1	18.0262	18.2729	18.5116	17.5153	18.4687	18.2885	18.4149	17.9751	18.0335	18.4225	18.2877	18.4464	18.7861	18.4997	18.8176	18.2023	18.2568	18.1896	18.1168	18.7729	18.056	18.7989	18.5191	17.6492	17.5058	18.4503	18.1904	17.9311	17.394	18.428	18.2103	18.6923	18.3172	18.6552	18.6615	18.4357	18.7002	18.3103	19.1196	18.6282	18.0885	18.3698	18.205	18.3152	17.7761	18.6604	17.6041	18.4686	18.5545
CLPX	15.6564	15.5578	16.3165	15.8188	15.8493	15.378	16.2715	15.9826	16.3702	16.0461	16.2592	16.438	16.4193	15.1765	15.9177	15.7081	15.7079	16.7822	16.0276	16.6117	16.7937	16.2923	15.7914	16.386	16.7509	16.2136	16.7284	15.9412	17.8898	16.2961	16.5724	16.3813	16.6483	16.211	16.0063	16.69	16.5214	17.614	15.7261	15.1998	16.9156	16.5821	16.225	16.6691	16.4361	16.3266	15.8843	16.5957	16.023
NEBL	20.1251	20.2636	20.4052	20.3771	20.4046	20.2549	20.3491	20.2528	20.2557	20.3925	20.3362	20.2167	20.2874	20.4011	20.4291	20.1644	20.1079	20.2882	20.4178	20.4162	20.2722	20.3407	20.4918	20.3369	20.5178	20.3889	20.5426	20.3742	20.2878	20.2077	20.4025	20.4383	20.2892	20.4543	20.2057	20.4193	20.4007	20.3066	20.1818	20.4277	20.3618	20.4476	20.3089	20.2002	20.3406	20.1141	20.529	20.3542	20.3218
SNCG	20.5716	14.0944	NA	NA	21.9977	NA	25.7663	NA	17.187	NA	NA	NA	14.8992	22.1264	NA	NA	NA	14.6983	NA	20.2526	18.1476	NA	NA	NA	NA	NA	NA	NA	NA	NA	NA	NA	NA	NA	NA	14.9325	NA	NA	NA	NA	NA	NA	NA	22.7652	NA	18.1215	NA	17.3754	14.0208
SRP72	13.9874	13.9996	13.5475	NA	13.6251	NA	NA	NA	12.85	13.422	13.6466	12.9938	NA	13.4678	13.4959	NA	13.9311	13.8306	13.6876	13.3269	13.4156	13.3559	14.0857	13.9771	13.8209	NA	NA	13.1536	NA	13.3342	12.979	NA	13.7621	13.3072	13.5949	16.339	13.7691	14.0259	NA	13.8304	13.4957	13.9796	13.7948	13.4993	13.995	13.8046	NA	13.4459	NA
DDAH1	15.4918	15.362	14.9469	14.6579	15.2092	NA	14.5665	14.9923	14.3833	14.6247	14.3656	15.3889	15.0028	15.1901	14.2272	15.3842	15.8811	15.3232	14.9775	15.2859	15.348	14.9684	15.8555	NA	NA	15.3799	16.1389	15.6759	15.8487	15.5613	15.7607	15.6778	15.5812	15.7132	16.4246	16.2705	15.8174	15.4009	15.745	15.2629	15.9584	15.8931	16.0749	15.9955	15.7629	14.5258	15.4866	15.3275	15.0804
ALDH1A2	15.6486	14.8542	14.1011	15.0532	14.2564	NA	15.2411	15.1839	15.7267	15.098	14.4366	NA	14.8526	13.9681	14.6367	15.2076	13.9696	14.7594	15.2453	NA	14.5395	14.4891	14.5515	14.8175	15.6259	NA	15.1406	14.5383	14.9846	NA	15.319	14.2747	15.5498	14.9049	15.0597	14.6921	14.8059	NA	14.7671	NA	15.3307	14.969	15.2358	15.5425	14.5391	14.6996	15.0694	15.225	NA
TPPP	19.4263	19.8623	20.3336	19.8043	20.3026	19.965	20.3975	20.5941	20.2939	20.8728	19.7853	18.8051	20.5966	19.3223	20.822	20.4647	17.9026	19.3745	20.0941	19.1694	20.6291	20.2563	NA	19.9989	21.2757	18.7495	17.4797	17.3079	NA	NA	18.1702	18.6753	17.0067	17.345	NA	17.5998	17.7771	18.0728	17.9614	16.3449	NA	NA	NA	17.8285	16.8726	18.5991	18.8925	19.5979	17.4628
TOMM70	19.5718	19.1439	19.5677	19.8108	19.4824	19.5889	19.3817	19.3879	19.3863	19.5014	19.4118	19.1419	19.472	19.3629	19.4121	19.4567	19.6221	19.2884	18.166	19.3211	19.3124	19.586	19.1622	20.031	19.6165	19.4545	19.247	19.1661	19.5448	19.6872	19.318	19.6458	19.2817	19.5176	19.6855	19.3756	19.5743	19.2491	19.3854	19.5993	19.6655	19.3386	19.1762	19.448	19.4148	19.4906	19.2287	19.1563	19.3348
MYO1D	NA	NA	NA	NA	NA	NA	NA	NA	11.315	NA	NA	NA	NA	NA	NA	NA	14.7572	NA	NA	NA	NA	NA	NA	NA	NA	NA	13.4277	12.819	11.5273	11.8411	NA	NA	15.5342	14.7675	15.9778	15.5907	13.8235	15.1074	15.4704	12.0663	NA	15.6926	15.3072	14.9935	NA	17.0545	NA	11.9997	12.1025
UFL1	17.4819	15.8603	16.6997	18.093	14.5946	16.8136	16.5335	18.0632	17.6076	16.2917	15.1835	16.2177	17.0216	15.5892	16.0676	16.2801	15.5222	16.0135	16.0876	NA	17.3633	15.7557	NA	16.6352	16.0542	16.8037	16.4858	16.9548	17.0116	15.7929	16.1312	14.9819	15.8126	15.6577	17.1702	16.5615	15.1713	15.7915	17.359	14.7815	NA	15.4109	16.4327	15.9448	15.8039	17.5103	15.9299	16.5336	16.1639
PLPBP	19.7402	19.6083	19.5695	19.1249	19.8447	19.5161	19.9	19.6702	19.7593	19.4182	19.7926	19.67	19.5731	19.5352	19.636	19.5432	19.8083	19.5369	19.4604	19.5544	19.5077	19.6142	19.4976	19.6724	19.5288	19.5297	19.4808	19.5917	19.5258	19.5086	19.5034	19.6393	19.5334	19.7126	19.6705	19.4557	19.7819	19.7025	19.2754	19.7003	19.7476	19.2767	19.2613	19.526	19.5717	19.3975	19.6478	19.551	19.5731
ENDOD1	NA	NA	NA	NA	NA	NA	NA	NA	NA	NA	NA	NA	NA	15.6128	NA	NA	NA	15.891	NA	NA	18.4267	NA	NA	15.4676	15.7819	NA	NA	NA	NA	16.0357	NA	NA	15.9009	16.3785	17.9203	17.2859	NA	16.629	16.0397	16.0214	NA	16.6398	16.0477	16.9238	NA	18.2125	NA	NA	16.4848
GLS	17.8266	17.6201	18.0156	17.4922	17.3928	17.5575	17.6568	17.8134	17.7896	17.9719	17.1632	17.9925	17.2721	17.5408	17.263	17.7567	17.0167	17.5338	17.5437	17.8115	17.3749	17.5447	17.6579	16.79	17.4835	17.8988	17.3986	17.664	18.0882	17.8543	17.6077	18.0871	17.8309	17.7684	17.9612	18.1321	17.7245	17.896	17.9305	17.3205	18.1449	18.0598	17.7198	18.2294	17.4899	17.796	17.6616	18.1923	17.6267
AP2A2	17.4625	16.7667	NA	18.5448	17.3906	17.2572	18.4573	17.6896	17.6357	16.5491	17.0652	NA	16.0898	16.4391	NA	16.5092	17.6859	16.593	16.8969	17.5515	17.2536	15.9229	NA	16.9095	16.7418	17.2728	18.4747	18.5025	17.6447	18.343	18.9692	18.1925	17.9936	17.8457	19.0743	17.4368	17.8212	17.6728	17.768	16.6925	18.8509	18.0517	18.0595	19.8179	18.1736	17.9081	18.0016	17.5928	18.6747
ARHGEF15	17.1975	17.9323	17.5385	17.3358	17.939	16.1937	17.4181	17.1108	17.2699	17.3737	17.46	17.863	17.5952	17.3157	17.3849	16.9565	17.9287	17.7781	17.4896	18.7771	18.0837	17.9071	18.1275	17.5539	NA	17.4556	16.398	17.2467	17.4666	17.1683	17.4953	17.3628	16.952	17.4173	16.6813	17.7234	17.5435	16.6753	17.4894	16.8931	16.5993	16.7353	17.1924	17.0632	16.9225	17.1494	17.249	17.4308	17.293
NDUFB6	22.5331	22.3766	21.1564	22.6711	22.3109	23.5658	23.0371	23.6104	22.727	22.2228	21.1785	21.0985	23.0684	21.4272	22.427	23.4507	22.0663	22.4765	22.2453	22.3199	22.533	22.9052	21.1999	23.113	23.0935	22.7787	21.8432	21.479	22.025	22.6522	22.7055	22.0165	21.732	NA	20.6503	NA	21.3446	21.2787	22.1283	20.9273	22.5131	21.6528	22.1874	22.3275	21.9695	22.2137	22.8466	23.1962	20.2795
MFN2	19.5184	19.4463	19.3013	19.4859	19.6821	19.4277	19.5954	18.7233	19.3056	19.2975	19.5565	19.5221	19.5165	19.581	19.4619	19.4845	19.484	19.2222	19.6108	19.3588	19.6995	19.5576	20.0208	19.4593	19.2369	19.4565	19.7578	19.8165	19.5349	19.3869	19.6195	19.6248	19.7128	19.5804	19.2175	19.2552	19.4525	19.1494	19.4859	19.7911	19.5812	19.6879	19.6436	19.5929	19.6431	19.618	19.4184	19.4541	19.8701
NDUFA3	21.4338	21.4138	21.5949	21.2051	21.3906	21.599	21.6542	21.5621	21.515	21.6703	21.2887	21.3772	21.541	21.6355	21.5375	21.5785	21.2686	21.5901	21.596	21.8226	21.6014	21.7853	21.8295	21.4637	21.7457	21.5201	21.3394	21.6007	21.3784	21.4828	21.553	21.7659	21.658	21.5575	21.8391	22.0927	21.5784	21.6421	21.4932	21.6129	21.4146	21.6033	21.5397	21.5035	21.5182	21.3986	21.6523	21.6231	21.5814
NDUFB4	23.2529	23.1387	23.5099	23.0872	23.1867	23.1376	23.4968	23.3036	23.2972	23.5844	23.4986	23.7448	23.57	23.4565	23.6881	23.3347	23.3228	23.2323	23.4353	23.3417	23.204	23.5568	23.2774	23.429	23.5829	23.3542	22.9331	23.341	23.1344	23.1937	22.9956	23.2328	23.3564	23.2725	23.3567	23.0149	23.5942	23.3481	23.0238	23.1478	22.9045	23.048	22.4078	23.0913	23.2046	23.1174	23.1351	23.3931	23.1584
NDUFB8	23.5546	24.132	24.2624	24.1063	23.8931	23.7224	24.1583	23.6039	24.2265	24.2565	23.9285	24.2451	24.1313	24.1398	23.9132	23.4654	23.6261	24.2693	23.7281	24.1775	23.6854	23.7139	24.0462	23.8318	23.9797	24.082	23.9007	24.1604	23.7743	24.079	23.4002	24.0221	24.1505	24.144	23.8986	23.6433	24.2457	24.2684	23.6158	24.1076	23.5253	23.7339	23.7701	23.6191	24.1775	24.3541	23.2383	24.1904	24.2102
NDUFA7	21.6032	22.2233	22.3885	21.9273	22.4242	20.9139	22.4826	21.9816	22.3648	22.582	22.4091	22.4114	22.4147	22.065	22.2893	21.5781	22.5581	22.4274	22.1487	22.1527	22.1665	22.3166	22.2976	22.5337	22.4666	21.5082	21.2675	22.3835	21.8283	22.1502	22.141	22.3465	21.7472	22.6336	22.5084	20.9508	22.3691	22.3656	20.9869	22.1847	21.94	22.2383	22.3144	21.3238	22.1475	22.1289	20.8562	22.3581	22.3905
RTN3	19.3439	19.8294	20.0146	19.4523	19.8979	19.8572	19.4303	18.8142	19.2238	19.831	19.8037	20.2855	19.7444	20.0121	19.858	19.6535	19.5456	18.9779	19.8799	19.7884	19.4759	19.4584	20.2148	19.5868	19.8753	19.726	20.0526	19.5725	19.3461	19.9891	20.0138	19.6669	19.2174	19.5692	20.2597	20.6811	20.3493	19.9476	19.3084	20.1281	20.2812	20.1309	20.2956	19.4267	20.2682	20.0542	20.0908	19.7362	19.2945
LETM1	20.4431	20.3911	20.4578	20.4781	20.4614	20.3062	20.2373	20.1952	20.3171	20.2246	20.3586	20.1838	20.2579	20.506	20.1491	20.233	20.0504	20.3173	20.2575	20.3057	20.2188	20.4586	20.5082	20.4928	20.4706	20.4058	20.4606	20.4018	20.0253	20.4326	20.3822	20.419	20.3921	20.4553	20.2494	20.2796	20.5107	20.4515	20.2179	20.3823	20.3409	20.3201	20.1555	20.3592	20.3389	20.4075	20.4516	20.4695	20.165
STBD1	19.5314	19.3548	19.4872	19.5787	19.3406	19.0017	18.8218	18.7963	18.3845	18.9415	19.4727	19.503	19.1666	19.3536	19.4386	19.0658	20.4796	19.6032	18.5784	19.3257	19.1178	19.2302	20.0627	18.9423	18.9317	18.9625	19.8108	19.6157	19.3737	19.4641	19.239	19.8341	19.4204	20.0179	20.1736	19.6798	20.078	19.4651	19.477	19.7799	19.6095	19.9987	19.3478	19.4667	19.5303	19.6239	18.9244	19.1125	19.2953
EPM2A	17.0982	16.7686	17.6283	NA	16.5708	17.3032	17.2981	18.2368	17.4991	17.6929	16.975	17.567	17.2105	17.6014	17.9867	16.9127	15.8273	16.9602	17.3072	17.7192	17.4396	17.8553	18.143	16.9441	17.6167	16.1884	17.425	17.394	17.8	17.7665	17.0827	17.014	16.8362	17.0715	17.5455	17.0705	17.6871	17.7382	18.1436	16.5732	16.7958	17.0289	16.5607	18.2003	16.5414	15.9578	16.4388	17.7259	16.6887
VAPB	20.7649	20.3876	20.5253	20.5138	20.3888	20.4474	20.5034	20.4831	20.6487	20.6167	20.6185	20.7541	20.6566	20.4144	20.5271	20.6796	20.6693	20.4485	20.5969	20.4831	20.4053	20.4951	20.3216	21.1004	21.0335	20.1681	20.504	20.3273	20.3577	20.3234	20.6331	20.5143	20.2793	20.5439	20.4829	20.4729	20.7689	20.4522	20.2392	20.5337	20.8558	20.3175	20.641	20.6754	20.447	20.3862	20.8211	20.4398	20.3596
NDUFC2	21.2204	21.1677	21.4412	21.1254	21.2294	21.3023	21.4276	21.3165	21.4232	21.1996	21.4379	21.3425	21.4713	21.5006	21.6287	21.3444	21.3386	21.3617	21.3971	21.5365	21.3823	21.4475	21.5629	21.3552	21.5238	21.3046	21.187	21.5238	21.1633	21.1833	21.1023	21.4225	21.3047	21.2508	21.0238	21.1256	21.4125	21.5356	21.3685	21.3117	21.4093	21.3318	21.4647	21.1843	21.2034	21.2462	21.3978	21.4624	21.2747
FKBP9	18.9829	19.3795	19.2196	18.3985	19.8642	18.6208	19.4264	19.2657	18.7054	19.1745	19.305	18.5232	19.1121	19.2329	19.1431	19.2926	19.3803	19.3678	19.3393	19.0164	18.9867	19.7152	19.311	19.5129	19.5708	18.2835	18.4957	18.8896	18.3975	NA	18.7923	18.8402	18.7485	18.594	NA	18.4323	18.8836	18.609	18.2547	19.0502	18.9706	18.9126	19.264	18.5359	18.7359	18.711	19.5985	19.2626	18.6984
PGLS	19.7481	19.3874	19.4876	20.1189	19.5414	19.9475	19.8741	20.1176	20.0277	19.873	19.4964	19.3667	19.5958	19.5242	19.5745	19.6919	19.8171	19.6043	19.392	19.4903	19.4516	19.4542	19.4484	20.034	19.9043	19.736	19.8849	18.4816	18.6673	20.055	19.8483	19.7386	19.5644	19.5085	19.9579	18.5956	19.7066	19.6837	18.5853	19.4609	19.829	18.7557	19.441	19.7977	19.2429	20.0023	19.7718	19.755	19.9502
ATG7	NA	15.6893	15.7197	15.7687	15.8953	15.9274	15.8328	15.948	17.3027	15.1545	15.6728	15.756	15.5855	15.9821	15.6119	16.1477	15.4107	15.8244	15.9868	15.552	16.2892	16.3205	15.7235	16.1316	15.7425	15.8075	15.5525	15.4917	15.5512	16.0727	15.8072	15.516	15.162	15.1311	15.1892	15.152	15.5533	15.4543	15.6944	15.152	15.9502	15.6974	15.353	15.5425	15.264	15.6126	15.7572	NA	14.6549
TACC2	18.2784	18.5112	18.6455	18.4705	18.4412	18.7824	18.5771	18.8583	18.2516	17.1397	18.9185	16.8795	18.7155	17.0811	18.6943	18.3491	17.8107	17.2018	18.4458	18.2109	18.2545	18.0228	18.1897	17.4149	16.9466	16.4221	18.4334	17.8842	18.7187	18.6373	17.0261	18.6999	18.0526	18.732	17.7306	16.527	18.5942	18.5087	18.6918	18.6605	18.8877	18.1623	18.2733	17.9657	18.6758	18.5822	18.7185	18.523	19.0269
FARS2	15.1406	14.7573	14.9016	14.852	14.9156	14.7053	14.9982	14.9192	15.1004	15.0316	15.2671	15.0098	15.085	14.959	15.1928	14.5683	14.8442	14.8732	14.8874	14.8074	16.3206	14.8889	14.6547	14.8804	14.3674	15.4295	NA	15.1226	14.9532	15.0804	14.7833	14.696	15.1316	NA	NA	NA	14.9536	NA	NA	15.2458	15.1065	NA	NA	15.2879	15.1219	14.648	14.7145	14.781	15.0018
LYPLA2	19.1424	19.2708	18.0173	20.0762	19.0767	19.508	18.9032	19.6394	19.236	20.0832	19.6712	19.2326	18.6595	17.9988	20.6186	19.4279	19.1963	18.6752	18.4691	19.1638	19.502	NA	17.3118	18.6295	18.8092	NA	NA	16.5938	17.2206	17.8878	17.0981	17.6689	16.2682	16.1506	NA	NA	NA	NA	NA	NA	16.9612	15.3751	15.698	17.6038	17.6348	18.6556	18.0473	18.7044	16.8514
IPO7	18.1243	18.2476	17.9925	17.7377	17.6189	17.4007	17.4887	17.6103	17.6587	17.4171	17.5669	17.7525	17.2114	18.194	17.0862	18.1296	18.7238	17.6908	NA	17.9111	18.0974	17.6077	18.803	16.7244	NA	18.1537	18.5883	18.4461	17.9941	18.1867	17.7538	18.1635	18.2875	18.6532	18.845	18.1716	18.3651	18.0959	17.8597	18.229	18.3541	18.6992	18.6028	18.6369	18.7862	17.6403	17.8129	17.6616	18.4262
PGM3	17.3825	17.7411	17.564	16.2938	17.1835	17.5459	17.0076	16.9452	17.0426	17.0901	17.0479	17.4278	17.2524	17.2285	17.174	16.7663	17.6934	16.8473	17.6058	17.6411	17.2199	17.9753	17.4394	17.2185	17.3745	17.3582	17.5138	17.708	17.4461	17.6998	17.7957	17.6227	18.4994	18.3931	19.3672	18.583	18.2667	17.7068	18.3272	18.2129	17.9035	18.4454	18.0249	17.3678	17.7583	17.3235	17.6401	17.2894	17.8708
SVIL	18.9886	18.8921	19.2728	18.9436	19.1114	18.8051	18.9303	18.8977	18.621	18.9876	18.6997	19.1002	18.8921	18.8472	18.8538	18.7427	19.0931	18.9025	18.8584	19.0776	19.1858	19.1383	19.194	18.6706	18.4358	19.0923	19.153	18.9202	18.9596	19.1308	18.925	18.9181	18.9833	19.2285	19.4093	19.3183	19.4407	19.1731	19.1534	18.9821	19.271	18.8554	19.0506	18.856	18.8608	18.8333	18.784	18.7706	18.6775
AHSA1	19.838	19.1668	18.5284	20.3195	18.0236	18.9546	18.223	19.1452	18.6787	18.5314	18.8258	19.5096	19.5391	18.85	18.8889	19.7639	19.5033	18.9816	18.624	18.6418	19.5819	18.5677	18.4357	19.5239	19.3034	18.8071	19.2536	18.7607	18.6908	19.0907	19.0961	19.1312	18.4534	19.2102	18.5865	NA	18.6398	18.3203	18.109	18.5533	19.1336	18.6654	19.6232	18.9916	19.1829	18.9309	18.7664	18.1791	18.8481
APOM	20.9489	NA	15.6959	NA	21.4205	NA	21.6646	NA	20.4263	NA	NA	12.4215	NA	22.4168	15.2593	NA	NA	NA	16.3362	20.823	21.3864	15.4328	15.7817	NA	NA	NA	NA	NA	NA	NA	NA	NA	14.6824	15.6521	NA	NA	15.5666	15.8395	NA	14.703	15.5348	NA	NA	22.1284	NA	NA	NA	21.5194	NA
H6PD	15.6297	15.8624	16.6468	16.5728	16.8986	16.6582	17.1731	16.4823	16.6567	16.5683	15.7885	16.0681	16.245	17	15.9445	15.2523	16.2344	16.6155	17.2618	16.2453	16.9751	16.5062	16.8171	15.6207	15.7715	16.6354	16.2061	16.5998	16.3888	16.4276	16.4107	16.8834	16.4439	16.558	15.6979	16.5458	14.998	15.7058	16.4048	16.5145	15.1662	15.7711	16.7349	15.8326	15.985	15.763	16.1171	16.1049	16.7802
SEC24B	16.0533	14.9873	15.7052	14.4525	15.741	NA	15.1737	14.813	15.5978	15.9454	17.1053	15.8115	15.2866	15.6432	15.3463	NA	14.722	15.2774	15.7374	14.8734	15.5654	NA	14.3926	NA	NA	15.1399	14.3739	14.2785	NA	NA	14.1093	NA	13.9981	14.5815	NA	13.9268	13.7519	14.3193	14.0797	14.7735	NA	13.2569	NA	16.3813	14.2836	14.8759	NA	15.2631	14.8844
MPC2	22.3114	22.0974	22.2948	22.3118	22.0093	22.1765	21.9664	22.1468	22.4355	22.2812	22.2979	22.0847	22.2235	22.2013	21.8668	21.5646	22.0289	22.0842	22.1985	22.2623	22.0322	22.228	22.2563	21.8932	21.4264	22.2911	22.1212	22.1336	22.0723	22.1858	21.962	22.1306	22.1532	22.1239	22.3966	22.252	22.1137	22.0562	22.2263	22.1675	22.3604	22.1635	22.0681	22.1913	22.4192	22.3835	22.3623	22.1912	22.4437
ETHE1	18.714	18.0249	17.4105	NA	18.862	NA	19.9266	18.0254	20.319	17.8543	16.774	17.1793	17.669	20.1599	17.5261	NA	NA	17.892	17.3525	20.6191	19.8546	NA	NA	18.2262	17.4451	NA	NA	16.3739	17.0718	NA	NA	16.8474	15.1261	NA	NA	NA	NA	17.0174	16.9048	NA	NA	NA	NA	20.2506	16.5065	17.1202	NA	17.8793	NA
ACSL3	15.6601	15.7705	15.7717	15.6376	15.7015	15.5155	15.9937	15.7562	15.8978	15.9681	15.2838	15.7085	15.768	15.5064	15.5006	17.0491	15.6426	15.539	15.3724	15.4954	15.6631	15.8115	15.596	15.6291	15.8073	15.7212	15.5038	15.4213	15.4086	15.4882	15.5069	15.839	15.4304	15.5574	15.7974	15.5345	15.7288	15.5724	15.8724	15.285	15.8825	15.4371	15.5535	15.7867	15.2685	15.331	17.001	15.486	15.3572
ASMTL	16.5425	16.2017	16.8461	16.7065	17.5991	16.8038	17.4942	17.6559	17.0016	16.9168	17.0026	16.1591	16.3316	17.033	17.3257	15.9887	NA	16.4331	17.2491	16.6446	17.7632	16.4888	15.787	17.3168	17.3789	16.9143	16.0983	16.1091	16.6314	17.2042	16.9025	15.7164	16.6518	15.697	17.1074	15.769	15.8464	15.8	17.0632	15.7	16.4605	15.7633	16.5716	16.5103	15.564	16.6032	16.9262	18.0599	17.0104
CDS2	18.5983	18.5792	18.7658	17.7322	18.6467	17.8993	17.7917	17.9341	17.6762	18.3444	18.544	18.632	18.4413	18.4763	18.5474	18.1345	18.4185	18.1295	18.6063	18.3576	18.6903	18.7433	18.8589	18.3561	18.3973	17.8607	18.707	18.3906	NA	18.1716	18.5458	18.4194	18.2281	18.2959	18.3258	18.4083	18.6162	18.2948	18.8445	18.9905	18.8573	17.9179	18.8485	18.3638	18.0848	18.1988	NA	17.7359	17.9963
SNAP29	17.7684	17.4671	17.5898	17.0398	18.1945	16.4862	18.5678	17.639	18.3482	17.4254	16.0482	17.3136	16.3942	18.6528	16.402	NA	15.5517	17.6241	NA	18.0477	18.0712	16.7858	17.6694	NA	16.1733	18.7512	18.6569	17.9465	18.6548	17.4296	17.8637	17.9244	17.4851	17.3331	NA	17.7433	17.1849	18.1264	17.3899	16.967	17.2513	18.1013	18.0053	19.2004	18.0779	17.0334	18.4346	18.1168	19.3531
OXSR1	16.3218	16.3879	16.5136	16.4118	16.583	16.3214	16.425	16.4042	16.4729	16.5567	16.5569	16.5791	16.4913	16.6796	16.6294	16.5576	16.5924	16.5144	16.464	16.6137	16.3522	16.6962	16.8142	16.4499	16.6769	16.5122	16.7935	16.5713	16.5366	16.5524	16.5858	16.6415	16.536	16.6462	16.6576	16.8067	16.7977	16.5356	16.5829	16.75	16.3788	16.8698	16.675	16.5757	16.671	16.5956	16.5297	16.4868	16.6446
AP2A1	15.9263	15.6244	14.8152	16.1694	15.5939	16.1603	15.6178	15.1089	15.8353	15.5976	16.1097	15.0169	15.9836	16.0888	15.3316	15.7271	16.371	15.8192	16.1676	15.769	16.0686	15.3606	15.8382	15.8307	15.8979	15.7278	16.0739	16.0933	15.57	16.2417	16.2095	16.0255	15.8858	16.0458	16.1719	15.6084	15.7433	15.8315	15.9422	15.4393	16.1442	15.7332	15.5442	15.4095	16.0702	16.1921	16.1998	15.7744	16.1154
STAU1	14.7627	14.6003	14.5546	14.1856	14.6147	14.6118	14.2351	14.3477	14.3079	14.5287	14.3619	14.7747	14.314	14.4482	14.9204	14.8566	14.9901	14.5624	14.2991	14.1617	14.7747	14.6056	14.5009	14.5587	14.3851	14.6977	14.8657	14.2917	14.7127	14.7815	14.3625	14.5533	14.3531	14.463	14.2188	14.4541	14.42	14.4089	14.469	14.3804	14.6179	14.483	14.6476	14.301	14.3923	14.5447	14.1735	14.3438	14.201
CAVIN2	22.3118	22.2347	22.1783	22.5885	22.172	22.3042	22.6272	22.486	22.4538	22.5124	22.4376	22.1989	22.615	22.4957	22.5575	22.3228	22.2843	22.5383	22.4066	22.1616	22.4368	22.2791	22.2221	22.8004	22.7523	22.1487	22.1051	22.09	22.4067	22.239	22.3016	22.3205	22.214	22.1714	22.5541	22.2554	22.2135	22.0991	22.2636	22.4335	22.0322	22.1347	22.467	22.1563	22.1142	22.2153	22.6824	22.2315	22.2757
BAG2	19.7263	18.5075	19.0465	18.9418	19.1957	18.8815	17.9472	18.6805	18.1716	18.87	19.6048	19.5083	19.4302	20.1236	19.6417	17.8012	19.6327	19.305	19.4471	19.2774	19.3023	18.3799	18.5189	NA	NA	18.341	19.2921	18.461	18.8532	18.9076	18.5595	18.6922	17.272	18.9822	20.4179	19.0448	19.3282	19.2892	18.8315	18.9069	18.6881	18.3677	NA	19.4835	18.9576	18.8708	17.7826	18.425	18.5189
BAG3	21.1186	21.2222	20.9076	20.6791	20.4979	20.5287	20.5413	20.6313	20.5538	20.7527	20.6314	20.9303	20.5649	20.9568	20.8314	21.6646	21.0968	20.9419	20.5703	20.3945	21.0445	20.5984	21.2262	20.8578	20.8178	20.6881	20.942	20.7412	20.9765	20.597	20.5422	20.6324	20.4208	20.4576	21.0455	21.0647	20.8533	20.4198	20.7519	20.1763	20.2764	20.6278	20.1163	20.9199	20.2481	20.3606	19.8594	20.3426	20.3905
MLYCD	20.3877	20.3577	20.6888	20.6155	20.5253	20.352	19.8478	20.0068	20.1167	20.262	20.1932	20.5801	20.1083	20.5614	20.2204	20.098	20.4333	20.273	20.1712	20.4253	19.96	20.4209	20.9609	19.789	20.1705	20.3972	20.3823	20.8238	20.1451	20.4177	20.0271	20.5309	20.8317	20.7527	20.745	20.3109	20.5661	21.1089	20.6676	20.8187	20.1604	20.7152	20.7158	21.2095	20.4122	20.7614	20.1673	20.5931	20.296
AIFM1	23.0364	23.5789	23.5541	23.3583	23.6714	23.5488	23.5171	23.4296	23.0943	23.4238	23.5986	23.4136	23.4329	23.6132	23.5744	23.2762	23.251	23.335	23.5765	23.5381	23.2841	23.6141	23.448	23.4079	23.2399	23.4902	23.7027	23.6315	23.4575	23.298	23.6677	23.5074	23.6099	23.6424	23.4795	23.5877	23.5513	23.6863	23.433	23.6358	23.0794	23.7806	23.5505	23.5515	23.6393	23.4747	23.5481	23.5436	23.6038
EML2	19.2002	19.0238	19.0129	18.9873	19.4643	19.3849	19.4419	19.0908	19.0872	18.9193	19.2435	19.2959	19.2485	19.1481	18.899	19.0288	19.5442	19.081	19.2539	19.4636	19.2018	19.2074	18.6785	18.7851	19.2075	19.3335	18.9726	19.4871	19.1298	19.2147	19.1664	19.0942	19.2442	19.1631	19.4677	19.2258	19.3954	18.9691	19.1758	19.2949	19.1865	19.1155	19.2846	19.3457	19.2447	19.0121	19.0872	18.9758	19.573
BPNT1	17.9278	18.1728	16.2366	17.9569	19.3694	19.5401	19.4108	19.4118	18.0891	16.9831	19.1899	18.1753	18.8869	17.7205	19.3437	19.515	19.102	18.704	17.9314	18.2419	16.7547	17.9813	18.1036	18.1444	18.0716	19.2386	17.5675	19.4495	19.6438	19.2787	17.5984	19.2649	17.4629	18.9131	18.4264	17.4709	18.2528	18.4857	17.5318	18.7382	18.0656	17.8982	19.0005	18.4369	18.7084	19.5013	19.9869	17.8276	18.0168
DDAH2	20.5689	20.1627	19.8936	20.3042	20.1723	20.152	20.4292	20.4613	20.5203	20.1197	20.0202	20.3205	20.1525	20.0051	20.1358	20.0745	20.6208	20.4784	20.1875	20.2199	20.3535	20.231	20.4224	20.5271	20.3316	20.1513	20.2294	20.3045	20.5083	20.3624	20.5539	20.3769	20.3276	20.14	20.4085	20.4138	20.4772	20.3679	20.2224	20.4013	20.6552	20.6021	20.5086	20.2742	20.419	20.0511	20.3288	20.3175	20.1758
TXNDC12	19.1379	18.9644	18.8186	18.961	19.2986	18.7836	19.2959	18.8083	18.7836	19.0989	19.3497	19.0401	18.9424	19.0543	18.9835	18.7869	19.3109	18.9173	19.0033	19.3891	19.1878	19.2395	19.2984	19.0008	18.6995	19.0914	18.6827	19.2809	19.1736	19.2124	18.6118	19.0978	19.0055	19.2838	19.2083	19.5151	19.2563	19.2885	18.8786	19.265	19.6199	19.0735	18.9976	19.4139	19.2513	19.2009	19.2072	19.1415	18.7798
TRUB2	15.0594	15.3185	15.1157	14.9159	15.175	15.3952	14.6525	14.7544	14.5888	14.7158	15.3332	14.6638	14.818	14.1454	15.2287	13.8191	15.0186	NA	14.8066	14.1295	14.7425	14.8008	NA	13.9658	13.9419	14.7477	15.0974	15.4888	14.4566	14.6416	15.055	15.3111	15.3355	15.198	NA	13.392	14.1286	14.7915	14.5891	14.5418	14.4519	14.9048	14.1721	17.0794	15.1669	14.8552	15.915	14.9572	15.3838
NDUFB10	23.4458	23.5087	23.8074	23.6424	23.4856	23.7128	23.7279	23.6403	23.7297	23.7091	23.7508	23.7304	23.7919	23.5859	23.872	23.4922	23.5305	23.6482	23.7747	23.6794	23.6351	23.6225	23.6031	23.6817	23.817	23.5347	23.447	23.4315	23.3232	23.442	23.3785	23.5351	23.5745	23.4361	23.3911	23.1217	23.551	23.6691	23.7956	23.5171	23.4702	23.4628	23.61	23.4914	23.5793	23.6686	23.5771	23.7203	23.6418
TOMM40	18.3282	17.3547	17.0534	17.3347	17.2431	16.742	16.3965	17.1968	16.957	17.0495	16.7938	16.9511	16.3716	17.0392	16.4402	16.6866	16.4368	17.0863	16.8916	16.4838	17.899	16.1459	16.1777	16.1619	16.119	16.4536	16.4481	16.8521	17.1391	16.8863	16.4402	16.6195	16.5119	16.4565	15.8929	16.6879	16.6301	16.2546	15.9863	16.3761	16.5169	16.0002	16.1435	18.2617	17.3057	17.0232	17.6272	17.0495	16.3281
PEX11B	NA	14.1853	14.1272	14.4766	14.7314	13.7035	14.0209	14.1783	14.0785	14.5875	14.2563	14.3514	14.209	15.9291	14.4085	14.3304	14.5001	14.5843	14.0027	13.8383	16.2398	13.7248	13.6217	NA	NA	13.7995	NA	13.9544	13.2246	14.2263	13.9926	13.8428	13.5005	13.4992	13.1413	12.8856	14.0628	13.4602	13.1655	13.9735	13.583	NA	13.0873	13.5877	14.4697	14.4361	13.5435	14.3128	13.2824
CYB5A	20.9026	20.842	20.3008	21.0942	20.8231	20.5296	21.1371	21.0173	20.7423	20.7245	20.3773	20.3707	20.5523	20.3174	20.9375	20.6821	20.2314	20.9314	20.6956	20.7595	21.079	20.7304	20.8409	21.1943	21.0611	21.0661	20.6189	20.5005	21.1144	20.9939	20.9774	20.9019	20.4502	20.5049	20.581	20.3535	20.3195	20.5887	20.4852	20.2023	20.8079	20.651	20.6414	20.6202	20.5636	20.5639	20.5529	20.2269	20.6157
ADH1B	20.3642	20.7778	19.7627	21.2958	20.6287	20.9313	21.2968	21.1216	21.1404	20.5659	20.3566	20.1407	20.7405	20.2746	20.8865	19.7312	19.0675	20.8724	21.2354	20.4885	20.624	20.6223	19.485	20.5255	19.9793	20.18	20.3513	18.6683	20.5426	20.4141	21.0089	20.3179	20.1498	20.1503	19.2853	19.7119	19.571	20.1351	20.1471	20.3219	20.3862	20.1762	19.4662	19.9958	19.9879	19.2496	20.292	20.7625	20.3842
LDHA	21.0744	21.2782	21.4418	21.7404	21.4929	22.0252	21.6196	21.4375	21.5401	21.4246	21.827	21.4034	21.4396	21.2936	21.7659	21.3805	22.213	20.0784	21.5149	21.5489	21.1861	21.7885	21.0078	21.7846	21.3246	22.1215	21.083	20.9578	21.3689	21.9972	21.4167	21.3147	20.9757	21.0259	21.0618	21.3737	21.7393	21.2413	21.6501	21.3936	21.2749	21.638	21.2346	21.0776	21.3553	21.6306	21.0037	21.5727	21.0953
ALDH1A1	16.1189	16.1301	15.5189	16.5362	16.4231	15.817	17.3274	16.5465	16.4499	15.9956	15.2076	15.6732	16.6178	15.942	15.9584	15.9201	14.9452	16.5416	16.788	16.8201	16.5534	15.6955	15.8946	16.3168	16.4845	15.699	16.0842	16.0974	16.8512	16.0315	16.4872	16.1554	16.5845	16.1036	16.0537	16.8763	15.5713	16.5596	16.6237	15.992	16.3208	16.4575	16.5524	16.6752	15.9331	16.1463	15.8451	16.5455	16.0249
GLUD1	22.3899	22.3565	22.2687	22.2928	22.107	22.367	21.6036	22.0964	22.2809	22.1282	22.2793	22.3386	22.3373	22.3681	22.1114	22.1857	22.2215	22.2975	22.3597	22.3128	22.2824	22.1857	22.34	22.3891	22.462	22.1824	22.6949	22.5545	22.3302	22.3885	22.6277	22.3443	22.3997	22.1486	22.1641	22.4676	22.6977	22.5841	22.0497	22.4234	22.6018	22.4239	22.196	22.3219	22.7963	22.2578	22.6723	22.4976	22.3312
CYB5R3	22.9049	22.592	22.9015	22.6247	22.8909	22.7442	22.6162	22.4573	22.6831	22.5907	22.6258	22.7954	22.5307	23.0206	22.6931	22.5786	22.9523	22.6827	22.8441	22.7145	22.5682	22.8002	22.6244	22.624	22.6899	22.6213	22.877	23.031	22.6652	22.7155	22.8683	23.0321	23.1179	23.0004	22.9561	23.0006	23.2626	23.0152	23.3093	23.1404	23.1259	23.2482	22.8438	22.9747	23.237	22.9327	22.9097	22.9447	22.9248
GSR	20.4699	20.2121	20.2552	20.3166	20.3443	20.1884	20.27	20.1526	20.4901	20.2024	20.2929	20.4395	20.2362	20.0039	20.3378	19.9629	20.059	20.3695	20.394	20.1299	20.1586	20.3326	20.3588	20.4805	20.2329	20.4213	20.3162	20.2506	20.4336	20.2311	20.2178	20.1841	20.1638	20.252	20.3014	20.3033	20.2276	20.3428	20.2789	20.2544	20.3959	20.3821	20.3312	20.2555	20.3336	20.0656	20.2987	20.353	20.3242
SOD1	24.9032	24.483	24.2815	24.7173	24.4243	24.436	24.5587	24.6748	24.2392	24.3959	24.5123	24.5806	24.192	24.0445	24.5847	24.4853	24.19	24.3593	24.2926	24.2474	24.5599	24.2564	24.2655	24.518	24.462	24.4457	24.6801	24.5382	24.545	24.5529	24.6945	24.4762	24.3985	24.4666	24.6532	24.797	24.5586	24.5875	24.6161	24.2045	24.7285	24.5979	24.4365	24.7449	24.5336	24.435	24.4858	24.3251	24.5496
CP	20.7858	21.2358	21.7926	20.6625	20.3111	21.6773	20.4539	21.4925	20.923	21.8246	20.7026	22.1609	21.3355	21.0985	20.7121	20.4937	20.7355	20.7668	20.9867	20.8279	20.9102	20.7932	20.8375	19.9869	19.8525	21.5313	21.4533	21.4615	21.7552	21.5421	21.4627	21.9139	22.2189	22.2495	21.6007	22.32	22.0234	21.4364	22.0054	21.4834	21.6114	22.166	21.145	21.1435	21.3566	21.8775	21.4236	21.1346	21.7829
F13A1	19.3318	18.9016	18.6088	20.0228	19.1963	19.7251	18.8544	19.4556	18.7224	18.8815	20.2214	19.3419	19.5229	19.4088	19.6933	19.3879	18.9112	19.5441	19.4094	19.0266	19.0164	19.4099	19.2547	18.5396	18.6188	19.042	19.2575	19.1243	18.9198	20.1217	19.1145	19.1875	19.2441	18.7966	19.4926	19.9501	19.0892	19.128	19.1168	19.1722	18.7114	19.4146	19.0689	19.3916	19.4089	19.5599	19.7941	18.2488	19.7206
PNP	16.5888	17.0283	16.9226	15.4636	15.92	16.2584	16.6521	16.6318	16.5566	16.7344	16.5399	16.7241	16.2575	17.6499	16.7764	16.6777	15.3838	16.5538	17.0406	17.9565	17.1609	17.0083	16.4127	15.8344	16.8708	16.2461	16.4002	16.1171	16.7642	15.7952	16.6074	16.2883	16.0857	15.7613	15.8276	16.7601	16.0379	17.1675	17.0109	16.4097	16.1894	16.0128	15.7391	17.1954	16.8057	16.298	16.8901	16.9811	15.284
HPRT1	16.9352	16.1872	16.5527	16.5274	16.5432	16.668	16.1339	15.9929	16.2485	16.2051	16.3375	16.5545	16.4891	16.591	16.0757	16.6182	16.8439	16.4527	16.4638	16.4971	16.4102	16.2565	16.7092	16.8285	16.4903	16.8496	16.7568	17.0969	16.7817	17.0372	16.5304	16.8084	16.9085	16.7657	16.8148	16.8319	17.1146	16.6616	16.7729	16.9423	16.7848	16.9121	16.8633	17.3124	16.9864	16.8887	16.9915	16.5852	16.9181
GOT2	25.1051	25.3325	25.3544	24.9743	25.4324	25.2499	25.1591	25.0158	25.2719	25.0638	25.421	25.3133	25.2032	25.4135	25.2829	25.1809	25.1005	25.4015	25.3424	25.4767	25.207	25.4304	25.687	25.2197	25.1759	25.3043	25.3576	25.4185	25.2162	25.2132	25.2446	25.3321	25.6572	25.4384	24.8701	25.1337	25.4602	25.3588	25.2251	25.4495	25.4229	25.704	25.6755	25.4178	25.3518	25.0733	25.3848	25.502	25.3774
PGK1	21.6188	21.6827	21.7486	21.7918	21.9007	21.7815	21.9747	21.734	21.896	21.7437	21.9002	21.8188	21.7892	21.8234	21.8945	21.8204	22.1219	21.6502	21.7456	21.876	21.7364	21.7945	21.7328	21.6938	21.8153	21.8555	21.7393	21.7785	21.6237	21.7656	21.8025	21.8064	21.7009	21.8421	21.6001	21.4666	21.667	21.4995	21.753	21.6582	21.6354	21.6729	21.5016	21.6396	21.8179	21.6651	21.589	21.7714	21.7792
AK1	25.1333	25.1728	25.4051	25.257	25.5257	25.2595	25.7085	25.2707	25.22	25.2683	25.6282	25.1619	25.2457	25.4058	25.7275	25.295	25.1094	25.2201	25.3157	25.2072	25.278	25.4372	25.3138	25.5062	25.2233	25.2742	25.3566	25.2024	25.0925	25.0705	25.3412	25.174	25.3266	25.1758	25.3673	25.2676	25.4038	25.2486	25.4065	25.2029	25.0372	25.3704	25.1901	25.4227	25.1312	25.0677	25.1578	24.8907	25.2816
F2	19.0673	19.3372	20.1857	18.2278	18.9367	19.3438	18.8387	18.4882	18.971	19.6608	17.2944	19.9305	19.2979	20.1156	18.7632	17.5691	19.2989	18.6996	18.9449	20.2152	19.1282	19.3756	19.6503	NA	NA	19.4429	19.7189	20.2123	20.6102	19.2214	18.9331	18.9653	20.1299	19.8506	21.4357	20.5038	19.0937	19.6809	20.5002	19.5465	18.6372	20.3902	18.2872	19.4546	19.3347	19.3493	19.1119	19.4147	19.6401
HP	21.4795	21.5942	21.5691	19.892	17.8581	22.9698	18.341	21.5574	21.6199	21.4433	20.6305	21.9844	21.9175	21.2629	21.3359	19.2195	21.5823	20.0943	22.7858	21.9476	19.8724	20.203	20.4121	19.7187	19.3733	20.9218	19.2579	21.1628	20.1564	21.4129	19.3703	20.207	22.2043	20.7831	23.2963	21.7867	20.2	19.0453	19.8378	20.9486	19.9536	20.7976	22.4413	21.5644	19.7236	22.4065	20.7557	20.9098	22.6339
HPR	NA	NA	13.0102	NA	16.9131	NA	NA	NA	20.2116	NA	NA	13.3533	NA	NA	NA	NA	NA	12.131	NA	NA	17.7747	NA	NA	NA	NA	NA	NA	NA	NA	NA	NA	NA	NA	NA	15.0565	NA	NA	NA	NA	NA	NA	NA	NA	20.2768	NA	NA	NA	19.7076	NA
F9	19.5366	19.636	19.1477	19.1313	19.0323	18.8502	18.5122	19.2773	18.9118	19.1435	18.8455	19.6308	19.2846	19.8409	18.8904	18.559	19.3718	19.5	19.0726	19.8151	20.1457	18.99	19.8045	17.7364	18.3978	18.0986	18.9771	18.9248	18.8539	19.5697	17.9095	18.353	19.0194	18.8704	18.8012	18.7079	18.0803	18.1631	18.3129	18.6685	19.1768	18.5209	18.0825	17.5438	18.109	19.1706	18.8784	19.3479	18.3393
PLG	18.5528	19.6386	19.4072	18.732	18.5887	18.2832	18.5788	18.2995	18.6565	18.6194	18.268	19.1519	18.1826	19.2876	NA	17.8163	18.5075	18.8674	18.2494	19.2407	19.0364	17.7892	18.3613	NA	NA	19.4462	19.9191	19.8894	20.0491	18.8651	19.311	19.3099	20.2596	19.9329	20.6182	19.5197	19.3327	19.9926	20.1407	19.6053	18.8155	20.8569	19.1153	19.8229	19.7997	19.4319	19.1797	19.5478	20.3857
F12	17.9827	15.9648	17.5839	NA	17.4854	16.865	17.2971	16.1809	16.472	16.1591	NA	14.8456	NA	19.7927	NA	13.3101	14.1369	NA	NA	18.2555	21.2139	NA	16.3564	13.3843	NA	18.3856	17.6412	18.2292	NA	NA	16.5501	NA	18.0528	17.0002	19.0322	17.3931	17.3772	18.0409	18.7707	15.9973	14.0974	18.3965	17.2978	20.0202	16.4963	16.6411	NA	18.2342	18.0513
CA1	20.8327	21.708	22.3701	19.5718	16.5205	22.9553	18.6547	22.3	21.0168	22.9893	21.3218	20.9047	22.2349	22.5619	22.7491	21.5571	19.0622	18.3992	23.3602	23.1746	22.5476	21.2507	22.0207	18.8896	20.5096	22.9709	23.5498	22.9102	24.4033	22.7611	23.6896	22.3574	22.9937	23.1708	23.5194	23.6895	22.1139	23.6165	24.4512	23.0902	23.3784	23.7696	23.9101	22.4511	23.9554	23.2423	21.5208	22.3684	24.1889
CA2	20.0087	20.7546	20.5532	20.3494	17.7791	21.1727	19.6223	21.0904	20.0158	20.8458	20.4336	20.4829	20.8757	21.1435	21.3288	20.6693	20.479	20.3391	21.3016	20.8378	20.8548	20.1052	20.4796	20.34	20.1918	20.8816	21.0007	20.7809	21.5518	20.8014	21.4233	20.8175	20.5457	21.125	20.4802	21.3351	20.6461	21.1057	21.3198	21.0627	20.5452	20.6151	21.0549	20.6741	21.6078	21.5016	20.6529	20.5477	21.5061
ASS1	16.2075	16.9007	16.8461	18.2142	16.8567	18.0947	18.7045	18.1745	17.9439	17.9116	16.9063	NA	16.9329	16.8886	17.657	NA	NA	NA	NA	18.2211	14.6735	NA	15.5609	NA	NA	17.7118	NA	15.7679	17.7728	17.4895	15.8844	16.1131	NA	15.5095	NA	NA	16.4194	NA	15.9588	NA	NA	16.1694	16.1726	16.0058	17.2692	17.2496	15.9183	18.0535	16.2457
SERPINC1	20.7543	20.7874	20.7835	20.0844	20.9679	20.7059	21.0528	20.3286	20.9654	20.6279	20.5354	20.9937	21.1703	21.0501	20.7162	20.4203	20.9844	20.7708	21.0818	21.3428	21.0275	20.3401	20.8272	20.4277	20.2228	21.1604	21.1031	21.0514	21.613	21.4823	20.9809	21.0375	21.1251	21.1685	21.3533	21.7665	21.2345	21.2966	21.2987	21.1733	21.2381	21.4879	21.0602	21.2346	21.2805	21.0737	21.1116	20.7853	21.3945
SERPINA3	22.6597	23.0084	24.1306	23.6381	23.0401	24.4162	22.8444	22.5969	22.2433	23.7536	24.2747	23.8934	24.4188	23.8503	24.5661	24.1737	24.092	22.6695	23.8207	24.4452	23.6397	23.75	23.5515	23.6993	23.2756	22.9103	22.7945	23.3554	22.8614	23.2062	22.8789	23.9144	23.5639	23.8004	24.4087	24.1911	23.2897	23.5227	23.7512	23.5152	22.6223	23.5326	23.2889	22.8536	22.672	23.3572	22.6171	22.2114	23.6477
AGT	19.8632	21.4198	21.5551	19.6049	19.6473	19.8588	19.6718	21.0549	20.1073	21.3102	20.5451	20.8501	20.4663	20.5464	19.4466	19.6688	19.498	19.1668	20.4845	21.081	21.1219	20.2395	19.6963	19.4126	19.774	19.6749	20.0813	20.0843	20.0628	19.8165	20.0302	20.1994	20.2615	20.2327	20.8536	20.1335	19.6559	20.8223	20.333	19.5469	19.4004	20.1157	20.0032	19.5016	19.6221	19.9677	19.7459	21.4505	20.2708
A2M	17.4463	18.4408	17.9216	17.1297	16.7668	18.1298	17.5241	18.0072	17.95	17.8941	17.921	18.3881	17.9376	18.1085	17.7493	18.1506	16.1748	17.3993	18.4795	18.4729	17.6479	18.3025	16.9526	18.7984	18.1043	18.4356	18.2917	17.8819	18.2715	18.8509	18.2176	17.8474	18.7683	18.4292	19.2442	17.9625	18.2802	19.2451	19.2991	18.2669	17.8506	18.1077	18.7079	18.4209	18.7549	18.7348	18.1234	18.0435	18.7364
C3	21.8483	22.23	22.4656	21.9016	21.4667	23.2065	21.8326	22.1325	22.1414	22.3613	21.4516	22.623	22.4134	22.5684	21.7305	22.155	22.0592	21.3908	22.8103	22.6366	21.7689	22.1445	21.6174	21.5352	21.278	22.6348	22.1261	21.9788	22.7917	22.7693	22.0294	22.4592	22.4001	22.5994	23.6474	22.9435	22.0846	22.6224	23.1465	22.4155	22.3226	22.6764	22.5451	22.3628	22.6591	22.9216	22.221	22.6461	22.5718
C5	18.2612	18.4646	18.5397	18.4692	17.8151	19.2796	17.71	18.1731	18.4898	18.2236	17.9007	18.9265	18.6177	18.9297	18.0983	17.6194	18.4063	17.8151	18.5882	18.542	18.2655	18.0588	18.4313	17.5259	17.3713	18.9981	18.4883	18.4083	18.6609	18.9497	18.3042	18.3697	19.0769	18.8526	19.4096	18.4388	18.3894	18.53	19.3035	18.463	18.3944	19.0449	18.7957	18.7838	18.5536	19.0667	18.0495	18.2347	19.1716
KNG1	21.0621	21.8058	21.5416	20.5492	20.6704	21.2583	20.8687	21.5931	21.0741	21.5456	20.4097	21.7654	21.213	21.2915	20.4299	20.5366	21.0161	20.7124	21.1247	21.4891	21.1474	21.0247	21.2496	20.4706	20.3805	22.1299	21.2038	21.5106	22.063	22.2528	21.1895	21.2866	21.6923	21.4031	22.6701	22.3424	21.6699	21.8049	22.3457	21.5612	21.5622	21.9668	21.7432	21.7036	21.4923	21.5022	21.4893	21.9463	21.738
KRAS	15.6671	15.8314	16.3522	15.2008	16.1594	14.9647	15.6894	16.2139	16.1164	16.1149	16.109	15.9555	16.9818	16.3716	16.1033	16.6891	16.5914	16.128	16.1688	16.7801	16.1568	16.773	16.7246	16.259	15.4146	16.7519	15.9172	15.8069	15.8391	15.8396	16.2008	16.0652	16.4001	17.856	15.6023	15.9463	15.7012	15.8105	15.8169	17.8289	15.9991	15.9338	16.8115	15	16.0985	16.0792	15.1428	15.9986	15.0236
IGKV1-17	NA	15.4161	NA	NA	NA	16.4734	NA	NA	NA	NA	NA	17.2036	NA	NA	NA	NA	NA	NA	NA	17.2986	NA	NA	NA	NA	NA	NA	NA	16.3941	17.2517	NA	NA	NA	17.5152	NA	18.4675	16.851	NA	NA	17.4878	15.8407	NA	16.1615	NA	16.0419	16.6937	NA	NA	16.825	NA
IGKV3-20	18.7556	19.0117	18.7725	17.8769	18.024	19.6584	18.3927	18.9403	19.068	18.479	17.5943	18.5908	18.5079	18.9282	17.8916	18.0471	18.4656	18.3789	18.7216	18.5387	18.1363	18.706	18.3313	18.4622	18.4565	18.6012	18.7458	19.0032	19.2413	18.7748	18.7718	18.4549	19.4387	18.4612	20.4049	18.4284	19.1479	17.4884	20.9528	19.1798	19.3016	19.5217	18.5219	17.9392	18.792	19.7062	18.9981	18.6228	18.5264
IGKV3-15	18.7471	18.4887	18.4389	18.2558	18.1898	18.9154	17.8325	18.2747	17.9577	17.7742	17.4623	17.9137	17.3091	18.2487	18.0835	18.4839	17.9985	17.3589	18.2905	17.9773	18.0871	19.0624	17.9241	17.6307	17.4974	17.9466	18.293	18.4416	18.8548	18.2306	19.0079	18.6883	19.0231	17.8183	20.7245	18.0736	18.603	25.3573	20.1426	18.3974	18.5724	18.6698	18.5137	17.8892	17.9803	18.8906	18.3949	17.999	18.3113
IGLV1-47	19.7489	19.5169	19.1419	17.5022	18.6145	19.5121	18.8941	18.8375	19.8882	18.7163	17.1022	19.1704	18.6598	18.8983	NA	18.0125	19.2141	18.841	17.7764	19.4615	18.941	18.4662	20.1838	18.5314	18.2867	18.6521	19.4853	20.0231	20.9408	18.6994	19.1679	19.3679	20.7176	19.8213	21.3935	19.5472	19.9292	18.8452	19.9381	19.3986	20.901	21.1965	20.0613	19.7035	20.7777	19.9716	20.3105	20.0729	22.1809
IGLV3-19	NA	NA	NA	NA	NA	NA	NA	NA	NA	NA	NA	14.9403	NA	NA	NA	NA	NA	NA	NA	NA	NA	NA	NA	13.9155	NA	NA	NA	14.605	15.8065	14.2591	NA	NA	15.919	14.4334	18.1706	NA	15.3288	NA	16.4362	14.6423	NA	15.4596	14.4107	17.0991	15.2127	14.7912	NA	NA	NA
IGHV3-7	17.2558	17.8382	17.2305	16.1732	16.6886	18.5208	17.2678	17.8045	17.8726	17.1716	16.0504	17.7595	17.2603	17.5408	16.0436	16.4521	17.288	17.4976	17.6785	17.8861	16.9889	17.4952	18.268	16.7059	17.1427	17.5482	17.3397	18.3086	18.6655	17.7329	17.2636	17.327	19.0187	17.5261	19.8912	17.887	18.346	22.2907	18.8983	18.3901	17.6894	18.3792	18.1271	17.5792	18.0956	18.534	17.7464	17.677	17.4815
IGKC	24.797	25.6822	25.3734	24.0949	24.8695	26.2112	25.1725	25.3289	25.3265	25.2901	23.9811	25.3158	25.0088	25.4708	24.4339	24.209	25.3356	24.9297	25.4462	25.2845	24.8137	25.5393	24.8895	25.0518	24.8133	24.9197	25.4324	25.9743	25.913	25.1501	25.4668	25.3249	26.2795	25.5166	27.284	25.0312	25.8081	26.8909	27.3278	25.8042	26.2232	25.9177	25.5232	24.7263	25.4218	25.848	25.7821	25.0322	24.9503
HBD	21.3043	22.9286	23.6619	19.0403	17.2758	21.6718	19.5316	23.2577	21.6955	23.6502	21.2291	22.7358	23.1382	24.2915	22.3356	20.1814	NA	20.0062	24.3757	23.9282	23.3936	22.1635	23.2144	NA	20.7822	23.9864	24.6318	22.4184	25.0803	23.5032	24.3173	22.9994	24.4966	24.0786	24.4274	25.2243	23.0264	26.1643	26.1561	23.4282	23.7765	25.3568	24.683	23.8799	23.9649	24.4654	21.4899	23.7292	24.6689
HBE1	21.9377	22.8829	22.8286	20.0212	18.4325	23.0266	19.5734	22.6698	21.2874	22.9918	22.3013	22.2399	23.2785	23.9456	23.9975	21.6348	19.5933	19.4482	24.6798	23.9893	23.1969	22.6541	23.0109	19.6827	21.7516	22.5194	24.0138	23.266	24.6065	22.1247	24.302	22.8788	23.7128	23.5685	23.427	24.4081	22.8176	24.5772	24.8694	23.8947	23.3273	24.0564	23.3942	23.2728	23.9128	23.3061	23.0385	23.0532	23.6458
MB	28.4266	28.3905	28.4274	28.8324	28.6908	28.4795	29.0691	28.8051	28.6846	28.7555	28.7503	28.7071	28.513	28.6277	28.8166	28.3821	28.5639	28.6759	28.5579	28.6257	28.7064	28.5816	27.5383	28.6099	28.5997	28.8975	28.8698	28.5927	28.4628	29.0021	28.8143	28.7367	28.5609	28.7219	28.8739	28.7314	28.8162	28.6356	28.9965	28.4802	28.626	28.7466	28.4434	28.4268	28.441	28.4155	28.457	28.6522	28.8934
COL1A1	18.5612	18.5205	19.2611	19.1421	17.7014	21.9927	19.2904	19.1619	19.5815	19.1013	19.0628	19.2473	18.8307	17.7922	19.3855	18.656	18.2616	18.9377	19.4483	18.3387	17.9734	18.7181	18.0582	20.1409	19.6872	18.6585	19.5917	19.0045	19.8001	18.5745	19.0228	19.2716	18.4844	18.9046	19.7105	19.6988	19.3405	20.0724	19.4301	18.1088	19.6893	18.835	18.7474	18.9892	19.5581	19.1738	18.6193	19.5939	18.8957
COL3A1	18.4805	19.4635	19.6554	19.204	19.3511	19.4424	19.5639	20.4839	19.9356	20.6631	19.0993	19.9773	19.8586	19.8104	19.7529	19.1425	19.6839	20.6698	19.2457	19.6015	20.8452	18.7631	19.6462	20.8126	20.9544	20.7962	19.5832	19.6431	20.4055	19.0777	19.8358	20.2101	19.176	19.3145	19.6922	19.3666	20.2258	20.4769	20.6127	18.7634	20.0747	18.9565	20.2298	19.1782	19.3708	19.1798	20.1366	20.7383	18.5581
COL4A1	19.106	18.6024	18.8366	18.9445	18.0745	18.8312	19.1865	19.1038	19.1545	18.9518	17.4709	18.1883	18.1726	17.9661	18.8471	18.6826	18.5127	18.8625	18.6156	19.4913	19.4287	18.9424	19.0322	18.6508	18.5861	18.6558	18.2793	19.1828	19.0788	19.0569	19.5701	19.4644	19.2537	19.2277	18.8936	18.1808	18.1859	18.6426	19.3798	19.023	19.2317	19.1897	19.0831	19.3785	19.1765	18.0429	19.3912	18.4605	19.5813
KRT14	NA	NA	15.1005	NA	NA	NA	NA	15.0558	14.8812	NA	NA	NA	NA	NA	NA	NA	NA	NA	NA	NA	16.1255	NA	15.6935	14.743	19.1379	NA	NA	NA	NA	NA	NA	NA	15.3208	NA	NA	NA	16.3126	16.3591	15.7996	14.4406	15.7166	NA	14.4238	NA	16.6249	NA	NA	NA	NA
SPTA1	NA	NA	NA	NA	NA	NA	NA	NA	NA	NA	NA	NA	NA	17.184	14.6318	NA	NA	NA	15.0592	16.3956	16.7303	NA	NA	NA	NA	NA	NA	NA	14.966	NA	14.6246	NA	13.6951	NA	NA	14.6204	NA	14.2355	15.484	NA	13.9092	13.9887	13.3162	19.59	13.5922	NA	NA	18.4524	NA
APOA1	24.7854	25.5143	25.4575	23.534	24.7966	24.3892	25.0681	24.966	24.9781	25.1217	22.9653	25.1798	24.6479	24.5808	24.0867	24.1642	24.1996	24.5362	24.8704	25.2317	24.8529	24.4885	25.0538	24.5179	24.2838	25.1062	25.0005	24.8208	25.9275	25.1819	25.1302	25.0092	25.2932	25.187	26.2337	25.1395	25.3796	25.4178	25.9053	25.2363	25.1193	25.5158	25.5438	24.929	25.2657	25.1012	25.0263	25.3108	25.1114
APOE	18.8394	19.6732	19.0427	18.5871	19.2252	19.4065	19.1747	19.5289	19.0124	18.8749	18.5233	18.676	19.3961	19.0013	19.0313	18.6372	18.1381	18.6879	19.5645	19.4489	18.9147	19.1711	18.9277	18.7067	18.7809	20.2956	19.6144	19.1798	18.9362	19.9925	19.7098	18.9125	19.7995	19.0437	19.2023	19.0103	18.6532	19.1308	19.5053	19.3786	18.6001	18.9938	20.0649	19.4391	19.4406	18.8685	19.679	18.7209	19.5808
FGA	20.6455	21.7066	21.7367	21.6128	19.935	22.7752	20.1513	20.8036	20.9357	21.688	21.0959	22.1275	22.0202	22.065	22.5939	21.7675	20.5529	20.6719	22.7475	22.0266	21.2316	21.383	21.2969	21.7461	20.2616	22.0458	21.0178	21.3892	21.2955	22.2273	21.037	21.8689	22.0765	22.2604	22.0469	21.6328	21.0519	21.5858	21.8819	21.737	20.757	21.6927	21.688	21.506	21.5237	22.3059	21.0597	20.9184	22.096
FGB	21.9235	22.9695	22.8815	22.8323	21.1234	24.1276	21.5332	22.1389	22.2933	22.9185	22.6337	23.1346	23.3742	23.2476	24.0515	22.967	21.6856	22.0476	23.9455	23.1875	22.357	22.3208	22.3218	23.1133	21.7757	23.2667	22.4308	22.5614	22.3182	23.4187	22.256	23.0426	23.0743	23.4451	23.1561	22.8352	22.4742	22.7688	22.9828	22.874	21.7479	22.7602	23.0831	22.5336	22.666	23.68	22.2604	22.105	23.2782
SLC4A1	15.9138	17.2339	18.6165	NA	NA	17.823	NA	16.6165	16.5277	17.511	15.5596	16.3093	17.6475	20.1295	17.9742	15.7185	NA	NA	19.61	20.3722	17.7034	17.4954	19.738	NA	NA	18.712	20.0275	20.7064	18.1763	17.2178	19.2958	17.973	21.0058	19.5271	19.5178	20.1977	18.1481	20.7128	21.9815	19.8412	18.6464	21.6756	19.9596	19.675	19.5284	18.7505	17.5601	17.929	20.7447
CRP	18.1734	18.0968	19.6101	18.348	15.5657	18.8392	16.3974	18.0733	18.1481	19.1971	18.5463	19.3767	19.7739	19.2306	19.2277	19.6195	16.4032	16.4466	18.7839	19.8073	20.3578	18.3713	18.1439	17.6091	15.8569	16.0538	NA	16.8363	NA	16.0487	NA	16.81	17.3058	17.2933	18.3158	16.3728	NA	15.2066	17.5756	14.9427	NA	14.5747	16.4292	NA	NA	16.5132	NA	15.6871	NA
APCS	22.1231	22.6361	22.8632	22.2623	23.1789	22.4963	23.2985	23.1142	22.8066	22.8774	20.8165	22.6582	23.0987	23.2502	21.0264	20.6223	21.4054	23.0803	23.2681	22.8349	23.1952	23.1458	23.0427	20.1348	20.7771	22.6669	22.0106	23.2174	22.6031	22.2717	22.0169	21.639	23.7887	22.0012	22.4756	23.1683	20.6218	22.7935	23.6684	22.941	21.6995	22.7541	23.1526	22.7434	22.0189	22.4294	22.496	22.8832	23.0738
C1QA	NA	16.3858	15.9063	NA	NA	17.513	NA	NA	17.7135	16.0937	NA	NA	16.6262	16.3833	NA	NA	NA	NA	16.9088	20.004	NA	NA	NA	NA	NA	18.0772	16.9228	16.9838	16.9568	17.34	16.6034	16.3076	17.971	17.6652	17.4771	17.9341	16.7108	17.9813	18.1976	17.0969	NA	17.5212	17.5017	19.631	16.9507	17.4218	NA	NA	17.5711
C1QC	17.1975	18.0419	18.3356	17.4863	NA	18.328	18.7253	18.3249	20.1876	19.1284	16.9491	18.7377	18.224	18.0772	17.5893	17.7049	NA	17.7501	18.5027	20.2106	19.4827	17.4678	16.9755	17.8844	17.6314	20.0037	17.9489	18.1081	18.8321	19.6003	17.825	17.0125	18.9592	18.2447	17.7727	18.4803	17.4115	19.3256	18.4352	17.8439	16.6996	18.3407	18.6364	19.4985	17.8018	18.365	NA	19.2683	18.9995
C9	20.1768	20.2778	20.4188	20.9202	20.3489	21.8027	20.3107	20.1035	20.5375	20.2634	21.2294	21.252	21.6055	21.4106	20.9155	20.4294	21.1859	20.536	21.3009	21.247	20.6528	21.005	20.2676	19.7931	19.9992	21.4005	20.5538	20.1881	20.5317	21.2032	20.5394	20.8494	20.6414	21.0345	21.626	21.2414	20.7429	20.8875	21.4438	20.8101	20.4163	20.8093	21.0115	20.9735	20.5688	20.9927	20.5806	19.8719	21.3087
APOH	21.0217	21.1305	21.3559	20.517	21.1093	20.8257	21.0002	20.6889	20.9303	21.1299	20.7143	21.1269	20.2977	21.2055	20.7269	20.2711	20.9371	20.8677	21.4649	21.2898	21.0731	21.3084	20.4814	19.7702	20.3642	21.736	21.3158	21.3089	21.5131	21.7513	21.1103	21.1474	21.5947	20.95	22.1563	21.9119	21.3113	21.7253	21.5896	21.0687	20.3508	21.6152	21.1596	20.4111	20.8977	21.7584	21.2668	21.1881	20.7257
LRG1	21.2539	22.1139	22.5033	21.2491	20.9345	22.1723	20.8792	21.5131	20.9237	22.2836	21.8916	22.6426	22.3451	21.3755	22.3951	21.6445	21.5241	21.0494	22.0347	22.0646	21.8553	22.4728	22.5237	21.0537	22.1697	20.5231	20.2253	21.4373	20.1354	20.811	20.2372	21.8808	21.7632	21.5599	22.7831	22.0613	20.6048	21.1167	21.972	21.2476	17.8992	21.0383	21.019	20.6869	20.5935	21.2023	20.3233	19.7074	21.4128
FN1	20.3861	20.79	20.8338	20.4085	20.2339	20.6171	19.7929	20.0614	20.1983	20.1718	22.1568	20.8765	20.4818	20.9415	20.4299	21.5461	21.6572	20.2618	20.587	20.3094	20.633	19.9896	20.9438	20.3374	20.5982	20.661	20.5616	20.0923	19.7649	20.4317	19.9849	20.2046	20.6078	20.4496	20.0151	19.6274	21.0412	20.292	20.2714	20.4281	19.97	20.3079	20.3637	20.2221	20.7322	21.3462	20.5359	20.48	20.3348
RBP4	18.5105	19.3559	19.5289	17.1955	18.2811	19.1698	19.5176	18.7021	20.1085	20.29	16.9378	18.6409	17.9058	19.1824	NA	17.6689	16.7156	17.0413	16.8326	16.5615	17.2991	17.9742	17.721	18.2182	17.1373	20.9519	18.4869	18.3753	20.4376	20.6308	18.7495	17.609	19.3449	18.3743	20.3153	20.2866	19.876	20.3997	19.5817	19.4127	19.1978	19.9785	19.7358	20.3061	19.8819	19.8639	19.4958	20.6121	20.3114
AMBP	20.4286	20.483	21.6191	19.3675	19.7115	21.0069	19.8566	20.1273	20.4517	20.304	19.4685	20.4507	20.3215	19.9903	21.8044	21.111	19.8821	19.9845	20.1516	20.5561	20.4015	20.3141	19.6736	19.6245	21.4563	21.1204	20.4856	20.1371	20.9041	20.9134	20.4329	19.9439	20.2317	19.9001	21.3866	20.5653	20.0043	20.5439	20.7931	20.0727	20.0707	20.8824	20.3512	20.0419	20.3458	20.8735	20.3	20.2409	20.7314
ORM1	19.9423	20.2889	21.0455	20.6381	19.942	22.1869	20.2568	20.0018	20.3941	21.3042	20.9851	21.6155	21.6539	21.2543	21.3467	20.7796	21.2869	20.3795	21.3213	21.3009	20.429	20.7998	21.3158	20.2183	20.0362	21.3752	20.7728	21.7883	20.867	21.6203	20.6109	21.541	21.8012	21.6227	23.1051	22.5407	20.5833	21.0493	22.0476	20.7168	19.6409	21.1041	21.1815	20.6316	20.2839	21.4792	19.9071	20.7063	21.3345
TTR	22.1326	22.7389	22.9651	20.7133	22.6213	22.304	22.6278	22.2848	22.0733	22.9098	20.9943	22.4616	21.8506	22.7733	21.2672	21.5981	21.0573	22.2241	21.5927	22.2469	22.4472	22.2678	22.5315	21.8692	21.8411	22.8079	23.0333	22.3585	23.6299	22.9439	22.9512	21.9612	22.3831	21.9068	23.4315	23.6167	23.5827	23.4558	23.1827	23.136	23.0139	23.3265	23.3148	22.5908	23.2803	22.6378	22.7123	22.7635	22.2504
ALB	29.0351	29.1293	29.3943	28.2435	29.1914	28.4115	29.4214	28.9512	28.9502	29.2802	28.6064	29.0596	29.1719	29.3607	28.7553	28.9779	28.6782	29.1529	29.2604	29.2185	28.7807	29.8219	29.5097	29.8112	29.2441	29.5145	29.5207	29.6134	30.3193	29.7706	29.4775	29.4875	29.7453	29.2718	30.1636	29.0136	29.8679	30.3418	30.1369	29.6356	29.7903	30.0687	29.7297	29.8152	29.7849	29.2923	29.6542	29.2916	28.8231
TFRC	17.7811	18.3372	18.0088	17.8398	17.7757	18.774	17.8528	18.0452	17.8818	18.0282	18.9026	19.0192	19.2591	18.2438	18.3194	18.8033	18.9153	17.9759	17.9151	17.9242	17.7385	17.8374	17.8395	18.4092	17.4095	17.7052	18.253	18.3445	18.2471	16.5901	17.8824	17.9611	18.0361	18.2002	18.7201	18.1801	18.3277	17.618	16.8833	18.5388	18.4351	18.0104	17.8197	18.5903	18.8438	17.9467	17.7507	18.1365	18.5883
TF	23.6964	24.4088	24.3487	22.8236	23.9629	24.0473	24.1326	24.0432	23.7805	24.1872	23.4796	24.236	23.6898	24.0422	23.1818	23.7775	23.9492	23.4345	23.8545	24.2999	23.456	24.0618	23.5491	23.6559	23.8882	24.6608	24.5756	24.2998	24.9617	24.7962	24.5289	24.2334	24.522	24.2332	25.0329	25.1893	24.8941	24.9926	24.3857	24.8529	24.8345	25.4321	24.7854	24.7806	24.8717	24.1555	24.1143	24.4915	24.5065
HPX	22.8864	23.243	23.5381	22.641	22.8996	23.4757	23.1323	22.9345	23.0712	23.676	22.6014	23.6776	23.5335	23.3187	22.9577	22.427	22.7036	22.4524	23.2153	23.3428	23.157	23.0997	22.8443	21.7753	22.1345	23.88	23.7682	23.7744	23.7016	24.0515	23.5301	23.4937	23.8328	23.7219	24.7638	24.4923	23.667	23.8291	24.0372	23.4953	23.087	23.7562	23.6322	23.4913	23.08	23.6158	23.1739	23.4278	23.5763
FTL	21.42	21.4996	21.5792	21.5498	21.458	21.6986	20.8176	21.4754	20.4209	20.8775	21.2568	19.92	20.9924	21.0544	21.4667	20.9522	20.3097	20.9117	20.7786	20.837	21.0162	21.6769	20.2031	21.6299	20.8925	20.7321	19.9071	21.5355	19.8703	21.1688	20.7776	20.6556	20.0458	20.2295	19.3482	19.5923	21.3717	20.9212	23.2064	20.9602	21.155	21.2262	21.1986	20.2889	21.0524	22.8298	21.6006	21.0128	20.0188
FTH1	22.9086	22.6921	23.1671	22.7854	23.1821	22.5916	23.3024	23.1706	22.9121	23.2633	23.2039	21.4217	22.0597	23.0392	23.6023	22.0921	21.9936	22.8434	23.0653	22.7784	23.092	23.3375	22.4684	23.0869	22.4923	22.9592	22.7672	22.6381	22.5257	22.9181	22.7682	23.1462	22.4761	22.5707	22.0746	22.3001	22.6391	22.8943	23.3989	22.511	22.2523	22.6819	22.7504	21.7968	22.3541	23.573	22.8724	22.7297	22.4079
ANG	NA	14.0049	NA	NA	NA	NA	NA	14.5149	13.6575	NA	NA	13.8658	14.5913	NA	NA	NA	14.1401	NA	NA	NA	NA	NA	NA	NA	NA	15.5446	14.2569	14.8817	14.4478	15.1827	NA	14.8287	14.848	14.697	15.3742	15.701	14.8543	14.9937	14.7518	14.7994	14.1234	15.5884	14.5695	15.3244	15.1215	14.9393	14.9031	14.5516	14.6495
C4BPA	15.2742	16.8588	16.8462	14.7661	NA	16.9976	NA	16.2483	16.8856	16.9417	15.0722	17.6781	16.7798	18.3437	15.6806	16.284	11.8049	15.4784	17.6001	18.2486	16.9496	15.5812	16.0759	15.5656	14.2101	17.5861	15.8275	16.7308	17.2033	17.1902	15.6304	15.7294	17.8228	16.598	17.82	16.2311	15.2699	17.6828	18.183	15.9782	15.4846	17.0886	16.1726	15.3415	16.3085	15.9764	15.1867	17.6498	16.7668
VTN	22.2711	23.2325	23.2959	22.2446	22.8875	22.9129	22.951	22.7833	22.5836	23.1559	22.6211	23.2422	23.0356	23.2264	22.5478	22.4844	22.6853	22.6506	23.0229	23.0033	22.7681	22.7801	22.4579	21.562	21.8609	23.5711	22.9001	22.5857	22.7597	23.1705	22.6815	22.4387	22.9056	22.3279	23.0039	22.8076	22.1289	22.7234	22.9123	22.3733	22.1794	22.9114	22.4986	22.8131	22.5629	22.8737	22.607	23.1273	22.9884
CAT	19.7296	19.6779	19.9179	19.7431	19.4052	19.8842	20.0044	19.8593	19.667	20.2896	19.5025	20.1929	19.9369	20.5614	20.8234	19.7414	19.7275	19.7664	20.8237	20.6891	19.8835	19.753	19.8641	19.5995	20.1493	20.2357	20.1069	20.1511	20.9586	19.937	20.5825	20.0287	20.1374	20.1728	20.1041	20.7043	20.1459	20.7935	20.769	20.2213	19.8928	20.3631	20.8408	20.032	20.4588	20.6871	20.3087	20.378	20.3708
FUCA1	NA	NA	NA	NA	15.7655	NA	22.235	13.4301	15.0699	NA	13.1873	12.8436	14.533	13.9032	13.7548	NA	NA	NA	13.484	13.8475	NA	13.1207	NA	NA	NA	15.5626	14.8025	15.0347	16.3393	15.0352	15.0977	14.6262	14.645	14.5378	14.7814	15.5771	NA	NA	14.0474	NA	NA	NA	NA	19.3494	15.5151	14.0971	15.1628	16.029	15.1313
ALDOA	22.9546	23.3417	23.3662	23.2706	23.1651	23.704	23.9581	23.7958	23.5574	23.8016	23.2354	23.5281	23.5098	23.3158	23.6741	23.649	23.2414	23.1553	23.3827	23.469	23.0434	23.042	22.9042	23.2688	23.2719	23.8197	23.4886	23.2884	23.9978	23.5188	23.4898	23.5479	23.1641	23.3012	23.523	23.4853	23.3921	23.0873	23.4833	23.0444	23.1269	23.3861	23.4171	23.4463	23.4962	23.6821	23.3238	23.7965	23.5315
CSTB	22.4862	22.2788	22.4982	22.7483	22.2717	22.8452	22.8419	22.5757	22.7036	23.1186	22.4043	22.3283	22.4467	22.5178	22.5986	22.6361	22.2622	22.5625	22.4862	22.4745	22.3277	21.9907	22.027	22.6354	22.5647	22.7763	22.3997	22.8144	22.4873	22.6308	22.6053	22.5053	22.1821	22.4798	22.2736	21.6371	22.0342	22.2907	22.8948	21.9628	22.0142	22.469	22.6946	22.3316	22.6739	22.5124	22.4351	22.2402	22.3214
ANXA1	20.8652	21.0839	20.863	21.2037	20.9979	20.9775	21.0759	21.2097	21.2504	20.9484	21.0468	20.9078	21.017	20.9379	21.3075	21.165	20.8212	21.0155	21.1495	20.9447	20.9406	20.9812	20.8249	21.3647	21.1268	20.8694	20.8491	20.9969	21.1099	21.142	20.9133	21.0952	21.1469	21.0903	20.8989	21.0871	20.9712	21.2584	21.0157	20.8975	20.8861	21.2577	21.2297	21.2562	21.1706	21.0483	20.9857	21.3801	20.9
APOB	17.0152	17.7607	18.2671	19.2988	19.3991	19.0447	18.0813	18.4173	18.6131	18.0032	17.1706	19.039	17.8537	18.9077	17.9676	17.1109	20.491	20.6515	19.4339	18.3666	16.8844	17.434	17.5964	16.0025	21.0483	18.5888	19.151	19.1232	18.8997	18.5232	18.9061	18.7946	19.75	19.577	20.2673	19.6794	18.4866	19.9853	19.4392	18.8252	18.1951	19.2222	19.4566	18.7125	18.3514	18.2744	18.3964	18.3091	18.855
SOD2	24.9909	25.1578	24.9393	25.1899	25.2615	24.8534	25.1988	25.1309	25.0035	24.9364	24.9258	24.8752	25.1312	24.9251	25.2688	24.9502	25.1241	25.2414	25.0239	24.9428	24.9094	25.0724	25.0582	25.2693	25.078	25.0381	25.187	25.3086	24.8334	25.1201	25.3358	25.2231	25.0661	24.9224	24.7353	24.8546	25.0743	25.2135	25.0695	25.125	25.2287	25.0348	25.2359	25.2611	25.4774	24.8243	25.2339	25.175	25.1867
OAT	17.3065	15.1789	15.0392	16.1741	17.7426	16.5947	17.7379	15.637	15.8983	16.538	18.5156	16.9408	17.0644	15.6445	17.1818	17.6995	16.1881	16.8704	18.3619	17.0933	16.9631	16.1136	16.1213	16.6783	16.6186	16.6192	15.3922	15.4578	16.2264	16.3529	16.7232	16.5193	14.8751	15.2494	14.8156	15.2488	15.2143	15.9275	15.3695	16.2131	14.8492	15.098	14.6975	15.6086	16.0171	15.4359	16.9122	16.442	14.0979
HRG	20.2499	21.0667	20.452	20.5265	19.8764	20.3547	19.779	20.7568	20.4367	20.4165	18.8376	20.3099	20.8335	20.8995	19.6152	20.3423	20.2679	20.3556	20.9817	22.6665	20.8371	20.5105	20.5997	20.2439	20.3317	21.4885	21.4883	20.8271	21.9158	21.2742	21.4497	20.7297	20.9471	20.7018	20.7415	21.7879	21.0016	21.8952	21.8773	21.3507	21.3047	21.7603	21.6083	21.3753	21.337	20.9522	21.0177	20.7876	21.5819
A1BG	20.1955	20.9809	20.78	20.0855	20.3905	21.5293	20.6451	20.6698	20.5624	20.8627	19.9178	21.4626	21.2557	20.9442	20.0607	20.1465	21.431	20.6789	20.9678	21.465	20.7898	20.4661	20.5035	20.2636	20.2812	21.1968	21.4317	21.1737	21.7864	21.4274	21.3849	21.2444	21.2395	21.1847	22.5524	22.044	21.7706	21.2101	22.1399	21.6795	21.1975	22.0527	20.987	21.1379	21.2465	21.5954	21.2567	21.0673	21.453
CD74	16.4543	NA	NA	14.6833	NA	15.9452	NA	NA	15.0309	14.5436	NA	16.2801	NA	NA	NA	15.5298	NA	14.589	15.8135	NA	NA	NA	NA	NA	NA	14.7113	15.0798	16.0306	15.7335	15.3912	15.8566	16.0845	16.3461	15.5998	15.7181	15.6001	14.9751	NA	15.3292	14.8641	14.8395	15.7226	NA	17.027	NA	16.6373	15.5989	15.0229	15.5552
KRT1	16.1067	17.0799	17.3062	16.882	NA	NA	15.6214	14.8025	16.3615	NA	NA	NA	NA	NA	NA	NA	15.0931	14.4801	15.4038	NA	16.6113	NA	NA	NA	21.7149	14.5725	16.6022	15.0273	NA	15.078	NA	NA	14.601	NA	15.6551	15.4843	NA	16.8873	NA	15.3239	16.3872	NA	16.3603	15.9295	15.4032	15.441	NA	15.24	NA
S100B	19.1173	17.8684	17.3196	19.426	20.0104	18.7647	20.9505	18.9228	19.9599	19.7527	17.4052	17.6306	19.9527	17.9113	18.8133	18.0637	16.5096	18.358	19.0637	18.1796	18.8911	17.482	NA	18.5767	19.3648	17.0008	15.6442	17.4855	19.6979	NA	18.4075	17.8303	16.8165	17.814	16.3259	20.9017	17.3887	18.9467	18.0771	17.1189	17.7441	16.9699	17.8032	17.8818	17.3449	18.3404	18.4984	19.4948	18.4535
VWF	17.8284	17.2138	17.8681	17.9759	18.4935	17.729	18.4727	17.1096	17.6208	17.8536	19.1563	18.7862	18.2081	18.6446	18.6659	18.1656	19.47	17.1842	18.8186	18.554	17.8661	17.7456	17.8698	18.338	18.7274	18.4922	18.6596	18.9106	19.1035	19.4994	18.9629	19.691	18.9245	19.3653	18.7168	20.1001	19.9125	18.8753	18.4103	19.1568	19.3302	20.0908	19.2231	18.7874	19.5673	18.4139	19.1987	18.91	19.5745
GAPDH	27.0078	26.8611	26.8161	26.9621	26.9381	27.1531	27.3313	27.0942	26.8553	26.9058	26.897	26.9013	26.998	27.0437	26.9451	27.1482	27.0868	26.8563	26.8704	26.9792	26.8195	27.2029	27.0394	27.2546	27.3891	27.0881	26.8163	26.936	27.0365	26.9866	27.0232	27.0206	26.9063	26.7136	27.012	27.1492	26.9183	26.857	27.0428	26.888	27.1682	27.1245	27.2734	27.1585	26.9325	26.7528	27.0927	27.0526	26.957
ASL	22.751	21.704	NA	NA	NA	23.5021	NA	23.1008	19.8218	NA	NA	NA	NA	NA	NA	21.762	NA	21.7314	NA	21.0706	20.0286	NA	NA	21.5254	NA	NA	NA	22.0814	NA	NA	22.9574	22.2481	NA	22.9822	NA	NA	NA	NA	20.4256	NA	NA	NA	NA	19.5677	23.031	NA	21.8925	22.3263	NA
HSPB1	26.5542	26.4266	26.3095	26.774	26.0826	26.4942	26.0348	26.2645	26.1891	26.2271	26.6187	26.6079	26.2078	26.47	26.4276	26.5657	26.8409	25.9511	25.7438	25.9522	26.4665	26.0271	26.6349	26.0536	25.9481	25.8824	26.4609	26.1143	26.4737	26.2523	25.938	26.3791	26.0153	26.3418	26.7509	26.3947	26.6563	26.2156	26.2711	26.4799	26.3155	26.2891	26.3098	26.2147	26.1925	26.0711	25.7047	26.1199	26.2406
RPN1	20.4665	20.3543	20.5436	20.5511	20.6886	20.3501	20.7411	20.3993	20.3999	20.5742	20.6175	20.3333	20.2955	20.4414	20.4111	20.3448	20.4561	20.3722	20.4192	20.3116	20.4766	20.5586	20.3617	20.5899	20.554	20.3585	20.5314	20.5044	20.3127	20.3657	20.5364	20.3297	20.4622	20.4177	20.2846	20.0871	20.1567	20.2262	20.5268	20.3133	20.4542	20.1988	20.405	20.5775	20.294	20.3458	20.2642	20.4209	20.3164
RPN2	19.0391	18.6381	18.9232	18.8934	19.0197	18.8591	19.3962	19.4838	18.7727	18.9637	18.8299	18.7563	19.1054	19.0737	18.4208	18.9143	18.8572	18.8227	18.5259	18.518	18.5251	18.6493	18.0387	18.8946	19.0427	18.7545	18.5869	18.8482	18.5656	18.8738	18.5907	18.5472	18.9325	18.4262	17.9154	18.5877	18.8616	18.3581	18.4286	18.6302	18.3878	18.564	19.0568	18.8718	18.7317	18.9796	18.9811	18.6493	18.4014
GNAI2	19.8747	19.4372	19.8967	19.9121	20.0279	20.2487	20.1868	19.8332	20.3854	20.018	19.8811	19.7483	20.1623	19.8015	19.8856	19.9235	19.5541	19.6955	20.179	19.558	19.7616	19.6746	19.296	19.7887	19.8469	19.9224	19.559	19.7209	19.8158	19.9026	19.2499	19.6481	19.5933	19.5975	19.4474	20.0324	19.7735	19.4716	19.5943	19.5881	19.8162	19.4174	19.3445	19.8066	19.4364	20.0742	20.0661	20.0898	19.6444
ATP1A1	17.2503	17.3677	16.8202	17.3672	16.3814	16.9021	17.4429	17.4199	17.3098	17.8257	17.1184	17.3073	17.3792	17.3297	16.919	17.4954	17.3388	17.1153	16.8245	17.4727	17.4192	16.5735	16.8682	17.7061	17.5386	17.3389	16.9543	16.9829	NA	16.8138	16.6364	16.627	16.4924	17.079	17.0635	16.4377	16.4236	16.6754	16.8129	16.546	17.1304	17.0641	17.3931	16.5666	16.6995	16.8289	16.8246	17.0025	17.0975
ATP1B1	22.2428	22.2699	22.3622	22.0446	22.0713	22.0263	22.4605	22.5208	22.5076	22.7043	22.4431	22.6371	22.8275	22.3191	22.4845	22.2019	22.1175	22.5715	22.6554	22.4802	22.0989	22.4371	21.8182	22.5784	22.8968	22.4115	22.2408	22.1191	21.7554	22.3664	22.5681	22.0344	22.0855	22.0448	21.8581	21.5253	22.0057	22.0466	22.1832	22.2345	22.0684	21.7847	22.201	22.1539	21.8108	22.1233	22.071	22.015	22.3443
ALDH2	24.1232	23.8458	23.868	23.599	24.0765	24.0508	24.1586	24.0749	24.1359	24.0235	23.8509	23.9627	24.0126	23.6922	23.9231	23.8314	23.4362	24.1495	24.1118	24.1926	24.0855	23.8018	23.8749	23.7406	23.9285	24.0289	23.9345	24.0071	24.1332	23.7911	24.2795	23.8172	24.0033	23.8141	23.6089	23.8877	23.8297	23.9729	23.958	24.0144	23.9442	24.0868	23.5742	24.1045	23.9791	23.7406	24.1547	24.0862	24.066
S100A8	20.87	21.4496	19.7618	18.5916	19.3691	21.2222	19.349	20.5791	21.0071	20.2298	19.3263	21.1678	20.0367	21.1631	20.8641	20.884	18.2507	20.7207	21.6573	20.4174	20.0452	20.3791	21.4009	19.2416	20.1358	19.2618	19.8989	19.7926	19.7897	20.4318	20.2314	20.0997	19.954	19.6994	21.2515	19.982	20.3561	19.5596	20.5651	19.7038	19.274	18.971	19.1116	20.4453	19.4535	20.221	19.135	19.8945	20.8278
SLC25A5	19.5443	19.019	19.4048	18.7292	19.3096	18.9164	18.7013	18.7932	19.4248	19.0199	19.1495	19.3753	19.2186	19.5197	18.7688	19.6293	19.7939	18.996	19.3749	19.0767	19.2188	18.7743	19.7738	19.0838	18.6054	19.272	20.1529	19.5314	18.982	19.1956	19.2533	19.347	19.4828	19.344	19.708	19.3968	19.9192	18.8374	18.8044	19.5331	19.6278	19.6556	19.6654	19.7901	19.8155	19.1528	19.2918	18.9288	19.7087
MPO	19.266	18.5566	15.2335	NA	15.8051	17.9653	NA	17.5856	18.3338	17.048	NA	18.2868	15.8225	19.3982	16.7408	18.0507	NA	17.7899	18.5919	17.7988	18.1197	NA	17.6361	NA	15.3246	NA	15.0824	14.7714	15.7893	16.568	16.335	15.0845	15.3913	14.7858	16.2682	15.7875	14.8996	NA	15.4355	NA	NA	NA	NA	19.8378	14.9525	16.0829	NA	15.2911	16.5493
PCCA	20.0979	20.1628	20.3104	20.0789	20.2747	20.3308	20.2681	20.1529	20.1968	20.29	20.1321	20.2194	20.294	20.0661	20.2964	20.1441	19.8792	20.0871	20.2594	20.2293	20.0545	20.2488	20.0582	20.0504	20.0747	20.2538	20.4474	20.2917	20.367	20.1513	20.2444	20.3126	20.1471	20.0476	19.3488	20.2013	20.2055	20.0262	20.3607	19.9791	19.8215	20.0433	19.9039	20.0621	20.1973	20.1158	20.0921	20.2143	20.1614
ALPL	17.8413	NA	14.3443	NA	15.4673	NA	19.8906	NA	15.2935	NA	15.5923	NA	NA	13.822	NA	13.9603	14.1979	14.4285	NA	18.8385	16.9576	13.9063	14.6755	14.9114	14.16	14.6005	NA	NA	NA	15.1328	14.7749	NA	14.8748	14.4635	NA	14.4252	14.3141	15.9343	NA	15.7104	15.6863	15.4756	15.4468	17.293	15.2442	17.0819	NA	15.5778	15.5943
EIF2S1	19.5654	19.2482	19.0253	19.2855	19.6852	19.3057	20.1232	19.3146	19.3339	19.2414	19.154	18.832	19.2372	19.3639	19.3341	19.3739	19.003	19.4825	19.2814	19.4973	19.6068	19.5596	19.3393	19.4158	19.4987	18.9932	18.8731	19.4833	18.9752	18.7955	18.9673	19.1229	19.269	18.9841	18.7805	18.6177	18.8444	18.7531	19.1289	19.3554	18.7719	18.6841	18.9054	19.3542	18.952	18.7567	19.3411	19.1741	18.9159
RPLP1	21.5398	21.6351	21.2434	21.5443	21.1991	20.8825	20.831	21.4389	20.2895	20.6816	21.0742	21.6759	20.5078	21.0044	20.3863	20.8328	20.7944	21.1768	21.2681	21.7857	21.5789	21.7678	22.5829	20.9607	21.6487	20.72	21.6165	21.6598	21.0137	22.041	21.5748	21.8245	21.3536	21.7588	22.4167	21.1893	20.8435	22.4525	20.8946	21.457	21.6791	22.7026	22.6852	21.7467	21.7821	21.2891	21.5018	21.1167	21.4163
RPLP2	21.4632	21.2146	21.0713	20.7361	21.0783	21.4188	21.0514	20.6071	20.8485	20.1091	21.5299	20.8096	21.2091	21.3788	21.0995	21.0414	20.9597	21.3301	21.0537	20.9507	21.3993	21.8222	21.3707	21.3254	21.4595	21.2096	20.7644	21.0191	20.9253	21.0633	20.9816	21.1051	20.8193	21.3429	21.2685	20.5175	21.6678	21.2839	21.4054	20.6594	21.7547	21.4049	20.5043	21.5365	21.2925	20.8891	20.8266	21.2789	20.8529
RPLP0	20.4116	20.2822	20.1394	20.2734	19.8793	20.3124	19.9215	20.4366	20.2507	20.1656	20.3153	20.2725	20.1865	20.2359	20.2119	20.7495	20.3347	20.2429	20.1149	20.2136	20.2443	20.1938	20.1417	20.5675	20.385	20.0886	20.1668	20.2277	20.3075	20.2705	20.2493	20.1881	20.2901	20.2421	20.4255	20.2277	20.1368	20.1831	20.347	20.0496	20.1726	20.1929	20.3071	20.2402	20.1592	20.3416	20.1992	20.1635	20.2908
FABP3	27.8034	27.6876	27.7494	27.938	27.8269	27.6616	27.9058	27.5671	27.6947	27.8047	27.8279	27.6801	27.8024	27.9069	28.231	27.5938	27.8376	27.748	27.745	27.7593	27.5993	27.7581	27.829	27.7216	27.5235	27.6444	27.7714	27.8616	27.8946	27.3515	27.463	27.9503	27.6224	27.8955	27.808	27.4917	27.8781	27.4248	27.1805	27.6725	27.6454	27.6703	27.6597	27.765	27.9201	27.8536	27.5351	27.5633	27.6064
SSB	18.6858	18.4556	18.6049	18.1748	18.7732	18.6873	18.9241	18.67	19.0282	18.7527	NA	18.3559	18.4896	18.3647	18.0995	18.1331	18.1105	18.5794	18.6277	18.7145	18.9842	18.4981	18.54	18.7303	18.4608	18.9362	18.7038	18.9438	19.1115	18.9023	18.732	18.5009	19.1427	18.4611	19.0812	18.9067	18.3967	18.857	19.3753	18.5896	18.9051	19.1137	19.2462	18.9165	18.7273	18.6487	18.6206	19.0753	19.0317
SERPIND1	19.0266	19.9864	19.2089	17.3705	18.2285	19.0527	18.6756	19.4443	19.4638	19.4253	17.8789	19.502	18.1941	19.226	17.2281	17.0409	18.2511	18.6243	18.595	19.1331	18.7002	18.0414	18.9666	18.3062	18.5645	19.4995	19.2525	18.9714	19.8582	19.7372	19.2037	18.8238	19.3531	18.9771	20.1226	20.1075	19.5235	19.885	19.6132	19.1594	19.2609	19.6719	19.5614	19.346	19.2473	19.4746	19.1652	19.7379	19.2783
KRT8	14.3343	16.9102	18.6034	17.3517	NA	NA	NA	14.9913	20.1957	NA	NA	NA	NA	NA	NA	15.8575	16.4782	16.0799	NA	NA	15.5129	16.0377	16.1146	15.7911	21.7689	NA	16.676	16.3835	NA	NA	NA	NA	NA	NA	NA	14.8526	17.0119	17.0844	16.3275	17.0824	15.4794	NA	NA	NA	15.3904	15.3505	NA	NA	NA
COL5A2	NA	15.9677	17.1311	16.3656	15.6047	15.9508	16.0444	16.5473	16.7835	17.315	16.0156	16.6421	15.9265	18.8165	16.4124	15.4247	15.417	16.5067	16.4701	15.9921	15.8144	16.1207	15.8094	16.1006	15.7034	15.9645	16.4151	16.3677	16.3353	15.6982	15.659	16.3931	15.8039	16.644	14.9754	15.8302	16.2642	16.5612	16.5954	15.609	15.8604	15.885	15.2363	15.6186	16.34	16.041	15.0562	16.4241	15.5413
IGKV4-1	20.1353	20.4336	20.1633	19.3909	19.8543	21.6527	20.2067	20.2921	20.2458	19.9428	19.0164	20.2374	20.013	20.0146	19.211	19.8065	20.494	19.9083	20.2568	20.3672	19.8087	20.9899	20.3255	20.1799	19.977	19.9714	20.534	20.9126	21.2302	19.9439	20.6122	20.435	21.3287	20.4204	22.4152	20.2477	20.8217	19.3274	21.2023	20.6479	21.0964	20.6514	20.5234	19.9205	21.0326	20.7829	20.9903	20.1962	20.0184
S100A9	21.2232	21.6192	19.921	19.3316	19.7524	21.1587	20.0571	20.8264	21.1573	20.5122	19.8283	21.2731	20.3778	21.5013	21.0905	20.6423	18.7677	20.8813	21.6137	20.6666	20.1809	21.0774	21.7565	19.1835	20.8056	20.0288	20.0068	20.1486	20.0206	20.7471	20.3387	20.5396	20.4445	19.9699	21.2129	19.9671	20.4288	20.0712	20.7527	19.6971	19.9959	19.6218	19.8143	20.6887	19.3886	20.479	19.6275	20.1883	20.9061
S100A6	23.7009	23.015	23.0805	23.4385	23.3208	22.6828	23.3127	23.5379	23.5309	23.5136	23.4984	23.8214	23.4177	23.7705	23.6945	22.4355	23.7722	23.467	23.4778	24.0445	23.8729	23.3605	22.9595	23.3133	22.6852	23.3823	23.9781	23.7697	24.0374	23.7528	24.131	23.6435	23.8224	23.2114	23.9826	23.9313	24.3977	23.7285	23.701	23.2533	23.1273	24.4622	22.386	23.7615	23.9379	23.5932	23.3582	23.4256	23.9093
APOA4	21.1266	20.4335	21.4603	18.1928	19.2005	20.0626	19.5301	20.1862	21.2548	21.6068	19.2089	18.2201	20.453	20.2406	19.7413	19.1514	19.652	20.2776	18.7361	18.2063	19.9199	17.8758	19.2351	19.4548	19.3295	22.1072	20.9516	20.8493	21.7412	22.1062	21.0599	20.9119	20.7846	20.9769	21.7427	21.5626	20.975	21.5051	21.5957	20.7142	20.6537	21.5224	20.6743	21.3714	21.1789	20.3838	20.9019	21.0229	21.6832
CKM	27.8797	28.1384	28.4053	27.9516	28.0247	28.5103	28.3881	28.4647	28.158	28.4861	28.2738	27.9415	28.212	28.2356	28.3894	28.0622	27.6207	27.8552	27.9019	27.9028	28.0015	28.041	27.5964	28.4398	28.2639	28.2015	27.6591	27.6818	27.9765	27.9185	27.7272	27.9542	27.5915	27.6802	27.9013	27.9177	27.7728	27.8047	28.0619	27.5475	27.5892	27.7737	27.5617	28.0652	27.8574	27.9993	28.1035	28.1615	27.6213
NPM1	21.3509	21.1074	20.8715	21.1852	20.9027	21.162	20.9804	21.4119	21.0731	21.0409	20.6927	20.8842	21.2413	20.9554	21.0181	21.4527	20.8373	21.3571	21.1271	21.1063	21.5147	21.298	20.7391	21.9171	21.6473	21.1383	21.0149	20.8365	21.3339	21.1741	21.3462	20.7533	21.2088	20.28	21.112	21.0713	20.6175	21.0323	21.5008	21.0222	21.1969	20.9578	21.2703	21.0834	20.7638	21.2705	21.2539	21.271	21.1724
ITGAV	17.3211	NA	NA	17.45	17.4637	16.6539	17.2976	NA	17.1529	15.9396	16.1536	16.4	15.9631	17.7127	NA	15.4499	NA	NA	NA	20.0684	20.398	NA	14.6261	15.4107	NA	17.453	19.0288	18.4233	NA	17.4367	18.1484	NA	17.5503	16.893	18.0189	NA	NA	NA	NA	16.9045	NA	17.5061	18.3663	19.7695	17.815	17.2258	16.7829	19.4883	19.5693
LPL	19.6108	19.1307	18.319	17.9417	19.723	NA	19.0372	19.2272	18.7681	NA	15.976	19.0574	17.3507	19.7404	NA	16.0438	NA	18.9033	NA	19.8578	20.7032	NA	NA	17.5828	NA	18.0458	20.3479	20.4084	18.7487	18.5967	20.1043	18.7644	18.9776	19.0872	16.696	19.3528	18.5491	18.8598	17.6388	19.1246	19.122	NA	18.5939	20.9496	20.1909	16.7876	18.8068	17.9193	18.7128
SERPINE2	NA	NA	NA	NA	NA	NA	NA	NA	NA	NA	13.2248	14.2671	NA	NA	NA	NA	14.7747	NA	NA	NA	NA	NA	14.4332	NA	NA	13.574	13.6883	13.7247	NA	NA	NA	NA	15.7976	14.5668	16.0254	16.6488	14.2918	NA	14.2249	14.4636	NA	15.2451	14.7515	17.7252	13.4105	19.1008	NA	NA	NA
EPHX1	19.7141	19.6052	19.9259	20.1516	19.6015	19.9703	19.976	19.9765	19.9142	20.2404	19.3601	19.681	19.9291	19.714	19.7542	19.5488	19.3997	19.8099	19.6001	19.5253	19.0876	19.7585	19.6226	19.7894	19.3376	19.7729	19.3737	19.9197	20.1701	20.1596	19.5779	19.8797	19.7888	19.7398	20.0039	20.0398	19.7465	19.6458	19.5558	19.3231	20.0109	19.4726	19.3871	19.6881	19.6043	19.9665	19.7233	19.6314	19.6938
LDHB	26.6714	26.4762	26.583	26.3904	26.606	26.5249	26.4853	26.406	26.5395	26.4784	26.5102	26.5378	26.5885	26.6269	26.5642	26.6261	26.4253	26.3045	26.4853	26.7108	26.6378	26.7041	26.5775	26.5057	26.5204	26.5	26.4491	26.4313	26.6412	26.4464	26.4748	26.6379	26.351	26.465	26.5954	26.4555	26.5385	26.6859	26.7426	26.5638	26.4185	26.6201	26.5449	26.6948	26.639	26.2634	26.4111	26.3761	26.5546
PGK2	19.1298	19.0673	19.1111	18.5682	19.413	19.2933	19.4732	18.9357	19.0241	18.8357	19.261	18.7536	18.8631	18.8791	19.1724	19.4875	19.5555	19.0103	18.9709	19.6345	19.14	19.1294	19.389	20.0593	19.991	19.0284	19.2022	19.4372	18.9951	19.0853	19.4485	19.3349	19.3013	19.2181	18.6784	19.1268	19.2766	19.475	19.5969	19.3864	19.412	19.5655	19.6528	19.4877	19.3904	18.9215	19.5429	19.1703	19.3864
PROS1	17.3995	13.8352	14.1378	13.3484	16.5287	NA	21.6901	NA	18.8482	NA	12.5339	15.4342	NA	20.3788	NA	NA	16.6881	15.2599	NA	16.3894	18.4724	NA	17.4129	14.6004	NA	NA	17.3381	17.203	16.8703	NA	16.129	NA	17.1162	16.4731	19.1209	18.256	17.1572	17.6712	17.6078	16.5543	15.6325	16.5923	16.8737	16.2518	16.3219	15.6861	14.9714	14.7708	16.4083
P4HB	21.8657	21.8855	21.9732	21.8997	22.1524	22.1067	21.8804	21.6788	21.5149	21.8926	22.3968	21.8205	21.9812	21.8294	22.0357	21.4751	22.6668	21.7699	21.9218	22.0044	21.536	21.9111	22.0929	22.2668	21.9424	21.594	22.3035	22.0553	22.027	21.7411	22.0691	21.9868	21.8472	22.1724	21.7719	21.845	22.025	21.9317	21.7332	22.2631	22.1227	22.0001	22.1085	21.8621	22.3553	21.8477	22.2216	21.8972	21.984
ANXA2	23.0417	23.2947	23.1861	23.7943	23.5389	23.4684	23.5977	23.5715	23.6908	23.4719	23.4923	23.4841	23.402	23.2325	23.6512	23.3125	23.2031	23.5276	23.5124	23.5087	23.2832	23.3463	23.1445	23.6179	23.3635	23.343	23.0498	23.2957	23.5722	23.5414	23.3741	23.5008	23.3922	23.2689	22.9946	23.8184	23.1685	23.4569	23.3279	23.165	23.5055	23.7697	23.4406	23.47	23.3587	23.5962	23.2437	23.7401	23.273
C8A	15.0464	15.5037	16.9417	15.5155	15.0531	16.5437	15.7797	15.8533	18.5062	16.262	14.3405	15.9978	15.0738	18.4049	NA	NA	13.6725	NA	NA	19.7764	19.1924	NA	NA	NA	NA	18.2062	16.2841	16.4174	18.1171	17.2741	NA	NA	18.5377	16.5249	18.803	18.3028	NA	17.8455	19.1984	15.4196	15.0376	16.9241	17.955	18.5188	17.1441	18.2133	15.6677	17.0588	17.2023
C8G	NA	NA	17.2139	16.8229	NA	NA	NA	NA	NA	NA	NA	17.1709	16.9	NA	NA	16.3062	16.4805	NA	NA	NA	NA	NA	NA	NA	NA	17.5094	NA	NA	NA	17.4006	NA	NA	16.6559	16.2194	16.4298	18.0239	17.0746	17.4693	17.73	NA	16.838	16.965	17.4124	17.3379	15.6765	17.3875	NA	NA	16.2862
CAPN1	19.8926	20.044	20.0916	20.0938	20.2541	20.1706	20.1835	20.2797	20.181	20.027	20.2679	20.2886	20.3975	20.2637	20.4016	20.1172	20.324	20.3422	20.4404	20.4097	20.0261	20.4952	20.0648	20.2433	20.2551	20.3261	20.2841	20.2456	20.1107	20.2363	20.3845	20.2916	20.3022	20.0511	20.281	20.5027	20.2019	20.2162	20.2768	20.2525	20.2042	20.486	20.3142	20.2987	20.0912	20.0157	20.054	20.2703	20.1111
CA3	16.7213	15.715	NA	17.2377	14.1736	NA	18.3754	17.609	18.5184	17.2195	NA	19.7429	17.1876	17.2648	16.767	NA	18.2594	NA	NA	17.6601	20.2486	NA	17.1599	17.3973	15.112	16.7053	18.4571	20.3182	21.9778	20.576	18.5347	17.4622	20.7316	20.3558	25.8237	24.106	19.7995	22.0591	21.2543	17.8456	NA	20.1865	20.3839	19.9792	18.9048	21.704	NA	16.7762	19.1276
DCN	22.8359	22.8782	23.2783	23.5621	23.5561	22.9472	23.9174	23.5363	23.5075	23.5275	23.3013	22.9394	22.8841	23.1677	23.7299	22.8896	22.1353	23.2075	23.5922	23.0719	22.328	23.3219	23.0146	24.3305	23.8439	22.6647	23.0806	23.3267	23.7871	23.0393	23.3495	23.5476	23.0247	23.2458	22.9745	23.9248	23.1359	23.9981	23.0624	23.4091	23.6479	23.8373	22.709	23.5602	23.2757	22.1867	23.6901	23.6179	22.7857
HEXB	19.0733	18.8547	18.4933	19.1971	19.2822	19.1537	19.1913	18.8783	18.4868	18.2997	19.1245	18.7963	19.1258	19.2759	18.8102	18.0097	18.9194	19.1486	19.2035	19.4608	18.6641	18.9658	19.4056	18.7296	18.4415	19.0904	18.9267	19.7394	18.8929	19.1959	18.938	19.005	19.5123	19.4314	18.8487	18.7873	18.6905	18.0713	19.1889	19.4521	19.0046	19.0592	19.0696	18.9883	19.3922	19.3884	19.2217	18.7332	19.6648
PFN1	23.5729	23.7301	23.5609	23.6206	23.7494	23.646	23.5722	23.6005	23.5715	23.604	23.7751	23.6544	23.5649	23.5917	23.7082	23.5371	23.8241	23.7322	23.6395	23.5339	23.5494	23.7154	23.6425	23.5437	23.4716	23.3543	23.5849	23.5469	23.4454	23.4642	23.6143	23.7523	23.3404	23.6558	23.4067	23.3594	23.6927	23.5245	23.3956	23.559	23.5455	23.4132	23.3722	23.6075	23.6864	23.6619	23.7003	23.5242	23.4458
BPGM	16.1116	16.9132	16.9559	NA	17.1345	16.9125	NA	16.3494	17.7899	17.3111	17.0179	NA	18.0972	18.9907	18.0211	NA	16.954	17.015	17.0398	18.9003	17.3505	18.426	19.1308	17.4981	18.1152	18.3111	18.8078	18.285	18.5424	17.8785	18.4892	18.6957	18.2778	18.8806	17.1177	19.1902	18.9544	19.9729	18.8816	19.1662	19.2974	19.8494	19.5857	20.0402	18.2876	17.192	17.8657	17.7937	18.6817
CTSB	21.0609	21.1627	21.5921	20.124	21.1971	21.1719	21.778	20.6999	20.3839	21.5745	22.1576	22.023	21.9744	21.6855	20.8178	21.9084	21.3565	21.5316	21.9598	21.4467	21.9416	21.3941	21.305	22.0391	22.0274	21.7459	19.8968	22.2566	20.2884	21.1238	19.7661	21.6262	22.1295	21.3426	21.2248	20.742	21.0194	20.8631	21.6765	21.9573	20.4722	21.1437	21.1185	21.8848	21.235	21.6983	21.2121	21.3007	22.1479
HSP90AA1	22.3564	22.253	21.7629	22.6939	21.3819	21.7818	21.4262	22.0159	21.8122	21.7335	21.8604	22.0911	22.0846	22.1248	21.9446	22.4696	21.9688	21.8919	21.4671	21.3391	22.1308	21.8119	21.7917	22.122	21.8422	21.5944	21.8151	21.5789	21.7405	21.7604	21.7305	21.8257	21.7199	21.8962	22.2226	21.8714	21.8707	21.7179	21.7655	21.7065	21.7598	21.6424	21.8849	21.8672	21.809	21.8321	21.6199	21.589	21.7297
GALT	16.8924	15.9033	16.4488	15.9838	16.1488	16.5788	17.2963	16.9963	17.6611	16.9419	15.857	16.2272	17.0704	16.4055	16.511	16.0787	15.5748	16.6033	16.7316	17.7672	18.2956	16.7424	15.5298	15.7478	NA	16.8315	16.6508	15.701	16.8461	16.4278	15.9371	15.8391	16.0934	15.5308	17.1797	16.4443	15.9033	16.8383	17.9827	15.2378	15.8163	15.8056	15.9378	15.68	15.906	17.0178	15.1652	17.2982	15.9651
UQCRH	23.4273	22.7869	23.3989	22.8752	22.8441	22.9901	23.0976	23.2442	23.443	23.5152	23.2318	22.9769	22.9927	22.8921	22.9236	22.5799	22.7528	23.1632	23.1402	21.713	22.9155	23.187	21.9798	23.4581	22.9274	23.3666	23.0532	23.3495	23.0401	23.1632	22.9607	22.8324	23.1847	22.9461	23.0558	22.3464	23.0268	23.3151	23.2576	22.7757	22.873	22.8854	22.6627	23.3122	23.3438	23.3135	23.1706	23.1874	23.4779
FH	23.7617	23.761	23.8033	23.6747	23.735	23.6656	23.6341	23.6404	23.7458	23.6917	23.6838	23.7106	23.8072	23.6511	23.6808	23.6842	23.6236	23.6431	23.4895	23.779	23.6074	23.6379	23.6988	23.9582	24.0795	23.6466	23.7517	23.8068	23.7696	23.7767	23.8859	23.8474	23.7295	23.7928	23.3417	23.9384	23.8355	23.9413	23.5103	23.7075	23.8388	23.8229	24.0767	23.8166	23.7983	23.5568	23.7424	23.8496	23.7839
THBS1	16.6872	18.9358	16.3608	16.2405	17.8468	19.5352	19.2667	18.3155	16.2199	16.2292	16.1769	15.7018	16.2773	17.3384	16.6172	17.6535	15.3748	18.2532	16.036	16.0627	17.5953	15.9701	16.9646	18.4421	17.1985	18.8328	16.2547	16.1397	14.655	15.5316	18.9066	16.2623	14.5399	15.614	15.1923	13.7866	15.7054	15.4707	15.6396	15.7973	15.7551	14.5353	15.6324	15.1901	16.4226	16.5378	16.366	17.4222	15.4863
RHOC	17.5866	17.121	16.9147	17.0369	17.0056	17.075	17.0615	17.1159	17.2975	17.0277	17.2966	17.1818	17.1282	16.8294	16.8967	17.1862	17.5154	17.3007	17.273	16.9826	17.1784	17.0587	16.5484	17.2444	16.8371	17.0469	17.1564	17.0577	16.9537	17.0254	17.1916	16.9176	17.101	16.9981	17.1006	16.8232	17.031	16.94	16.9704	17.3241	16.9056	17.0923	16.5068	17.374	17.033	17.1449	17.1135	17.0837	17.0962
SERPINA6	17.0151	17.9627	19.3023	17.6616	16.9823	18.1998	18.0869	19.0155	18.6522	19.4827	NA	19.2547	18.222	18.2608	15.8875	16.2833	17.7737	16.4269	17.9264	18.9251	17.3597	NA	17.8487	15.9779	NA	19.5169	19.6527	19.4652	20.0227	19.9801	19.1042	18.695	20.3714	19.4924	21.3881	19.8356	18.1892	NA	20.4402	19.0344	18.1989	20.6223	19.2051	19.1897	19.0654	19.3525	17.9578	18.7838	19.816
PFKM	23.284	23.2307	23.263	23.167	23.1821	23.151	23.3084	23.4136	23.3608	23.036	23.0956	23.1183	23.3599	23.1721	23.4855	23.1958	22.8551	23.268	23.469	23.3563	23.4732	23.4378	23.3654	23.5606	23.3228	23.2271	23.3716	22.8903	23.2913	23.2009	23.2945	23.0664	23.2932	22.8845	23.2846	23.4478	22.962	23.242	23.7664	23.0684	22.8069	22.9995	23.0918	23.3078	22.8078	23.0415	23.1155	23.2579	23.1488
HSP90AB1	21.3192	21.2301	20.9122	21.4932	20.5476	21.0355	20.578	21.1171	20.833	20.8436	20.9196	20.835	21.2796	21.0827	21.0386	21.44	21.0811	20.9627	20.6421	20.4785	21.2555	20.9416	21.0441	21.2541	20.9757	20.6058	20.8928	20.8209	21.055	20.7846	20.7016	20.9379	20.9279	21.0613	21.3691	21.1521	20.9799	20.907	20.854	20.9469	20.9162	20.9639	21.1005	21.1159	20.9459	20.9864	20.847	20.755	20.8581
SRPRA	NA	13.0755	13.4836	13.2497	13.9498	13.2564	12.7274	14.4147	14.0887	12.305	14.8857	13.3351	12.6706	12.5019	12.5007	NA	14.2571	13.9296	12.2768	13.5886	12.8723	13.3492	14.3001	14.2846	NA	12.9598	13.4468	13.4396	12.6411	14.3049	13.1172	13.4385	14.3463	15.4759	13.1656	14.2286	14.46	14.42	13.7268	12.8029	14.0492	14.9539	14.8519	NA	13.3906	13.505	14.0023	13.1475	14.6585
ELANE	16.0295	15.5528	NA	NA	NA	NA	NA	14.0832	18.1877	NA	NA	NA	14.5175	20.0956	14.8778	NA	NA	13.4587	15.2755	NA	NA	NA	16.4608	NA	NA	NA	NA	NA	NA	NA	NA	NA	NA	NA	15.7363	NA	NA	NA	13.8915	13.9761	NA	NA	NA	15.1346	NA	NA	NA	NA	15.3161
MMP2	NA	NA	NA	NA	NA	NA	NA	13.6033	NA	13.6959	NA	NA	NA	NA	NA	NA	14.1963	NA	NA	NA	NA	NA	NA	NA	NA	NA	14.6278	14.7902	14.498	14.0926	NA	14.0349	14.6445	14.0784	16.7168	15.8069	14.7205	15.21	15.7188	14.6589	NA	15.4819	14.5344	NA	NA	17.4363	NA	NA	14.672
SOD3	20.5347	20.3146	19.7009	19.671	20.5497	19.3846	20.2568	19.634	20.0304	19.8667	20.8384	19.8731	19.8645	19.6009	19.6019	20.7833	20.5861	19.8984	20.1371	20.5217	20.2027	19.7732	19.806	20.1089	20.0548	20.1093	20.4362	20.725	20.7584	20.2156	20.4986	20.4258	20.5144	20.6449	21.7428	21.8555	20.7675	21.4729	21.3931	20.807	21.4748	21.3972	20.5376	20.4066	20.4981	20.3379	20.2162	20.0708	20.7803
CTSG	18.5848	19.1156	17.0667	18.9592	18.4859	19.3938	19.8716	20.2416	19.7991	18.9326	17.7526	17.9457	19.4233	18.3472	19.7196	18.687	NA	18.2831	20.193	18.866	18.4785	18.9586	17.3999	20.0338	20.5526	18.0851	17.6056	NA	18.8876	18.6795	18.7456	17.7948	16.3712	16.4749	17.6358	18.7315	17.5208	17.7456	17.5616	NA	19.6347	17.5161	16.8829	18.3572	17.0088	19.0723	18.3117	20.4352	17.4246
MGP	20.8235	NA	NA	NA	19.7469	NA	21.6534	NA	22.2278	NA	NA	NA	NA	21.5036	NA	NA	NA	NA	NA	21.1689	21.8378	NA	NA	NA	NA	16.3508	NA	NA	NA	NA	NA	NA	17.0338	NA	20.0018	18.4242	NA	16.8522	17.6076	NA	NA	NA	NA	20.6904	NA	20.1761	NA	21.0986	NA
PDHA1	23.7813	23.9437	23.8411	23.7531	23.8442	23.896	23.7508	23.7562	23.7527	23.7644	23.7495	23.9519	23.6959	23.822	23.9528	23.8055	23.7545	23.8366	23.8489	23.7155	23.8041	23.6673	23.8773	23.6765	23.7566	23.8461	23.9697	23.8242	23.9128	23.7681	23.8992	23.8224	23.7498	24.0905	23.56	23.9702	23.8242	23.7902	23.8598	24.0115	23.7883	23.81	23.736	23.8007	24.0818	23.84	23.7927	23.8287	23.8074
CD14	17.4024	17.4084	17.8136	17.4899	15.2637	16.5875	16.2284	16.9625	17.968	18.0125	17.4153	18.882	17.8895	17.5289	16.975	18.0908	16.3944	17.8618	17.8973	18.3821	18.5067	17.6781	17.7398	17.5448	17.2538	17.8133	17.5101	17.2634	16.8864	18.5395	17.1983	17.1448	17.6875	17.5411	19.0073	17.9269	16.8274	18.0688	18.2461	16.7499	16.6987	17.8847	17.5073	17.958	16.5318	17.6569	NA	17.0134	17.7507
COL4A2	22.1383	22.1817	22.0587	22.357	22.2955	22.1538	22.6406	22.2363	22.3568	22.3402	21.9958	22.3055	22.2632	22.1548	22.225	21.8248	21.9571	22.3566	22.469	22.2073	22.4676	22.0785	22.1403	22.1689	22.2739	22.395	22.2961	22.3049	22.6932	22.504	22.6114	22.4262	22.1515	22.2867	21.9523	21.9494	22.0401	22.2467	22.3168	22.0938	22.3093	22.1599	22.1953	22.3682	22.2898	22.1517	22.3745	22.1288	22.6
CYC1	24.4158	24.4694	24.543	24.4061	24.4923	24.3609	24.4615	24.4638	24.4941	24.4458	24.4648	24.2425	24.4337	24.3284	24.5516	24.3026	24.2483	24.3044	24.5326	24.2351	24.3503	24.681	24.2666	24.5465	24.5168	24.3561	24.2879	24.295	24.3295	24.2892	24.224	24.4058	24.3327	24.2713	24.003	24.2136	24.247	24.5153	24.3348	24.3222	24.2977	24.2496	24.2219	24.3094	24.2448	24.4145	24.3931	24.5066	24.3363
MYL3	25.7486	25.4446	25.5072	25.5361	25.4276	25.4442	25.4488	25.3915	25.4976	25.6356	25.3844	25.4804	25.3747	25.4437	25.382	25.4315	25.3565	25.3507	25.3747	25.4252	25.4134	25.2015	25.5252	25.8106	25.9978	25.3496	25.5529	25.5303	25.5299	25.4435	25.4075	25.4784	25.3235	25.5354	25.1794	25.5327	25.5213	25.3348	25.1461	25.1855	25.2929	25.6202	25.5445	25.5678	25.4593	25.2368	25.5189	25.3458	25.3066
CFH	16.9201	17.7868	17.704	17.1286	16.7531	18.2972	17.0891	17.8124	17.4846	17.6351	16.7932	17.7841	17.3081	17.8961	17.0403	17.031	17.2205	16.807	17.7849	17.6266	16.9329	17.2158	17.13	16.969	16.9742	18.1516	17.4979	17.3192	17.8452	18.2259	17.4654	17.5267	18.0855	17.9005	18.6075	17.8009	17.5875	17.9257	18.2898	17.6307	17.3927	18.0318	18.0388	17.6662	17.4606	18.1409	17.4882	17.7171	17.91
SNRNP70	18.2131	17.901	18.3914	18.4858	17.4042	19.2424	18.4925	17.4061	17.9394	18.8667	18.2579	16.9935	19.0431	17.5434	19.0291	17.2511	17.442	18.076	18.8475	16.8668	18.3948	17.3975	17.7737	19.1781	19.0196	18.2582	17.4119	17.4092	17.5646	16.6632	17.6665	16.3793	16.1792	17.2225	16.6951	17.3022	16.1029	16.5379	18.6771	17.7418	17.1167	16.0141	17.1856	17.2073	17.6058	18.0182	17.6211	17.7351	17.1524
ITGA5	19.7631	19.3066	18.1681	18.1582	17.5157	17.193	16.3301	18.0093	18.6319	18.328	17.7333	18.8834	18.3496	18.9026	17.7278	19.5386	18.0316	19.0064	17.1862	18.1769	20.2986	17.0178	17.1013	18.2178	17.4278	16.4663	16.428	15.7784	NA	16.9976	16.6662	17.3932	16.3143	17.142	17.4432	16.9181	NA	17.1896	NA	16.3587	NA	16.22	15.9728	16.8318	16.3988	17.6471	17.2076	17.1377	16.5695
VIM	26.297	25.7472	25.9413	26.523	26.1068	26.3246	26.1094	25.7304	25.6578	25.7776	26.4599	25.7863	25.9551	26.0841	26.0817	25.7574	26.9289	25.84	25.6977	25.9875	25.943	26.1153	26.1107	25.9118	25.8413	25.8396	26.271	25.8137	26.0662	25.7805	25.8847	26.1394	26.0919	26.1801	25.8544	25.8755	26.0325	26.1119	25.9596	26.4127	26.0573	25.7887	26.0582	26.4967	26.385	25.8791	26.1842	25.9257	26.1434
SERPINF2	18.439	18.3011	19.0719	18.8577	18.0321	19.6414	18.8453	18.5372	19.031	19.2187	18.8898	19.5649	19.7736	19.1109	19.1544	19.9569	18.652	18.4012	19.3224	19.8727	19.0312	18.688	18.2596	19.3315	18.7451	19.7993	19.659	19.378	20.2599	19.9769	19.7295	19.3303	19.8293	19.5108	20.7556	20.1701	19.8157	20.2107	20.1929	19.2012	19.3541	20.1495	19.8391	19.8023	19.3594	19.8501	19.1417	19.5002	19.8037
ANXA5	23.2565	23.2815	23.1145	23.7183	23.4398	23.5712	23.5533	23.5999	23.2978	23.158	23.4161	23.0023	23.4717	23.0434	23.4491	23.5358	23.4888	23.4421	23.4934	23.3476	23.5396	22.8841	23.3263	23.7452	23.9109	23.0666	23.4551	23.4498	23.4012	23.3547	23.4623	23.5148	23.442	23.4139	23.127	22.9881	23.5803	23.3289	23.0875	23.4391	23.6185	23.4928	23.63	23.354	23.3752	23.3161	23.5472	23.2545	23.421
ABHD2	19.6121	NA	14.6934	NA	15.1749	NA	NA	NA	14.4746	14.8405	15.7193	15.5099	14.4718	15.4357	NA	15.008	15.2003	NA	NA	NA	15.2201	NA	15.9166	15.3918	NA	NA	NA	NA	NA	NA	NA	NA	NA	NA	NA	NA	NA	NA	NA	14.5314	14.5414	NA	14.8582	NA	NA	NA	NA	NA	NA
ENO2	16.546	15.8315	14.9945	16.1196	15.3683	15.7185	15.812	NA	15.8413	15.587	14.7426	16.2796	16.0685	15.7584	15.5387	14.1631	17.4953	16.4706	16.4116	16.3604	16.588	NA	15.9441	NA	17.0669	16.0661	16.1619	16.1807	16.2726	16.1523	16.5686	16.3887	16.3433	16.2773	16.2573	16.529	16.5251	15.7042	16.1801	16.2772	16.6138	16.5009	16.4223	16.2653	16.5503	16.0746	15.8036	15.693	15.9784
ACAA1	19.9743	19.824	20.0907	19.8602	19.8317	19.7631	19.8602	19.7443	19.8215	20.0294	20.273	19.5981	19.8212	20.1386	20.243	19.929	20.0881	19.7972	19.8241	19.6874	19.75	20.2438	19.7357	19.6657	19.4394	19.7924	19.8516	19.869	20.0021	19.8437	19.7138	20.1425	19.8309	20.0567	19.8962	20.1047	20.2945	20.178	19.9584	20.1725	19.8497	20.2167	20.1973	20.2109	20.0176	20.2439	20.0429	19.8711	19.9352
GSTP1	22.8161	22.292	22.4396	22.9656	22.6002	22.965	23.1733	22.9267	22.8755	23.0249	22.5845	22.5233	23.0679	22.2823	22.8631	22.4684	22.4151	22.9098	22.6376	22.7368	22.4373	22.1536	22.4311	22.9605	22.7216	22.9616	22.705	22.829	22.8951	22.6583	22.8171	22.4897	22.5803	22.4041	22.6856	22.5499	22.5243	22.3399	22.4598	22.2822	22.5534	22.5577	22.855	22.5225	22.6051	22.554	22.701	22.8275	22.8705
LGALS1	25.7603	25.0649	25.3387	25.8056	25.6657	25.5463	25.9524	25.4978	25.7646	25.7028	25.1952	25.6281	25.448	24.6461	24.822	24.9581	25.4804	25.3332	25.749	25.2641	24.8339	25.0941	25.44	25.4646	25.5815	24.6242	24.7981	25.0466	25.6356	24.9544	24.9215	25.3969	25.2428	25.0062	25.3022	25.3649	25.8778	24.9976	25.1664	25.2743	25.375	25.3213	25.5537	24.9948	25.4566	25.4736	25.1741	25.7429	24.374
QDPR	20.4758	19.5554	20.5035	20.3048	20.1143	20.7824	20.8207	20.775	20.9716	20.6023	20.3951	18.5832	20.509	20.2658	20.6821	20.5787	19.8079	20.7706	20.6932	20.8535	20.7899	20.5466	20.6497	20.1415	20.0124	21.2296	20.3918	21.0001	20.6669	21.0688	19.3225	20.5497	21.0503	20.3006	20.3219	20.7106	20.107	21.1171	21.1618	19.4756	21.1802	21.0899	20.7675	21.1276	20.2063	20.1875	20.4185	21.1331	21.1896
HMGB1	17.0994	17.2051	16.9573	17.2932	17.3089	17.344	17.5963	17.5531	17.769	17.6259	17.231	17.6812	17.6302	16.9768	17.2574	17.6436	17.2971	17.7072	17.3525	17.2988	17.4695	17.1489	16.8397	17.8573	17.7171	17.7728	17.5175	17.4276	17.6092	17.707	17.652	17.0635	17.3194	17.3092	17.8674	17.5568	17.0117	17.452	17.5904	17.2154	17.4203	16.9976	17.5778	17.143	17.1042	17.4902	17.0227	17.3602	17.5448
GNAO1	18.2194	18.2691	17.784	17.1671	17.6822	17.1666	17.2877	17.0855	17.8037	17.3285	17.1165	18.0901	16.9293	17.3082	16.9519	18.552	17.9114	17.6577	17.1111	18.4911	18.5852	17.2892	17.8399	17.4188	16.7684	16.8391	17.5491	17.1568	17.4147	17.2284	17.6053	17.7448	16.9506	17.1482	17.8003	17.8594	18.0146	17.8005	17.1341	16.8743	18.0997	17.7601	16.8389	17.9584	17.7378	17.5143	18.025	17.1924	16.8873
CLTA	19.1223	18.7822	18.8156	19.1074	19.0221	19.0879	19.91	18.9949	19.6325	19.6016	19.1311	19.4487	19.8865	19.0026	20.1662	19.3433	19.7932	18.9884	19.8696	19.0809	19.4997	20.2678	18.75	19.4425	20.1701	19.0061	19.1328	19.5319	18.9425	19.0712	19.7888	19.8399	19.2443	18.9068	18.9024	19.2786	19.817	19.7184	18.9097	18.9445	18.919	19.5058	19.2392	19.6262	19.2913	19.0662	19.0678	19.4007	19.8655
CLTB	20.3328	19.9061	20.2025	20.4721	20.2559	20.2506	20.1731	20.2428	20.0116	20.3438	20.3596	20.1866	20.2365	20.1935	20.255	20.156	20.7989	20.1434	20.3248	19.961	20.1417	20.5607	20.4029	20.582	20.42	20.1319	20.4224	20.4369	20.27	19.3916	20.6232	20.6472	20.4671	20.5988	20.7867	20.5775	20.5289	20.5132	20.3066	20.6058	20.6543	20.5872	20.4317	20.5015	20.4123	20.4196	20.308	20.2037	20.5884
ANXA4	18.6856	18.402	18.3834	18.5928	18.8956	18.4554	18.4281	18.7324	18.7489	18.4354	18.0882	18.2798	18.2666	18.4634	18.8104	18.4907	18.8063	18.7708	18.4179	18.5648	19.0503	18.6413	18.6139	18.4081	18.6387	18.7772	18.3212	18.6216	18.7882	18.5988	18.4441	18.4947	18.6704	18.4952	18.6339	18.5519	18.5929	18.7974	18.9428	18.6478	18.8319	18.8891	18.4732	18.7979	18.6683	18.6817	18.4511	18.6113	18.6809
CNP	16.274	15.6614	16.1819	15.9176	16.6458	15.9766	16.6744	15.1279	17.0235	16.2238	15.1724	15.6454	16.588	17.1455	16.6512	16.1479	15.3976	16.0513	17.4088	16.8744	16.8861	17.3944	16.0975	17.0778	17.0432	16.5943	16.0147	15.8874	16.6838	16.7878	17.0085	16.0597	16.3383	16.0686	15.9822	17.7261	16.4803	17.7268	17.1442	16.1395	16.1667	16.7875	15.9696	16.52	15.9503	15.4095	16.8891	17.2436	14.699
PDGFRB	13.9189	13.8957	14.7296	14.4006	12.8947	14.4681	14.3094	15.1345	15.8673	14.8863	13.5862	14.1957	14.2684	13.5784	13.7708	13.7079	NA	14.0767	14.5261	14.1442	13.5284	13.9192	12.6964	13.2752	NA	14.5079	13.4171	13.0537	14.2429	14.535	13.2092	13.5011	13.4199	12.7389	13.7085	13.7638	12.993	14.192	14.0573	13.0062	12.544	13.2662	13.1368	15.0525	13.8821	14.2963	13.6789	14.9615	13.5582
DLD	24.1165	24.0767	24.2043	24.1064	23.999	24.075	23.8803	24.0191	24.0246	23.9141	23.9785	24.1772	23.9158	24.1683	24.0528	24.2919	24.0213	23.9519	24.2084	24.1206	24.0003	24.0675	24.3965	24.3101	24.2423	24.2385	24.4013	24.576	24.276	24.2708	24.3775	24.4827	24.5101	24.5795	24.2155	24.4082	24.5086	24.4342	24.2183	24.4269	24.4114	24.5426	24.6724	24.4063	24.3983	24.0772	24.1469	24.1462	24.4784
SNRPA1	16.427	16.6533	16.871	16.4852	16.8621	16.9232	16.3363	16.2691	16.4241	16.878	NA	16.0203	16.4658	17.6221	16.689	15.9046	15.5242	16.2993	17.2578	16.8884	17.5854	17.1166	16.7703	16.6588	16.6672	16.8928	16.7758	16.6728	19.7474	17.0848	16.3188	16.5308	17.459	15.8266	16.8481	16.474	16.7179	16.7332	17.5471	16.945	16.7349	16.7217	17.467	17.1239	16.7172	17.2866	17.2953	17.0755	17.1037
COX6C	25.0633	24.6431	24.8797	24.5324	24.9493	24.6842	25.2221	25.0199	25.0112	25.2246	25.2376	25.6195	25.1891	25.1007	25.0714	25.1047	24.4406	24.6595	24.8607	24.6961	24.8052	24.927	24.8772	25.1893	25.1844	24.8488	24.575	24.9219	24.8318	24.8844	24.9313	25.3806	25.2905	24.9428	24.8195	24.2396	24.784	24.875	24.5645	24.8468	24.316	24.5714	23.8066	24.9711	24.3308	24.6168	24.9903	25.1416	25.0604
PARP1	18.5802	18.7346	18.512	18.324	18.2692	18.4643	18.6258	19.0704	19.0156	18.8764	18.4803	18.7883	18.7523	18.0576	18.6446	18.7238	18.4632	18.7786	18.8543	18.7156	18.9341	18.5016	18.4249	19.0217	18.9907	18.8103	18.4906	18.0646	18.6788	18.6349	18.6081	17.9549	18.4685	18.144	18.467	18.766	18.055	18.6034	18.8072	18.2711	18.7701	18.2376	18.2445	18.2798	17.7548	18.6336	18.1622	18.8227	18.3209
IFIT1	16.3498	NA	NA	NA	NA	NA	NA	NA	NA	NA	NA	NA	NA	NA	NA	NA	NA	14.9913	15.086	16.5704	14.9618	NA	NA	17.5964	NA	NA	NA	NA	14.8281	NA	14.6726	NA	14.7014	NA	15.5695	NA	NA	NA	NA	14.6213	NA	NA	NA	NA	16.2813	15.8719	14.0534	NA	NA
LTA4H	19.1874	19.1331	19.1951	19.4424	19.4744	19.3831	19.4264	19.3687	19.3196	19.3017	19.0448	19.0363	19.2331	18.9648	19.329	19.4725	18.8651	19.2405	19.2882	19.2884	19.1159	19.3372	19.464	19.5719	19.754	19.5226	19.1483	19.0472	19.361	19.4024	19.339	19.2453	19.0784	18.9941	18.9207	18.9606	18.979	18.2262	19.3944	19.097	19.3604	19.3952	19.3934	19.3932	19.2783	19.4505	19.379	19.2878	19.2368
ALDOC	22.9205	22.9448	22.9315	23.1653	22.7784	23.0596	23.6834	23.7319	23.7246	23.4227	22.8659	23.4203	23.44	23.007	22.9517	22.5801	22.6903	23.1625	23.2417	23.1631	23.3896	23.09	22.8116	23.1176	23.1517	23.6061	23.4141	22.7141	23.708	23.5845	23.5665	22.6359	22.838	22.6132	23.4732	23.3919	22.6861	22.9051	23.7845	22.7269	22.8909	23.1156	23.0387	23.0332	22.4411	22.8289	22.7228	23.3455	23.1742
C4A	15.3082	16.1785	15.834	15.9772	15.4788	17.0977	15.6052	16.0946	14.8424	14.9924	15.2381	17.0809	16.1449	16.7767	15.203	16.3145	15.6972	15.7016	NA	16.272	16.0691	16.5981	16.0737	15.1478	NA	17.1821	16.4602	16.4866	16.7056	17.3422	16.4058	16.1036	17.38	16.3751	17.982	16.8359	16.2204	16.6614	17.5862	16.2577	16.5249	15.9549	17.5089	15.4966	16.3259	16.8106	16.2691	16.3468	16.9705
C4B	18.4268	19.0057	19.2346	17.8672	18.113	19.6468	18.2129	18.9942	19.2027	18.9444	17.3268	19.6209	19.1923	18.6637	17.9936	18.9082	18.0268	18.2444	18.2771	19.5164	18.4888	19.3405	18.7819	17.6559	17.5412	19.7584	18.7216	18.7175	19.0345	19.6537	18.5808	18.5684	19.3081	18.9256	20.3038	19.3592	18.6474	19.5349	20.166	18.4403	18.0205	19.0654	19.3715	19.1172	18.5668	19.4505	18.521	19.1946	19.1795
SAA1	16.9989	18.9264	19.5774	16.6803	17.4233	19.3613	17.9177	18.2679	17.677	19.3152	17.5684	20.7184	20.842	19.1171	20.4479	20.0376	17.9717	16.4879	21.421	20.4637	18.9467	19.8305	17.3879	16.5959	18.205	15.9027	15.2309	17.2891	15.7332	15.9117	16.1454	15.9093	18.0506	16.468	19.5694	17.2248	16.1586	16.2637	16.0035	16.0502	14.8549	15.5775	16.6228	14.7595	14.6534	15.3753	14.7603	15.1187	15.4176
FDX1	19.1439	17.9944	18.7451	18.44	18.6872	18.594	20.9063	18.8756	19.0926	18.8759	NA	NA	18.6862	19.9992	18.9688	17.4491	NA	NA	18.7195	19.5287	19.5884	19.7958	19.1171	19.2094	20.0682	19.9575	18.966	NA	19.5438	18.8711	NA	18.5057	18.937	18.561	20.3941	19.8808	19.4109	20.9557	20.1694	18.6994	18.2635	20.4086	19.9104	19.9831	19.0927	19.3742	18.8867	20.0431	18.135
COX8A	21.4459	22.7245	22.0882	22.8596	24.0222	22.7278	23.0033	22.347	22.3736	23.2838	22.6803	21.2178	22.578	22.1792	23.5583	21.359	21.7357	22.7327	23.1777	22.5977	22.6233	22.254	20.2945	21.4494	22.049	22.0051	19.7191	21.3271	20.8125	21.9491	21.0528	21.7587	19.2425	20.0786	NA	NA	20.5961	19.9465	17.8899	21.1552	20.2035	18.7241	17.7043	20.0306	20.8228	23.5199	22.3501	22.6132	20.9343
GAA	18.584	18.6684	18.7179	18.2312	19.1256	18.5272	18.7773	18.621	18.2757	18.4705	18.6319	18.2111	18.4281	19.318	19.0403	18.2049	17.7092	18.5747	18.4813	18.652	18.5863	18.8291	18.7125	18.4107	18.5152	18.4004	18.339	18.4898	18.259	18.3506	18.2016	18.282	18.1314	18.0218	18.6013	18.0592	18.3928	18.4635	18.6227	18.3458	17.4959	18.5614	18.7189	18.25	18.3601	18.7433	18.2435	18.2261	18.0568
RRAS	18.1274	17.6155	17.6846	18.0685	17.6267	18.0372	17.8283	17.5504	17.7982	17.7129	17.5555	17.8677	17.8497	17.619	17.5095	17.661	18.1803	17.6381	17.5248	17.5867	18.0431	17.5333	17.7082	17.2858	17.6921	17.8103	17.5207	18.2673	17.4363	17.3338	18.2388	17.7885	17.7935	17.8518	17.1608	17.2535	17.85	17.6064	17.834	17.8667	17.6118	17.2747	17.4072	17.9829	17.8383	17.4919	17.6791	17.2583	17.9036
HLA-B	16.6063	17.1994	16.7517	15.6613	16.0452	16.9247	15.9408	17.1882	17.4688	17.0396	15.9617	17.5506	17.0905	16.673	17.3316	17.408	16.3883	17.7877	16.9537	16.5311	16.9432	17.0471	17.1495	18.3925	17.613	17.1649	16.8592	16.9889	16.7513	17.3809	17.0753	16.4752	16.7928	16.3986	16.4277	16.5621	17.2802	16.9888	17.1245	16.6407	16.4414	16.6826	16.8562	16.0106	16.2364	17.2635	17.0553	16.6796	15.9278
DLAT	23.954	24.1593	23.9173	24.0869	23.9778	24.0128	23.8023	23.8297	23.6249	23.7562	23.8521	24.0584	23.8959	23.8573	24.0209	23.9148	24.0603	24.0748	23.9686	23.8766	23.989	23.9463	24.3703	24.1271	24.223	23.9959	23.9514	24.1331	23.9399	23.9685	24.0461	23.9424	24.1375	24.0009	24.0666	24.1674	23.774	24.092	24.1387	24.1031	24.0326	24.034	24.1335	23.942	23.9851	23.8184	24.0109	23.7116	24.0251
TXN	21.7861	21.3102	21.4039	21.6463	21.6474	21.139	21.7734	21.4706	21.5425	21.8649	21.536	21.5512	21.4578	21.5747	21.4132	21.5959	21.2005	21.2847	21.3654	21.1915	21.4834	21.0561	21.6869	21.4822	21.083	21.3525	21.316	20.9668	21.4958	21.3541	21.4796	21.4297	21.3466	21.2136	21.512	22.1424	21.2292	21.1464	21.1845	21.1272	21.4023	21.1661	21.0996	21.1279	21.9688	21.7534	22.0001	21.4389	21.1273
COX5B	26.6713	26.3395	26.5349	26.3289	26.5467	26.4576	26.781	26.4247	26.6539	26.7257	26.7356	26.4017	26.6168	26.5072	26.6128	26.4975	26.1994	26.422	26.455	26.4938	26.4997	26.6083	26.5822	26.7687	26.6785	26.2794	26.1219	26.3721	26.4699	26.2133	26.2155	26.563	26.4576	26.5231	26.2715	26.1193	26.3905	26.5664	26.5588	26.5265	26.4108	26.3498	26.5029	26.5982	26.2868	26.331	25.9691	26.6605	26.5731
CTSA	16.0568	16.6923	16.3925	16.3495	17.3883	16.1238	17.2955	NA	16.7175	16.1487	17.6839	15.7999	17.1853	17.0796	17.5882	17.0278	17.653	17.1454	16.8885	17.3482	17.3175	17.4702	17.2283	18.6415	18.2635	NA	NA	NA	NA	NA	15.7626	16.3382	16.0238	16.0886	NA	15.3839	16.541	16.1731	16.4173	17.1511	17.3122	16.1103	16.4074	17.4991	NA	18.34	16.1657	16.3977	15.554
C7	13.8967	14.6873	14.3248	14.6464	15.7173	14.5362	13.9363	14.1838	14.2354	13.6287	14.4697	14.2683	14.5137	16.6036	13.8482	15.158	14.099	13.3765	14.2392	15.7189	12.918	13.6184	14.9832	15.9952	16.761	14.0742	13.7356	13.8147	13.9653	14.013	13.8252	13.7536	14.6894	13.7845	15.3559	15.1356	13.4393	14.5693	15.3858	14.2412	15.0417	14.5516	14.0557	14.1636	14.3618	14.4151	13.6576	13.7233	14.8547
PRKAR1A	19.0253	19.1185	19.0332	18.9335	19.1133	18.9863	19.1319	19.2775	19.3015	19.1912	19.0853	19.0502	19.0518	19.3877	18.7389	19.2101	19.7823	18.6271	18.7851	18.8808	18.7069	18.9817	19.1464	19.1042	19.3198	18.7424	19.3993	19.5762	19.1639	18.7265	18.9553	19.3898	19.5102	19.4956	19.7028	19.3747	19.637	19.0415	19.0818	19.1784	19.3953	19.4044	19.663	19.1732	19.2416	18.9799	18.7556	19.1505	19.0888
ESD	21.401	21.2303	22.0742	22.4093	22.2658	22.7075	22.2447	23.1672	22.1297	22.5629	21.8776	21.9663	21.8977	21.5043	22.4279	20.6605	21.6043	22.3588	20.9173	21.9679	22.2316	22.5511	21.8347	22.4839	22.6291	21.6729	21.6793	21.7441	21.7414	22.2958	21.8373	21.7553	22.4194	21.842	21.9595	21.8614	21.4386	22.2295	22.6428	21.2757	22.2369	21.8139	22.0448	21.8741	21.3163	21.9644	20.1055	21.7393	20.4778
[truncated: 1,732 more rows]
[truncated: 39 more columns]

## Sheet: Supplementary Data 2
Supplementary Data 2. Proteomics sample metadata.
[truncated: 89 more rows]

## Sheet: Supplementary Data 3
Supplementary Data 3. Proteomic donor LV vs RV differential expression analysis.
[truncated: 2,794 more rows]

[truncated: 27 more sheets: Supplementary Data 4, Supplementary Data 5, Supplementary Data 6, Supplementary Data 7, Supplementary Data 8, Supplementary Data 9, Supplementary Data 10, Supplementary Data 11, Supplementary Data 12, Supplementary Data 13, Supplementary Data 14, Supplementary Data 15, Supplementary Data 16, Supplementary Data 17, Supplementary Data 18, Supplementary Data 19, Supplementary Data 20, Supplementary Data 21, Supplementary Data 22, Supplementary Data 23 …]
